# Supplementary material for: Regulation of the transcription factor CdnL promotes adaptation to nutrient stress in Caulobacter
Source: PNAS Nexus. 2024 Apr 10;3(4):pgae154. doi: 10.1093/pnasnexus/pgae154 (PMC11034885; doi:10.1093/pnasnexus/pgae154)
Supplement: pgae154_Supplementary_Data [file pgae154_supplementary_data.zip]

Archive with 10 entries (10 files):
- PNASNEXUS-PNASNEXUS-2024-00183R-s01.docx
- PNASNEXUS-PNASNEXUS-2024-00183R-s02.xlsx
- PNASNEXUS-PNASNEXUS-2024-00183R-s03.xlsx
- PNASNEXUS-PNASNEXUS-2024-00183R-s04.xlsx
- PNASNEXUS-PNASNEXUS-2024-00183R-s05.xlsx
- PNASNEXUS-PNASNEXUS-2024-00183R-s06.xlsx
- PNASNEXUS-PNASNEXUS-2024-00183R-s07.xlsx
- PNASNEXUS-PNASNEXUS-2024-00183R-s08.xlsx
- PNASNEXUS-PNASNEXUS-2024-00183R-s09.xlsx
- PNASNEXUS-PNASNEXUS-2024-00183R-s10.xlsx
