# Supplementary material for: Regulation of the transcription factor CdnL promotes adaptation to nutrient stress in Caulobacter
Source: PNAS Nexus. 2024 Apr 10;3(4):pgae154. doi: 10.1093/pnasnexus/pgae154 (PMC11034885; doi:10.1093/pnasnexus/pgae154)
Supplement: pgae154_Supplementary_Data [file pgae154_supplementary_data.zip › PNASNEXUS-PNASNEXUS-2024-00183R-s03.xlsx]

## Sheet: All Quantified Genes
Negative logFC values indicate genes upregulated at 0 minutes of starvation. Positive logFC values indicate genes upregulated at 60 minutes of starvation.
Locustag	Gene	Description	logFC	PValue	FDR	865_1_0	865_2_0	865_3_0	865_1_60	865_2_60	865_3_60
CCNA_03333		PAS-family sensor histidine kinase	5.80309	2.7978e-15	1.0669e-11	22.1864	17.0813	24.8404	1306.47	1195.19	1069.96
CCNA_03970		hypothetical protein	6.21251	5.56836e-15	1.0669e-11	1.79604	2.6909	2.01828	153.941	151.439	180.331
CCNA_03689		alanine dehydrogenase	-4.86622	8.45572e-15	1.08008e-11	3349.83	4377.04	3143.71	119.919	121.028	131.702
CCNA_01530	fljJ	flagellin FljJ	-4.0076	2.04332e-14	1.9575e-11	728.981	807.971	616.819	45.1379	41.9084	46.8725
CCNA_00286	lovR	two-component receiver domain protein LovR	4.68847	9.45439e-14	3.80794e-11	40.3581	27.26	28.7217	920.78	829.886	741.991
CCNA_01002	fliP	flagellar biosynthesis protein FliP	-3.5873	1.10355e-13	3.80794e-11	337.656	378.715	340.624	26.1059	33.502	28.0965
CCNA_01177	cysI	sulfite reductase, beta subunit	-4.66229	7.97257e-14	3.80794e-11	236.866	238.32	336.588	11.9582	9.64264	10.5362
CCNA_01313	rplP	LSU ribosomal protein L16P	-4.77472	1.41646e-13	3.80794e-11	1228.49	1428.63	826.099	41.4326	40.7958	44.9814
CCNA_01314	rpmC	LSU ribosomal protein L29P	-4.84561	1.31706e-13	3.80794e-11	280.499	340.457	215.956	8.0844	9.64264	11.2116
CCNA_01467	ccoN	cytochrome cbb3 oxidase subunit I ccoN	-4.05501	1.67383e-13	3.80794e-11	132.696	157.476	130.102	7.07385	9.76627	8.23984
CCNA_01718		RNA polymerase ECF sigma factor	4.67894	8.26037e-14	3.80794e-11	11.9384	16.0284	12.265	332.639	329.333	371.063
CCNA_01722		hypothetical protein	4.40919	5.97631e-14	3.80794e-11	50.6061	59.3167	47.6626	1102.34	941.641	1307.57
CCNA_02382	ldpC	M23 family membrane peptidase LdpC	3.20719	1.32505e-13	3.80794e-11	36.0265	36.2686	32.1373	314.786	331.435	319.733
CCNA_03464		glycine cleavage system H protein	-3.33773	1.36875e-13	3.80794e-11	145.057	154.668	137.243	15.832	14.2167	13.2378
CCNA_03561		ATP synthase gamma chain	-3.11076	1.68933e-13	3.80794e-11	324.449	387.372	429.274	44.4642	44.8754	42.6851
CCNA_03579		hypothetical protein	6.0314	1.05797e-13	3.80794e-11	23.8768	27.26	13.507	1528.29	1231.91	1500.73
CCNA_03589	sigT	RNA polymerase EcfG family sigma factor sigT	4.28001	1.68558e-13	3.80794e-11	78.2862	52.531	76.2291	1308.33	1448.5	1264.61
CCNA_01321	rplF	LSU ribosomal protein L6P	-4.28359	1.87898e-13	4.00014e-11	1687.01	1941.31	1229.76	88.5916	73.6797	87.2613
CCNA_00556		phospholipase D	3.32052	2.33954e-13	4.03222e-11	97.5144	88.7996	105.882	1021.5	981.448	915.298
CCNA_01310	rpsS	SSU ribosomal protein S19P	-4.33826	2.43502e-13	4.03222e-11	342.304	535.489	344.971	20.3794	19.5325	20.5321
CCNA_01315	rpsQ	SSU ribosomal protein S17P	-5.09466	2.83233e-13	4.03222e-11	376.006	533.968	331.154	10.6108	11.0025	14.5886
CCNA_01404	glyS	glycyl-tRNA synthetase beta chain	-2.626	2.9463e-13	4.03222e-11	358.152	355.666	381.301	63.8331	56.2488	57.4087
CCNA_01723		3-methyl-2-oxobutanoate hydroxymethyltransferase	3.11035	2.72475e-13	4.03222e-11	83.2517	86.2257	77.3158	669.321	656.071	807.099
CCNA_02221	metH	methionine synthase I metH	-4.16065	2.23259e-13	4.03222e-11	1279.84	1359.84	957.754	64.1699	74.0506	62.8119
CCNA_02222	metF	5-methyltetrahydrofolate--homocysteine methyltransferase homocysteine-binding subunit	-3.74358	2.93065e-13	4.03222e-11	626.607	826.34	656.719	59.2856	54.0235	44.306
CCNA_02404		ABC transporter ATP-binding protein	3.25201	2.51464e-13	4.03222e-11	49.8665	49.9571	51.5439	539.297	487.572	415.369
CCNA_03590	nepR	anti-sigma factor NepR	4.42659	2.81128e-13	4.03222e-11	27.1519	20.9422	26.8587	547.045	604.396	459.81
CCNA_03669		outer membrane protein	5.49416	2.14677e-13	4.03222e-11	4.01468	4.67982	2.79455	173.141	174.68	179.791
CCNA_02822		MerR-family transcriptional regulator	2.61129	3.13708e-13	4.14527e-11	75.7506	78.387	80.1104	483.885	459.88	487.502
CCNA_02977	sigU	RNA polymerase ECF-type sigma factor sigU	5.89153	3.52508e-13	4.50271e-11	81.2444	57.4448	46.11	4366.59	3251.55	3378.34
CCNA_00319		acetyltransferase, GNAT family	-3.42645	4.43462e-13	5.20125e-11	328.887	369.823	344.661	27.6217	33.3784	35.796
CCNA_00987		stress response protein CsbD	6.17262	4.47915e-13	5.20125e-11	2.53559	2.10592	2.17354	162.53	212.015	122.787
CCNA_03865		leucyl-tRNA synthetase	-2.98852	4.43964e-13	5.20125e-11	660.837	685.36	609.522	88.2547	82.457	75.7795
CCNA_02535		type I DNA topoisomerase	-2.96221	4.81251e-13	5.26901e-11	438.868	496.646	589.65	68.2121	64.5315	62.947
CCNA_02989		hypothetical protein	4.70185	4.71245e-13	5.26901e-11	2.42994	3.04188	2.32879	75.4544	65.1497	64.5679
CCNA_00943	flaN	flagellar hook-associated protein FlaN	-3.67777	5.10702e-13	5.43614e-11	650.378	597.613	512.023	45.8116	42.032	49.7092
CCNA_01095		phenylalanyl-tRNA synthetase beta chain	-2.79071	5.40618e-13	5.59905e-11	361.11	426.449	346.213	57.6014	55.507	50.7899
CCNA_02171		nucleoside permease nupC	-3.21159	6.61274e-13	6.66843e-11	326.668	436.276	397.447	42.6115	42.8974	39.7133
CCNA_02223		CAU/MBL1b family subclass B3 metallo-beta-lactamase	-3.76735	7.63536e-13	7.50223e-11	348.432	361.399	281.784	22.9058	26.95	22.8284
CCNA_02402		methyl-accepting chemotaxis protein	-2.70181	8.36396e-13	7.98755e-11	1019.52	1311.52	1189.86	175.162	176.411	189.516
CCNA_02412		TonB protein	6.93075	8.54618e-13	7.98755e-11	9.6141	5.84978	4.81283	1028.23	702.306	794.672
CCNA_00287	lovK	photosensory histidine protein kinase LovK	3.67597	1.07092e-12	9.69221e-11	134.175	129.397	103.398	1794.06	1573.48	1326.61
CCNA_01318	rplE	LSU ribosomal protein L5P	-4.43778	1.08759e-12	9.69221e-11	1041.91	1445.6	792.099	54.4013	44.7518	52.2757
CCNA_01717		hypothetical protein	3.75779	1.20082e-12	1.0458e-10	34.3361	39.0765	33.6898	495.17	401.282	553.961
CCNA_03659		N-(5'-phosphoribosyl)anthranilate isomerase	3.07042	1.26377e-12	1.07617e-10	38.1394	34.1627	39.5894	305.523	275.31	358.771
CCNA_01312	rpsC	SSU ribosomal protein S3P	-4.40457	1.43077e-12	1.19189e-10	1164.47	1726.97	943.626	61.6436	56.3724	63.0821
CCNA_00709		hypothetical protein	6.90429	1.73691e-12	1.30507e-10	4.75422	4.44583	3.88132	721.196	374.58	489.393
CCNA_01236		general stress protein GsiB	5.23548	1.73678e-12	1.30507e-10	4.96552	3.50987	4.19182	191.499	134.75	154.666
CCNA_01316	rplN	LSU ribosomal protein L14P	-4.46402	1.63072e-12	1.30507e-10	756.978	961.937	642.901	41.2641	26.8263	39.173
CCNA_02140	fliM	flagellar motor switch protein fliM	-2.69065	1.6854e-12	1.30507e-10	334.063	348.179	354.752	53.896	55.8779	50.7899
CCNA_02403		ABC transporter permease protein	2.97073	1.71099e-12	1.30507e-10	146.536	138.523	123.426	1224.62	1044.99	934.479
CCNA_00535		hypothetical protein	5.01068	1.97763e-12	1.45736e-10	13.2062	6.43476	7.45213	320.344	300.776	263.945
CCNA_02665	flgI	flagellar P-ring protein FlgI	-3.58624	2.10368e-12	1.521e-10	458.518	420.365	311.282	33.1797	35.3564	30.5279
CCNA_00842		hypothetical protein	2.9272	2.24295e-12	1.59166e-10	377.38	314.718	376.022	2807.31	2857.31	2459.8
CCNA_01007		hypothetical protein	6.23832	2.30946e-12	1.59185e-10	4.01468	1.98892	2.6393	190.657	246.506	227.339
CCNA_02325		ornithine carbamoyltransferase	-3.17497	2.36784e-12	1.59185e-10	173.793	172.685	165.499	23.9164	16.4419	16.6148
CCNA_03558		ATP synthase epsilon chain	-2.20781	2.35222e-12	1.59185e-10	416.259	478.512	422.753	97.855	91.6051	95.7713
CCNA_03642		succinate dehydrogenase flavoprotein subunit	-2.45999	2.72903e-12	1.80304e-10	686.193	674.83	662.929	136.424	105.575	126.029
CCNA_01320	rpsH	SSU ribosomal protein S8P	-4.55975	2.77909e-12	1.805e-10	838.539	1203.42	699.879	42.9484	28.9279	44.5762
CCNA_02622		M61 glycyl aminopeptidase	-2.38309	2.93886e-12	1.87695e-10	515.147	533.617	520.096	106.445	96.1792	98.2027
CCNA_01803		pyruvate dehydrogenase complex, dihydrolipoamide acetyltransferase component	-2.6667	3.03791e-12	1.9046e-10	242.677	294.712	235.053	45.1379	38.5706	38.0924
CCNA_01805		dihydrolipoamide dehydrogenase	-3.4585	3.08156e-12	1.9046e-10	634.108	793.347	515.749	64.8436	52.6637	59.4349
CCNA_00233		UDP-N-acetylglucosamine 4,6-dehydratase	-2.74415	3.27775e-12	1.96256e-10	570.824	726.074	513.731	92.2969	87.8964	90.098
CCNA_02924		hypothetical protein	2.80247	3.23773e-12	1.96256e-10	12.4666	10.9976	13.3517	83.202	82.9515	90.3681
CCNA_02016	nuoM	NADH-quinone oxidoreductase chain M	-2.9252	3.6069e-12	2.1264e-10	742.821	923.797	798.309	112.676	93.5831	118.33
CCNA_02912		prolyl 4-hydroxylase	-2.42236	4.10947e-12	2.38598e-10	307.757	348.179	341.556	65.3489	59.5866	61.191
CCNA_00454		GntR-family transcriptional regulator	-4.1601	4.45074e-12	2.3926e-10	238.239	301.498	403.657	16.5057	20.5215	15.5341
CCNA_01309	rplB	LSU ribosomal protein L2P	-3.56102	4.33672e-12	2.3926e-10	1032.41	1516.61	1013.18	114.866	87.031	100.094
CCNA_02019	nuoJ	NADH-quinone oxidoreductase chain J	-2.82515	4.40872e-12	2.3926e-10	349.277	462.132	400.397	63.1594	50.1912	57.814
CCNA_02933		M20/M25/M40 family metallo-hydrolase	-3.18129	4.36796e-12	2.3926e-10	220.173	259.73	172.796	24.5901	23.4885	23.9091
CCNA_03304		translation elongation factor G (EF-G)	-2.84252	4.34684e-12	2.3926e-10	1365.84	1583.53	1476.76	224.847	186.054	206.266
CCNA_03591	phyR	anti-anti sigma factor/receiver protein PhyR	3.63794	4.4955e-12	2.3926e-10	110.087	158.529	113.955	1791.71	1380.75	1591.91
CCNA_03560	atpD	ATP synthase beta chain	-3.35077	5.01123e-12	2.63055e-10	1550.3	1922.12	1181.32	164.214	141.302	150.749
CCNA_01992	bamA	beta-barrel assembly machine (BAM) protein BamA	-2.40299	5.1052e-12	2.64367e-10	883.546	988.261	871.123	192.678	172.331	153.72
CCNA_02141	fliL	flagellar fliL protein	-2.48896	5.29621e-12	2.70601e-10	193.444	217.495	244.057	37.3904	41.043	38.0924
CCNA_01570		beta-lactamase class C family protein	2.96757	5.53215e-12	2.7203e-10	16.0587	15.5604	14.4385	125.982	105.945	129.406
CCNA_01692		GMP synthase GuaA	-3.30315	5.5661e-12	2.7203e-10	255.249	341.744	215.801	28.127	26.8263	27.4211
CCNA_01721		RNA polymerase ECF sigma factor	3.3114	5.49726e-12	2.7203e-10	113.784	129.046	92.8411	1123.56	922.727	1288.93
CCNA_03113		membrane-associated phospholipid phosphatase	3.02296	5.66713e-12	2.7203e-10	107.868	107.753	100.914	808.946	790.697	974.193
CCNA_03668		hypothetical protein	7.9868	5.67912e-12	2.7203e-10	7.07851	2.6909	2.9498	1365.42	1227.09	737.398
CCNA_01129	fliQ	flagellar biosynthesis protein FliQ	-2.8425	5.9581e-12	2.81869e-10	138.295	160.167	129.481	22.7374	18.1727	18.9111
CCNA_03463		glycine cleavage system protein P, N-terminal domain	-2.96695	6.36353e-12	2.97379e-10	186.999	216.676	146.248	23.4111	22.6231	24.3143
CCNA_02388		ribose 5-phosphate isomerase	-3.04915	6.74017e-12	3.11185e-10	161.221	194.798	161.463	17.5162	24.4775	20.2619
CCNA_00043	nusA	Transcription termination/antitermination protein NusA	-3.06886	7.27358e-12	3.31814e-10	790.469	1116.96	835.57	113.35	101.742	111.846
CCNA_00212	aguB	N-carbamoylputrescine amidase	-3.06148	7.53596e-12	3.39739e-10	169.884	158.178	218.44	24.9269	20.7688	19.8567
CCNA_01538		pyruvate phosphate dikinase	-2.60327	8.23755e-12	3.6705e-10	930.983	1028.51	915.214	178.531	143.156	151.559
CCNA_02224		methylenetetrahydrofolate reductase	-3.31217	8.35001e-12	3.67784e-10	138.929	206.848	151.837	15.6635	17.3073	17.02
CCNA_03235		spermidine/putrescine transport ATP-binding protein potA	2.77639	8.74115e-12	3.80638e-10	60.9597	71.9523	55.2699	464.685	396.09	430.228
CCNA_03121		hypothetical protein	2.1758	9.05298e-12	3.89787e-10	89.0625	94.0644	89.5808	398.325	392.629	441.439
CCNA_00115		TolB protein	-2.23122	9.34719e-12	3.97982e-10	528.141	602.059	487.649	104.76	123.871	115.763
CCNA_01524	flbA	flagellar modification protein FlbA	-2.75132	9.69568e-12	4.08284e-10	627.769	699.633	493.548	96.3391	87.7728	86.4508
CCNA_01330	rpoA	DNA-directed RNA polymerase alpha chain	-2.70781	1.08426e-11	4.51617e-10	900.873	1008.5	836.036	161.688	123.253	135.485
CCNA_02699		guanine deaminase	3.38184	1.0992e-11	4.52919e-10	12.361	7.72171	8.22839	94.4865	103.473	99.6886
CCNA_02701		xanthine dehydrogenase large subunit	2.79226	1.12706e-11	4.59458e-10	233.802	200.647	160.221	1298.39	1427.98	1395.51
CCNA_01317	rplX	LSU ribosomal protein L24P	-4.41634	1.21152e-11	4.71201e-10	482.501	649.208	341.245	27.6217	18.1727	23.5038
CCNA_01716		hypothetical protein	4.37058	1.2144e-11	4.71201e-10	4.54292	3.62686	2.32879	72.4228	60.2047	90.3681
CCNA_01827	cobQ	cobyric acid synthase CobQ	-3.45501	1.1813e-11	4.71201e-10	314.096	348.296	247.628	22.2321	29.6697	30.7981
CCNA_02721		peptidase, M16 family	-2.99404	1.21051e-11	4.71201e-10	536.382	635.169	464.516	64.5068	73.1852	67.5397
CCNA_03234		gamma-glutamyl-gamma-aminobutyrate hydrolase family protein	2.95463	1.21735e-11	4.71201e-10	12.9949	14.2735	11.7992	101.055	97.9099	104.957
CCNA_02023	nuoG	NADH-quinone oxidoreductase chain G	-2.57334	1.27344e-11	4.87982e-10	1001.56	1378.79	1238.61	211.037	196.685	200.323
CCNA_03236		spermidine/putrescine transport system permease protein potC	2.68284	1.29465e-11	4.91199e-10	37.7168	37.4386	32.6031	237.311	212.88	243.008
CCNA_02017	nuoL	NADH-quinone oxidoreductase chain L	-2.46483	1.38398e-11	5.19942e-10	1096.43	1359.02	1155.55	237.311	199.405	217.478
CCNA_02840		MecR1 antirepressor protein	2.67513	1.44251e-11	5.36671e-10	372.097	367.834	410.022	2128.72	2607.1	2608.38
CCNA_03007		L-aspartate oxidase	2.99969	1.47459e-11	5.4333e-10	123.715	110.912	124.357	787.219	1175.29	908.409
CCNA_01308	rplW	LSU ribosomal protein L23P	-3.37856	1.54763e-11	5.6481e-10	229.259	298.924	302.277	22.2321	28.8043	28.5018
CCNA_00737	ileS	isoleucyl-tRNA synthetase	-2.84245	1.57471e-11	5.69272e-10	281.45	334.022	408.47	51.0328	44.7518	47.0076
CCNA_03040	cpaC	outer membrane pilus secretion channel CpaC	-2.63769	1.5935e-11	5.70683e-10	679.22	611.536	610.143	97.6865	112.127	95.5011
CCNA_03722	gltB	glutamate synthase (NADPH) large chain GltB	-2.72339	1.62868e-11	5.77879e-10	875.939	1057.29	918.319	144.003	154.653	133.053
CCNA_03469		arginyl-tRNA synthetase	-2.41403	1.82014e-11	6.39887e-10	271.625	309.336	338.606	62.4857	59.9575	50.1145
CCNA_01180		penicillin acylase family protein	-2.53625	1.89086e-11	6.58708e-10	250.389	299.275	242.194	48.0011	44.1336	44.4411
CCNA_01311	rplV	LSU ribosomal protein L22P	-3.87581	1.93029e-11	6.60434e-10	529.832	908.821	490.598	47.8327	42.8974	40.794
CCNA_02654		hypothetical protein	2.74069	1.92862e-11	6.60434e-10	17.4322	15.6774	14.128	116.045	99.517	101.58
CCNA_00282		conserved hypothetical lipoprotein	7.91264	2.05502e-11	6.96889e-10	3.27513	1.75493	1.39727	723.722	432.065	460.756
CCNA_01739		LSU ribosomal protein L9P	-4.71787	2.13422e-11	7.17399e-10	621.113	897.707	1447.27	32.0008	41.5375	38.9029
CCNA_01418		ROS/MUCR transcriptional regulator	3.78728	2.16773e-11	7.22326e-10	46.9083	53.584	34.9318	774.418	549.383	552.34
CCNA_00035		tRNA pseudouridine synthase B	-2.03544	2.19583e-11	7.25381e-10	449.961	385.851	410.643	112.34	96.9209	94.9608
CCNA_00533	hfsI	secreted polysaccharide polymerase hfsI	-2.76111	2.26366e-11	7.38048e-10	162.066	156.423	210.057	26.2743	27.8153	23.774
CCNA_02994		carbamoyl-phosphate synthase large chain	-2.439	2.2727e-11	7.38048e-10	473.521	558.186	626.444	113.013	93.5831	99.2834
CCNA_00601		MoxR-like ATPase	-2.18593	2.35044e-11	7.56881e-10	280.394	286.873	292.03	58.4435	66.8804	63.3522
CCNA_01999		translation elongation factor Ts (EF-Ts)	-3.0328	2.37294e-11	7.57759e-10	346.847	488.69	330.533	44.8011	44.1336	53.4914
CCNA_01319	rpsN	SSU ribosomal protein S14P	-4.09056	2.50287e-11	7.86146e-10	573.254	788.199	401.173	37.8956	26.2082	39.5783
CCNA_03239		spermidine/putrescine-binding protein	2.95279	2.5008e-11	7.86146e-10	142.31	140.863	117.837	1147.14	796.26	1163.44
CCNA_02114		hypothetical protein	3.47735	2.53927e-11	7.91097e-10	5.49377	3.62686	4.19182	54.0644	44.7518	50.9249
CCNA_01045		conserved hypothetical cytosolic protein	2.80058	2.59036e-11	7.96043e-10	19.6508	17.5493	14.749	113.518	128.816	121.301
CCNA_01642		gluconate 5-dehydrogenase	2.30813	2.61747e-11	7.96043e-10	34.0191	34.9817	28.877	169.436	147.978	168.444
CCNA_02185		acetolactate synthase large subunit	-2.61032	2.59992e-11	7.96043e-10	8437.27	9168.82	6738.43	1476.25	1225.6	1285.01
CCNA_01491		cystathionine beta-lyase	-2.4191	2.74168e-11	8.15104e-10	71.419	77.2171	68.0007	14.653	13.475	12.4273
CCNA_02693		M10 peptidase-related protein	-2.0468	2.74396e-11	8.15104e-10	238.873	230.598	235.208	61.3067	56.496	52.816
CCNA_02841		hypothetical protein	3.23848	2.70761e-11	8.15104e-10	30.427	23.2821	27.7902	267.796	288.538	213.425
CCNA_02142	flgF	flagellar basal-body rod protein flgF	-4.66165	2.7695e-11	8.16363e-10	533.001	394.392	261.135	14.8214	13.3514	18.776
CCNA_02133	glk	glucokinase	-2.16687	2.79466e-11	8.17491e-10	1295.9	1451.91	1100.59	305.86	271.107	280.155
CCNA_01804		glutathione peroxidase	-2.53723	2.87681e-11	8.28866e-10	186.154	241.479	208.504	42.2747	32.3894	35.1206
CCNA_01920	mfd	transcription-repair coupling factor Mfd	-2.49261	2.86467e-11	8.28866e-10	122.765	142.969	156.339	27.2849	25.8373	21.8829
CCNA_00201		outer membrane protein	3.09127	3.00396e-11	8.59044e-10	83.463	105.296	67.6902	869.747	617.253	702.143
CCNA_02364		methyl-accepting chemotaxis protein	-2.1487	3.0285e-11	8.59645e-10	1209.58	1249.16	1140.8	241.353	274.692	295.554
CCNA_01761		LPS export ABC transporter permease LptG	-2.44864	3.09697e-11	8.72617e-10	115.158	102.605	122.494	21.2216	22.005	19.0462
CCNA_03241		glutamate-1-semialdehyde 2,1-aminomutase	4.15717	3.21852e-11	9.00246e-10	98.6766	65.4005	111.627	1312.54	1779.32	1823.3
CCNA_03301	acrB	efflux RND transporter permease subunit	-2.5461	3.31516e-11	9.20556e-10	381.606	449.497	355.063	65.8542	77.1412	59.9752
CCNA_02700		xanthine dehydrogenase accessory protein XdhC	4.02277	3.39363e-11	9.35568e-10	19.6508	10.5296	18.6303	214.742	320.185	257.326
CCNA_01989		(3R)-hydroxymyristoyl-ACP dehydratase FabZ	-2.12485	3.48134e-11	9.52894e-10	110.298	121.441	115.974	27.9586	23.8594	27.9614
CCNA_01542		ice nucleation protein	2.13931	3.73093e-11	1.00916e-09	149.494	149.871	151.216	719.007	620.343	645.95
CCNA_03195	rpoH	RNA polymerase sigma factor RpoH	2.42712	3.73958e-11	1.00916e-09	264.652	305.358	255.08	1740.67	1292.36	1405.37
CCNA_00607		TonB-dependent receptor	2.8801	3.82194e-11	1.02284e-09	19.6508	20.7082	19.4066	156.804	132.648	151.154
CCNA_02408		DUF2336 domain-containing protein	-2.18867	3.84364e-11	1.02284e-09	428.831	517.588	388.442	108.971	89.3799	94.6907
CCNA_03643		succinate dehydrogenase membrane anchor subunit	-2.86495	3.91369e-11	1.03429e-09	163.651	180.173	198.102	24.0848	20.027	30.2578
CCNA_01611		transporter, drug/metabolite exporter family	3.60823	4.04163e-11	1.05357e-09	46.3801	40.7145	63.1878	562.708	522.681	742.126
CCNA_02344		phosphoglycerate mutase	-3.35877	4.03804e-11	1.05357e-09	50.3948	53.35	39.5894	4.37905	5.06857	4.45762
CCNA_01381		valyl-tRNA synthetase	-2.35486	4.0905e-11	1.05911e-09	1250.15	1570.55	1101.98	259.711	251.574	255.57
CCNA_00840		sialic acid-specific 9-O-acetylesterase	-2.93442	4.11881e-11	1.05928e-09	177.068	184.97	218.13	20.211	29.7933	25.53
CCNA_01005	flgC	flagellar basal-body rod protein flgC	-3.09177	4.41982e-11	1.12912e-09	239.296	266.048	206.952	31.8323	20.7688	31.2033
CCNA_01971		peptidyl-prolyl cis-trans isomerase	-1.82174	4.53879e-11	1.14425e-09	467.921	532.915	468.242	138.782	141.549	135.214
CCNA_03240	glnA3	glutamine synthetase	1.67895	4.53764e-11	1.14425e-09	264.863	239.958	245.144	801.366	810.847	789.404
CCNA_01110		2-dehydro-3-deoxygluconokinase	1.79884	4.59315e-11	1.15039e-09	167.666	177.833	155.408	578.372	583.751	581.247
CCNA_00391		hypothetical protein	2.58989	4.8063e-11	1.19596e-09	177.28	187.076	197.481	1060.4	1184.56	1137.1
CCNA_02381		hypothetical protein	2.73915	5.25158e-11	1.29833e-09	30.8496	25.739	24.5299	154.109	197.427	191.272
CCNA_02293		thiol:disulfide interchange protein tlpA	-2.43298	5.57544e-11	1.36956e-09	237.289	254.465	191.582	45.6432	37.7052	43.3605
CCNA_01021		TonB-dependent receptor	-3.73898	5.64047e-11	1.37671e-09	222.815	346.658	234.742	22.569	17.4309	20.397
CCNA_03935		hypothetical protein	2.57587	5.74093e-11	1.39236e-09	22.8203	21.5272	24.0642	128.677	120.162	158.853
CCNA_00805	yihA	GTP-binding protein YihA	-3.75895	5.98916e-11	1.44342e-09	73.0037	66.4535	99.9827	6.23173	4.32683	7.15921
CCNA_02405		ABC membrane transporter, periplasmic component	2.65289	6.03704e-11	1.44587e-09	89.9077	86.1087	68.0007	609.53	482.256	445.627
CCNA_00522	brnT	BrnT-related ribonuclease toxin	3.63366	6.21719e-11	1.46261e-09	6.44461	5.2648	7.60738	87.581	91.2342	59.8402
CCNA_03238		ABC-type spermidine/putrescine transport system, permease component II	2.83722	6.22142e-11	1.46261e-09	46.4857	46.4472	30.5848	333.482	247.618	305.279
CCNA_03473	doc	type II toxin-antitoxin system doc family toxin	2.11979	6.15261e-11	1.46261e-09	106.389	93.3624	86.3205	449.863	386.571	408.21
CCNA_01322	rplR	LSU ribosomal protein L18P	-3.63256	7.01079e-11	1.63813e-09	821.002	909.991	475.073	69.728	46.6061	61.8664
CCNA_00530		LSU ribosomal protein L10P	-4.20147	7.29685e-11	1.66438e-09	1283.53	2027.88	894.255	87.7495	68.4875	72.5376
CCNA_01212		dATP pyrophosphohydrolase	-2.60281	7.23079e-11	1.66438e-09	89.5907	94.6494	82.1287	15.6635	14.5876	13.643
CCNA_02341		Hsp20 family protein	3.00294	7.27247e-11	1.66438e-09	31.1666	39.8955	43.9365	332.134	331.682	256.111
CCNA_03242		NAD-dependent succinate-semialdehyde dehydrogenase	2.61062	7.27344e-11	1.66438e-09	353.609	301.966	297.154	1676.67	2069.71	2073.33
CCNA_03552	cpaM	polysaccharide deacetylase cpaM	-1.869	7.85021e-11	1.78e-09	163.968	169.644	176.833	45.6432	48.2132	45.7919
CCNA_00536		DNA-directed RNA polymerase beta chain	-2.64022	8.00658e-11	1.79422e-09	1888.17	2317.68	1789.13	377.441	282.48	301.902
CCNA_01242		amino acid permease	-2.9135	7.96631e-11	1.79422e-09	612.133	792.177	487.959	95.6654	79.1191	76.59
CCNA_03138	katG	peroxidase/catalase katG	3.77674	9.03868e-11	2.01373e-09	351.284	382.107	199.189	4390.84	3288.51	5109.65
CCNA_00034		SSU ribosomal protein S15P	-2.66526	9.22606e-11	2.03185e-09	156.255	184.034	151.371	22.7374	22.2523	32.4191
CCNA_00455	nagA	N-acetyl-glucosamine/N-acetyl-chitin oligosaccharide outer membrane transporter nagA	-2.8148	9.19581e-11	2.03185e-09	1248.25	1549.61	1206.78	240.006	151.068	178.44
CCNA_00839		glucan 1,4-beta-glucosidase	-2.3549	9.77857e-11	2.14123e-09	867.91	1073.55	752.665	178.025	174.804	173.847
CCNA_02363		hypothetical protein	-2.38395	1.06111e-10	2.31033e-09	865.057	894.899	995.48	187.794	186.919	153.18
CCNA_00515	metE	5-methyltetrahydropteroyltriglutamate-- homocysteine methyltransferase	-4.3091	1.06824e-10	2.31272e-09	2632.15	3252.36	1420.1	135.414	125.231	107.928
CCNA_01359	iolB	myo-inositol catabolism protein IolB	2.34893	1.0909e-10	2.3485e-09	15.1079	17.0813	16.3015	87.0758	71.0836	89.0173
CCNA_00945		chemotaxis protein MotD	-3.0185	1.09805e-10	2.35069e-09	99.2048	80.7269	63.8088	10.1055	10.3844	9.59064
CCNA_03292		long-chain-fatty-acid--CoA ligase	2.24286	1.1335e-10	2.41309e-09	43.4219	45.7453	46.2653	214.237	217.083	209.643
CCNA_03559		hypothetical protein	-2.06236	1.14039e-10	2.41435e-09	404.426	456.166	377.73	82.5283	111.385	102.255
CCNA_01707		periplasmic glucoside 3-dehydrogenase, lacC subunit	2.10036	1.16504e-10	2.44103e-09	191.225	240.426	184.595	953.791	843.855	845.732
CCNA_03297		hypothetical protein	1.85933	1.1721e-10	2.44103e-09	106.706	93.0115	107.745	372.219	409.812	333.376
CCNA_03707		DUF1150 family protein	3.73535	1.17183e-10	2.44103e-09	6.33896	11.9335	14.749	168.762	135.244	130.081
CCNA_02635	ftsW	SEDS-family peptidoglycan polymerase FtsW	-1.705	1.19081e-10	2.45884e-09	491.164	545.667	590.271	167.583	170.106	161.285
CCNA_03570		TPM domain-containing protein	2.78031	1.19349e-10	2.45884e-09	15.2135	13.2205	13.9727	81.0125	101.619	109.009
CCNA_02513	hfsA	holdfast synthesis protein HfsA	-2.05263	1.26062e-10	2.58325e-09	466.125	389.946	498.982	102.908	115.464	108.064
CCNA_03962		hypothetical protein	-3.0395	1.32058e-10	2.69174e-09	222.603	138.991	226.048	25.6006	21.8814	24.0441
CCNA_02792		TonB-dependent outer membrane receptor	1.93365	1.33564e-10	2.70803e-09	66.8761	64.1136	61.3248	239.164	238.346	257.596
CCNA_03781	acnA	aconitate hydratase	-2.48129	1.3918e-10	2.80705e-09	1214.97	1466.66	1033.21	254.827	190.751	219.909
CCNA_00557		endonuclease/exonuclease/phosphatase family protein	3.21341	1.45479e-10	2.91872e-09	11.0932	7.25372	9.31516	91.2864	89.998	76.1848
CCNA_01725	bamB	beta-barrel assembly machine (BAM) protein BamB	-2.1474	1.54916e-10	3.08835e-09	269.512	295.414	326.341	67.8753	69.7237	63.4873
CCNA_02561	stpB	stalk cross-band protein StpB	1.74444	1.55546e-10	3.08835e-09	346.953	387.606	349.784	1283.57	1177.89	1172.08
CCNA_01344		hypothetical protein	1.97351	1.57246e-10	3.10602e-09	83.5687	84.8218	90.357	346.619	348.371	320.949
CCNA_00531		LSU ribosomal protein L12P (L7/L12)	-2.77478	1.62459e-10	3.19252e-09	564.696	562.866	455.356	81.5177	93.8303	55.9229
CCNA_03288		type II toxin-antitoxin system HicA family toxin	3.27288	1.73871e-10	3.3821e-09	4.85987	3.86085	5.74435	39.0746	54.2708	45.5218
CCNA_03893		hypothetical protein	2.90875	1.7345e-10	3.3821e-09	201.473	233.991	146.248	1575.62	1301.51	1494.38
CCNA_01991		OmpH-like outer membrane protein	-2.58074	1.76829e-10	3.42226e-09	307.44	345.02	244.368	57.6014	46.1116	46.4673
CCNA_01323	rpsE	SSU ribosomal protein S5P	-3.45313	1.79636e-10	3.45912e-09	1244.66	1669.06	783.25	104.255	106.811	126.434
CCNA_01793		aspartate protease	2.50162	1.85227e-10	3.54894e-09	207.495	262.655	201.207	1212.16	1203.97	1386.73
CCNA_02646	mraZ	cell division protein MraZ	1.91438	1.96508e-10	3.73316e-09	282.718	231.534	229.929	877.326	928.414	1000.13
CCNA_03819	ftsK	cell division protein FtsK	-1.61579	1.9679e-10	3.73316e-09	527.402	558.186	519.631	167.415	189.268	166.958
CCNA_01332	rplQ	LSU ribosomal protein L17P	-3.06302	1.99052e-10	3.75747e-09	155.199	195.734	120.166	19.3689	20.5215	16.4797
CCNA_01237		hypothetical protein	4.55969	2.00865e-10	3.77311e-09	4.64857	1.87193	4.50233	97.0128	72.0726	90.3681
CCNA_01654		cyclophilin-type peptidylprolyl cis-trans isomerase	-2.38979	2.10357e-10	3.93214e-09	56.0998	72.0693	64.5851	13.474	11.8679	11.4817
CCNA_02020	nuoI	NADH-quinone oxidoreductase chain I	-2.13683	2.27239e-10	4.22709e-09	119.384	130.801	121.408	31.6639	27.8153	25.1248
CCNA_02632		SOUL domain heme-binding protein	3.17016	2.29118e-10	4.24144e-09	168.933	107.987	111.316	1391.19	1207.56	899.494
CCNA_01476	ftrB	CRP-family transcription regulator FtrB	-3.08318	2.33225e-10	4.29671e-09	44.2671	48.7871	60.238	4.7159	6.92292	6.21365
CCNA_03289		type II toxin-antitoxin system HicB family antitoxin	3.18681	2.35076e-10	4.3101e-09	11.6214	10.9976	7.45213	105.434	79.9845	91.5838
CCNA_00721		chaperonin GroEL	-3.49745	2.53145e-10	4.6193e-09	1197.11	2155.41	1041.59	123.624	137.717	127.65
CCNA_00537		DNA-directed RNA polymerase beta' chain	-3.09965	2.66403e-10	4.79276e-09	4132.48	5538.92	2951.66	560.182	431.694	480.883
CCNA_01492		3-mercaptopyruvate sulfurtransferase	-2.21584	2.65462e-10	4.79276e-09	211.616	230.715	185.682	51.2012	40.1777	44.0359
CCNA_01972		anthranilate synthase component I	-1.86041	2.64756e-10	4.79276e-09	160.165	179.705	196.084	49.8538	49.4495	48.2233
CCNA_00368		phosphonates transport system permease protein phnE	-1.71245	2.69316e-10	4.82251e-09	244.895	246.51	261.445	83.202	72.3198	74.2937
CCNA_03587		entericidin A/B family lipoprotein	6.89088	2.74077e-10	4.88494e-09	5.91637	2.22292	3.26031	581.572	527.997	275.292
CCNA_00917	parD1	antitoxin protein parD1	2.3632	2.8034e-10	4.95053e-09	12.4666	11.4656	12.265	69.0543	57.2377	60.2454
CCNA_03164		protein translocase subunit secA	-2.5057	2.79113e-10	4.95053e-09	358.152	324.546	500.379	69.5596	77.512	61.0559
CCNA_01130	fliR	flagellar biosynthesis protein FliR	-3.00956	2.88645e-10	5.07379e-09	136.499	148.35	144.851	18.0215	14.8348	20.5321
CCNA_02134	edd	phosphogluconate dehydratase	-2.05923	3.04424e-10	5.32673e-09	2116.47	2776.77	2378.32	664.774	493.506	586.65
CCNA_01072		hypothetical protein	6.16253	3.10446e-10	5.40741e-09	1.37344	0.701973	0.465758	84.2125	49.6967	60.9208
CCNA_02022	nuoH	NADH-quinone oxidoreductase chain H	-2.62425	3.2132e-10	5.57149e-09	800.823	1012.36	655.787	152.762	117.319	130.622
CCNA_00662		hypothetical protein	1.95894	3.35885e-10	5.77179e-09	275.111	302.316	319.976	1235.23	1066.87	1186.54
CCNA_02395		hypothetical protein	-1.92264	3.35879e-10	5.77179e-09	1591.08	1725.33	2165.62	478.664	496.596	470.617
CCNA_00678		LSU ribosomal protein L11P	-3.04373	3.43515e-10	5.8629e-09	298.354	314.718	188.166	31.4955	33.502	32.1489
CCNA_01727		methyl-accepting chemotaxis protein	-2.18833	3.44247e-10	5.8629e-09	153.826	183.098	190.806	35.8745	43.7628	35.9311
CCNA_02018	nuoK	NADH-quinone oxidoreductase chain K	-2.85843	3.55989e-10	6.03607e-09	133.118	164.379	174.504	25.4322	21.2633	18.5059
CCNA_03524		di-/tripeptide transporter	-1.70275	3.60434e-10	6.0845e-09	315.68	356.368	340.624	104.087	103.226	103.741
CCNA_00041		protein translation initiation factor 2 IF-2	-2.42113	3.70062e-10	6.21964e-09	1504.24	2074.33	2411.85	364.977	371.365	382.005
CCNA_00253		aspartate-semialdehyde dehydrogenase	-2.04573	3.77763e-10	6.32135e-09	172.631	183.566	177.143	41.7694	46.2352	41.0641
CCNA_01442		N-acetyl-gamma-glutamyl-phosphate reductase	-3.38993	3.88961e-10	6.48042e-09	229.365	266.399	443.867	30.9902	24.4775	34.1751
CCNA_02110		hypothetical protein	2.47392	3.92126e-10	6.50487e-09	129.526	130.801	109.143	689.195	558.532	806.424
CCNA_01578		beta-lactamase repressor	2.16402	4.08915e-10	6.75415e-09	70.8908	63.0606	78.5578	345.44	325.996	280.425
CCNA_00789	fixK	hypoxia transcriptional regulator FixK	-5.09367	4.26939e-10	7.02159e-09	123.821	241.128	189.563	2.86323	4.6977	8.37492
CCNA_03474	phd	SpoVT-AbrB family transcription factor, phd antitoxin	2.73851	4.35325e-10	7.12891e-09	139.14	102.722	177.92	810.125	987.011	1001.61
CCNA_00946	flgD	Basal-body rod modification protein FlgD	-3.74262	4.37741e-10	7.13798e-09	424.605	426.098	271.071	34.5271	22.4995	27.151
CCNA_02643	ftsI	penicillin-binding protein FtsI	1.70145	4.39853e-10	7.14202e-09	266.765	227.79	278.213	816.862	907.892	788.188
CCNA_01231		Sulfatase-modifying factor enzyme 1	2.27047	4.48777e-10	7.25617e-09	29.3705	21.5272	31.361	114.024	139.695	142.374
CCNA_01741		SSU ribosomal protein S6P	-2.47864	4.51774e-10	7.27395e-09	123.293	141.448	109.608	20.7163	19.5325	26.8808
CCNA_00692		PAS-family GGDEF/EAL protein	-2.00414	4.55783e-10	7.2817e-09	410.976	399.072	495.877	94.318	114.723	116.168
CCNA_01096		phenylalanyl-tRNA synthetase alpha chain	-2.25854	4.56056e-10	7.2817e-09	101.106	78.738	93.7726	19.3689	19.2853	18.5059
CCNA_02231		ABC transporter ATP-binding protein	-2.27324	4.67556e-10	7.43433e-09	193.444	219.601	211.92	46.9906	44.2573	38.0924
CCNA_02234		EF hand domain protein	1.79726	4.7846e-10	7.57627e-09	219.645	206.146	224.806	671.005	900.475	689.445
CCNA_00950	fliF	flagellar M-ring protein FliF	-2.29049	4.94194e-10	7.76127e-09	575.684	753.334	969.087	148.382	164.172	156.962
CCNA_01179	cysH	3'-phosphoadenosine 5'-phosphosulfate sulfotransferase	-3.95648	4.93408e-10	7.76127e-09	51.5569	116.996	102.156	6.0633	6.05756	5.2681
CCNA_03719		undecaprenyl diphosphatase	-1.77569	5.00627e-10	7.83022e-09	280.182	314.367	262.066	89.7706	77.7593	82.8037
CCNA_01165		FkbM methyltransferase family protein	1.69144	5.1814e-10	8.07119e-09	235.915	215.74	219.527	726.754	747.799	693.498
CCNA_02029	nuoD	NADH-quinone oxidoreductase chain D	-1.74476	5.31139e-10	8.24019e-09	545.785	592.231	578.471	188.131	163.554	160.609
CCNA_03839		S9 family peptidase	-1.73262	5.37998e-10	8.31294e-09	1078.89	1206.11	1249.47	348.977	353.687	360.797
CCNA_03135	fliI	flagellar protein export ATPase FliL	-2.87372	5.41977e-10	8.34078e-09	125.934	157.476	193.911	15.3267	24.3539	24.9897
CCNA_02474		MarR-family transcriptional regulator	1.99004	5.48002e-10	8.38438e-09	29.1592	30.8868	29.6533	126.824	113.981	115.763
CCNA_03232	relE4	toxin protein relE4	2.26826	5.49186e-10	8.38438e-09	31.1666	30.5358	33.2241	126.824	153.664	176.414
CCNA_02673		excinuclease ABC subunit A	-1.70952	5.51675e-10	8.38896e-09	169.039	173.27	169.225	52.717	54.8889	48.7637
CCNA_00257		adenosylhomocysteinase	-2.61936	5.56769e-10	8.43295e-09	220.596	331.565	213.628	42.4431	39.6832	42.55
CCNA_01560		phosphoenolpyruvate carboxylase	-2.5931	5.61708e-10	8.47427e-09	325.295	368.536	532.051	62.8225	73.1852	66.8643
CCNA_02047	glnA	glutamine synthetase	-3.37741	5.71544e-10	8.58885e-09	653.97	818.969	368.259	65.5173	56.9905	54.8422
CCNA_01844		DNA integration/recombination/inversion protein	3.45845	6.06071e-10	9.00387e-09	8.66325	5.84978	8.38364	93.8128	83.5696	74.4287
CCNA_02514	hfsD	polysaccharide secretin protein hfsD	-1.85487	6.01822e-10	9.00387e-09	242.36	250.37	258.806	61.4751	81.8389	64.1627
CCNA_02915		TldD/PmbA family protein	-1.9113	6.06211e-10	9.00387e-09	130.583	134.779	111.316	33.1797	30.535	36.4714
CCNA_00675		VapC-like PIN domain ribonuclease	2.68951	6.13547e-10	9.07766e-09	23.2429	20.4742	23.2879	162.699	120.533	149.263
CCNA_01204		UDP-glucuronate decarboxylase family protein	-1.6303	6.1835e-10	9.07861e-09	387.416	399.189	415.146	140.467	125.972	121.842
CCNA_03471		4-hydroxy-3-methylbut-2-enyl diphosphate reductase	-1.47824	6.1821e-10	9.07861e-09	346.213	373.567	357.236	137.94	114.228	134.539
CCNA_03751		peptidyl-prolyl cis-trans isomerase	-1.89516	6.20855e-10	9.08059e-09	65.6083	72.0693	63.6536	18.0215	17.0601	19.0462
CCNA_01584	pbp1A	multimodular transpeptidase-transglycosylase PBP 1A	-2.55395	6.55453e-10	9.55018e-09	87.689	90.5546	117.992	14.3161	20.1507	15.6692
CCNA_03401	trcR	RNA polymerase-associated protein TrcR	-2.54936	6.63422e-10	9.62967e-09	276.062	326.067	215.956	48.8433	43.8864	47.1427
CCNA_01606		Soj/ParA-related ATPase protein	1.80655	6.86046e-10	9.92048e-09	38.6677	39.8955	37.4159	144.846	126.838	134.404
CCNA_00754		Nodulin-21 / CCC1-related protein	3.32159	6.96031e-10	1.0027e-08	29.6875	37.2046	59.9275	345.608	467.297	446.843
CCNA_01087	eipA	cell envelope integrity protein EipA	-2.28999	7.06838e-10	1.01446e-08	299.41	374.854	225.737	58.4435	58.5976	66.9994
CCNA_00753		lysine 2,3-aminomutase	2.75981	7.53724e-10	1.07771e-08	4.22598	2.5739	3.41556	23.0742	24.4775	22.153
CCNA_00127		KTSC domain protein	4.10911	7.58208e-10	1.08009e-08	23.7711	21.1762	36.4844	559.34	480.525	356.61
CCNA_01569		Helix-turn-helix DNA-binding protein	3.51446	7.6233e-10	1.08184e-08	2.64124	2.10592	3.41556	22.4005	36.0981	33.6348
CCNA_02000		SSU ribosomal protein S2P	-2.82964	7.65078e-10	1.08184e-08	299.516	347.477	262.222	40.2536	40.1777	47.4129
CCNA_01324	rpmD	LSU ribosomal protein L30P	-3.69232	7.6885e-10	1.08317e-08	118.01	140.746	62.4116	8.7581	7.91191	8.23984
CCNA_03660		Usg protein	2.0994	7.9636e-10	1.11782e-08	238.979	236.799	202.449	926.506	827.784	1153.04
CCNA_00283		2,3,4,5-tetrahydropyridine-2-carboxylate N-succinyltransferase	-2.91158	8.58015e-10	1.19997e-08	62.7558	81.6629	68.3112	8.7581	6.67568	12.8325
CCNA_01848	qoxD	quinol cytochrome oxidase polypeptide IV	-3.02993	8.66521e-10	1.20658e-08	25.6728	29.7169	21.5801	3.20008	2.71972	3.51206
CCNA_03692		xanthine and CO dehydrogenases maturation factor, XdhC/CoxF family	1.98079	8.6904e-10	1.20658e-08	63.4953	65.9855	65.5166	222.49	283.84	263.135
CCNA_01622	spoT	Rsh ppGpp hydrolase-synthetase	1.67523	8.9318e-10	1.23562e-08	507.434	416.855	458.306	1486.01	1490.28	1439.54
CCNA_01849	qoxC	quinol cytochrome oxidase polypeptide III	-2.91041	9.18325e-10	1.2613e-08	29.5818	37.5556	31.6715	5.05275	3.95596	4.18746
CCNA_02986		phage-related conserved hypothetical protein	-1.89804	9.17754e-10	1.2613e-08	374.95	401.061	414.835	92.6338	113.116	113.467
CCNA_00438		hypothetical protein	2.32565	9.48329e-10	1.29786e-08	1587.59	1204.94	1167.34	7477.06	6612.13	5762.62
CCNA_02069		protein translocase subunit secF	-2.53529	9.56568e-10	1.30447e-08	186.683	259.028	154.942	34.6956	31.0295	37.9573
CCNA_01779		hypothetical protein	1.8962	9.76426e-10	1.32683e-08	376.323	398.019	359.41	1506.23	1262.07	1452.37
CCNA_03945		hypothetical protein	3.96694	9.91853e-10	1.34303e-08	39.5129	17.1983	33.8451	323.713	503.643	588.271
CCNA_01006	fliE	flagellar hook-basal body complex protein FliE	-2.06974	1.00919e-09	1.3617e-08	343.889	304.656	265.637	63.6647	71.7017	82.2633
CCNA_00193	leuB	3-isopropylmalate dehydrogenase	-1.75516	1.02547e-09	1.37881e-08	153.931	181.694	178.385	49.517	52.6637	49.9794
CCNA_02340		class I SAM-dependent methyltransferase	-2.65016	1.03847e-09	1.3914e-08	237.183	250.136	164.413	37.2219	26.5791	40.2537
CCNA_01747		3-oxoacyl-(acyl-carrier protein) reductase	-2.5998	1.05364e-09	1.40682e-08	123.715	142.033	93.3068	22.7374	16.0711	20.6671
CCNA_00956	flhA	flagellar biosynthesis protein FlhA	-1.65874	1.06698e-09	1.41968e-08	342.621	344.318	423.374	122.108	121.398	108.064
CCNA_02900		N-acyl-L-amino acid amidohydrolase	-1.90563	1.08122e-09	1.4287e-08	160.165	207.433	152.613	48.6748	44.999	45.2516
CCNA_03305		SSU ribosomal protein S7P	-2.0292	1.07996e-09	1.4287e-08	136.288	154.785	123.581	35.8745	31.7713	34.04
CCNA_01084		hypothetical protein	2.13555	1.08828e-09	1.43308e-08	111.883	109.391	80.4209	488.433	418.095	421.313
CCNA_01498		3-hydroxy-3-methylglutaryl CoA synthase	1.8399	1.151e-09	1.50074e-08	198.938	243.234	241.573	833.03	731.852	882.474
CCNA_03041	cpaB	pilus assembly protein CpaB	-3.09867	1.14627e-09	1.50074e-08	235.809	313.899	373.383	24.2532	39.3123	43.6306
CCNA_03462		glycine cleavage system protein P, C-terminal domain	-2.81294	1.1514e-09	1.50074e-08	140.936	173.153	92.8411	21.2216	15.9475	20.9373
CCNA_03178		MerR-family transcriptional regulator	2.1213	1.17649e-09	1.52824e-08	39.9355	44.6923	49.2151	184.762	209.295	187.49
CCNA_00676		PSK-family transcription factor	2.66466	1.19059e-09	1.54133e-08	38.4564	23.6331	35.3976	215.416	226.973	175.738
CCNA_02051		imidazolonepropionase related amidohydrolase	-2.38618	1.19954e-09	1.54769e-08	175.167	215.857	145.938	30.3165	36.5926	35.661
CCNA_00719	cdzB	type I secretion protein CdzB, adaptor	3.17127	1.20397e-09	1.54819e-08	75.4337	87.2787	121.718	717.491	861.162	978.785
CCNA_02330		DUF2093 domain-containing protein	2.4202	1.23232e-09	1.57934e-08	101.846	97.9253	81.3524	535.76	534.672	436.036
CCNA_01754		transglycosylase associated protein	4.13839	1.24493e-09	1.59019e-08	5.49377	3.27588	2.48404	96.3391	56.6196	51.3302
CCNA_02007		lipoprotein releasing system transmembrane protein lolE	-1.9066	1.27277e-09	1.62035e-08	308.708	280.321	364.378	82.1914	98.6517	73.213
CCNA_02626		D-alanine--D-alanine ligase	-1.5934	1.28293e-09	1.62787e-08	194.923	204.742	172.02	67.5384	62.0591	59.9752
CCNA_00496		threonyl-tRNA synthetase	1.69112	1.328e-09	1.67951e-08	847.52	783.051	857.616	3010.09	2737.27	2287.3
CCNA_00523		multicopper polyphenol oxidase	-1.7862	1.38208e-09	1.73643e-08	71.1021	89.0336	89.5808	24.7585	22.6231	24.9897
CCNA_01644	motB	chemotaxis protein MotB	-1.7904	1.37784e-09	1.73643e-08	456.194	473.13	587.321	155.625	152.552	130.217
CCNA_01679		succinylglutamic semialdehyde dehydrogenase	1.88964	1.39304e-09	1.7388e-08	112.411	122.377	80.5761	385.862	354.305	430.228
CCNA_02540		N-acyl-L-amino acid amidohydrolase	-2.39228	1.39036e-09	1.7388e-08	343.149	425.513	304.45	72.9281	66.6331	64.9732
CCNA_00349		integrase/recombinase, XerC-CodV family	-2.85308	1.40425e-09	1.74711e-08	62.7558	69.3784	92.5306	7.4107	12.1151	11.2116
CCNA_00382	ccrM	adenine-specific methyltransferase ccrM	-1.73561	1.42263e-09	1.76424e-08	845.195	1063.14	944.247	266.28	298.922	291.231
CCNA_00495		putative membrane protein insertion efficiency factor YidD	2.53882	1.45741e-09	1.80155e-08	10.1423	6.31776	7.29688	43.6221	46.6061	48.7637
CCNA_03317	dnaE2	DNA polymerase III alpha subunit DnaE2/ImuC	1.98558	1.47296e-09	1.81491e-08	27.8914	31.7058	27.1692	114.697	118.926	110.36
CCNA_03748		dTDP-4-dehydrorhamnose 3,5-epimerase	-1.9568	1.49651e-09	1.83802e-08	167.032	128.11	136.001	38.5693	36.2217	36.3364
CCNA_02385		3-deoxy-7-phosphoheptulonate synthase	-2.11912	1.54139e-09	1.8871e-08	157.735	200.764	151.216	42.2747	38.8178	36.3364
CCNA_01786		EcsC family protein	2.23219	1.54717e-09	1.88814e-08	77.2297	58.7318	78.2473	291.375	354.182	360.257
CCNA_03767		SSU ribosomal protein S16P	-2.30403	1.59488e-09	1.94018e-08	49.5496	58.0298	46.7311	9.09495	11.8679	10.131
CCNA_01132	cckA	sensory transduction histidine kinase/receiver protein CckA	1.52827	1.61377e-09	1.95695e-08	844.35	873.138	829.825	2245.11	2596.84	2505.59
CCNA_01548		transporter, major facilitator superfamily	-2.53492	1.62521e-09	1.96461e-08	125.089	102.254	124.202	22.2321	22.4995	15.9394
CCNA_00636		hypothetical protein	-2.24997	1.63954e-09	1.9695e-08	225.878	253.412	150.906	42.4431	44.1336	45.927
CCNA_03616		PiuB-related membrane protein	2.99231	1.63562e-09	1.9695e-08	37.0829	29.9509	43.3155	248.427	303.867	323.92
CCNA_02821		hipA-related phosphatidylinositol 3/4-kinase	2.00628	1.70891e-09	2.04642e-08	94.2393	62.2416	72.9688	301.818	337.122	283.667
CCNA_00415		TPR repeat family protein	2.24108	1.72125e-09	2.05477e-08	137.767	123.664	161.463	542.497	623.929	831.549
CCNA_03864		DUF3576 domain-containing protein	-1.57708	1.72894e-09	2.05754e-08	241.62	293.659	244.368	88.9284	82.3333	90.098
CCNA_00040		YcxB-like membrane protein	-1.78815	1.78312e-09	2.11096e-08	225.033	188.012	184.13	53.3907	56.3724	63.0821
CCNA_01223		acyl-CoA synthetase	-1.93526	1.78484e-09	2.11096e-08	89.5907	115.709	106.348	24.2532	27.0736	29.9876
CCNA_00136		AmpG-family major facilitator transporter	-2.07368	1.84283e-09	2.17284e-08	230.21	320.334	263.93	57.0961	63.7898	72.4026
CCNA_00658		5-methylcytosine-specific restriction enzyme MRR	1.65528	1.85875e-09	2.18488e-08	49.127	56.1579	40.9867	160.846	153.664	147.101
CCNA_03482		ABC transporter permease protein	1.79839	1.89944e-09	2.2191e-08	37.2942	46.2132	42.384	168.425	131.288	138.321
CCNA_03876	rho	transcription termination factor rho	-2.61085	1.89884e-09	2.2191e-08	117.799	156.072	135.536	27.1164	20.3979	19.7216
CCNA_00580		AAA ATPase domain protein	1.76526	1.92891e-09	2.24128e-08	137.344	117.347	132.12	380.472	460.004	474.264
CCNA_03710		nitrogen regulatory IIA protein	2.64311	1.93012e-09	2.24128e-08	243.733	316.356	274.176	1569.22	1681.41	1960.81
CCNA_02277	hutA	TonB-dependent outer membrane channel HutA	-3.09313	1.96597e-09	2.27601e-08	493.805	518.173	294.67	43.2852	64.1607	45.3867
CCNA_03369		TSPO-MBR superfamily protein	2.28855	2.00957e-09	2.31948e-08	587.516	762.109	461.1	3328.08	2413.63	3106.56
CCNA_00677		LSU ribosomal protein L1P	-3.04378	2.04388e-09	2.352e-08	582.34	789.252	378.972	71.4122	63.4189	77.5356
CCNA_02250		methylcrotonyl-CoA carboxylase biotin-containing subunit	1.34167	2.05071e-09	2.35279e-08	172.103	190.235	183.509	482.706	457.284	443.466
CCNA_01286		hypothetical protein	2.26314	2.11969e-09	2.42467e-08	53.5643	54.2859	67.0691	250.448	289.527	298.39
CCNA_01358	iolE	myo-inositol catabolism protein IolE	1.61852	2.13976e-09	2.44035e-08	43.5276	48.6701	40.6762	145.519	122.017	141.023
CCNA_02015	nuoN	NADH-quinone oxidoreductase chain N	-2.07038	2.15183e-09	2.44682e-08	470.879	718.236	536.087	153.604	126.591	130.757
CCNA_01874		transposase	4.94442	2.16682e-09	2.45658e-08	1.37344	1.52094	0.931516	58.6119	27.9389	35.3908
CCNA_00336		lignostilbene-alpha,beta-dioxygenase	2.55914	2.24473e-09	2.5374e-08	6.23332	8.07269	5.8996	37.0535	33.7493	48.8987
CCNA_03037	cpaF	pilus assembly ATPase CpaF	-1.8697	2.27685e-09	2.56614e-08	158.157	130.216	157.271	36.043	46.4825	39.173
CCNA_00166	hvyA	transglutaminase-like cysteine proteinase HvyA	2.08016	2.28623e-09	2.56916e-08	948.837	863.895	898.913	3674.02	3514	4278.5
CCNA_02387		glutathione-disulfide reductase	-2.03418	2.30421e-09	2.5818e-08	254.932	275.642	174.349	53.896	58.2267	59.9752
CCNA_00213		ribosomal-protein-alanine acetyltransferase	-3.46683	2.33323e-09	2.58792e-08	62.3332	32.7588	50.1466	4.37905	5.56306	3.10683
CCNA_00264		C4-dicarboxylate transport protein	-1.73737	2.33099e-09	2.58792e-08	504.582	628.149	469.329	174.825	164.914	140.888
CCNA_01653		cyclophilin-type peptidylprolyl cis-trans isomerase	-1.98053	2.33669e-09	2.58792e-08	75.2224	93.8304	92.8411	20.211	22.7468	23.2337
CCNA_01795		phosphopyruvate hydratase	-1.7995	2.32126e-09	2.58792e-08	504.476	470.205	358.323	144.677	119.297	119.275
CCNA_01393	sdpB	soluble lytic murein transglycosylase SdpB	1.62143	2.42479e-09	2.67006e-08	886.821	716.949	856.995	2409.66	2653.71	2507.88
CCNA_03298		TonB-dependent outer membrane receptor	3.52829	2.419e-09	2.67006e-08	45.0067	58.1468	37.1054	620.478	420.815	581.517
CCNA_02930		very short patch repair (Vsr) endonuclease	1.90718	2.4404e-09	2.67955e-08	51.3456	38.6085	45.0233	154.614	197.551	154.261
CCNA_01106	parD2	antitoxin protein parD2	2.44865	2.60351e-09	2.85048e-08	17.8548	9.59363	14.4385	70.0648	75.534	83.4791
CCNA_02035		glycosyltransferase	1.83568	2.62019e-09	2.86056e-08	38.7733	32.8757	35.8634	147.709	128.816	107.658
CCNA_00156		ArsR-family transcriptional regulator	2.0557	2.79349e-09	3.0411e-08	14.3683	12.1675	10.8677	49.0117	54.0235	53.2213
CCNA_01466		hypothetical protein	-3.18749	2.8848e-09	3.1316e-08	27.6801	43.5223	43.3155	4.21063	3.33784	4.99794
CCNA_03123		ArsR-family transcriptional regulator	2.1624	2.94853e-09	3.19174e-08	68.5665	67.6234	104.951	379.967	348.619	348.505
CCNA_00197	rplS	LSU ribosomal protein L19P	-2.1437	3.0447e-09	3.27296e-08	138.084	162.741	128.704	32.0008	32.7603	32.4191
CCNA_00782		aminobenzoyl-glutamate transport protein	-2.20815	3.04919e-09	3.27296e-08	373.471	405.741	323.547	71.7491	91.8524	74.834
CCNA_03629	socB	DNA replication inhibitor toxin SocB	1.56197	3.03709e-09	3.27296e-08	236.338	226.035	226.824	741.07	588.696	705.52
CCNA_02544		hypothetical protein	1.99333	3.07401e-09	3.29039e-08	111.988	103.775	99.8275	444.305	457.778	355.124
CCNA_03796		tellurium resistance protein terC	-2.74502	3.11679e-09	3.32689e-08	345.051	390.531	211.92	59.2856	39.3123	43.2254
CCNA_01680		succinylarginine dihydrolase	1.88144	3.14631e-09	3.34908e-08	23.1372	23.3991	28.4112	83.202	93.4595	98.743
CCNA_00922	clpB	ClpB protein	1.29427	3.20366e-09	3.39127e-08	179.498	185.555	190.806	494.159	438.246	430.903
CCNA_01327	adk	adenylate kinase/nucleoside-diphosphate kinase	-1.73284	3.19757e-09	3.39127e-08	1223.53	1438.46	1096.24	397.483	397.326	335.942
CCNA_03592		lipocalin family protein	3.2488	3.22901e-09	3.40869e-08	8.3463	8.42368	5.8996	80.5072	66.8804	70.5114
CCNA_02103		hypothetical protein	2.10526	3.27098e-09	3.44352e-08	11.9384	11.1146	12.265	41.9378	53.6527	56.193
CCNA_02031	nuoC	NADH-quinone oxidoreductase chain C	-1.62885	3.34454e-09	3.5113e-08	309.236	355.783	416.232	128.34	105.575	115.763
CCNA_03678		DUF4142 domain-containing protein	3.57167	3.41273e-09	3.57311e-08	1.79604	1.63794	2.48404	27.4533	17.6782	24.7195
CCNA_00132	hetN	ketoacyl reductase hetN	-1.56142	3.45444e-09	3.60251e-08	302.263	390.765	374.469	107.455	129.928	124.003
CCNA_00506		cytochrome b	-1.57597	3.45961e-09	3.60251e-08	2098.2	2349.5	2273.99	852.062	664.972	737.669
CCNA_02692		YceI-family polyisoprenoid-binding protein	1.40078	3.54293e-09	3.67927e-08	126.04	137.002	140.348	385.862	346.764	332.43
CCNA_02050		imidazolonepropionase related amidohydrolase	-2.08949	3.55838e-09	3.68532e-08	149.177	175.376	134.604	41.9378	35.3564	30.7981
CCNA_01562		4-hydroxy-2-oxoglutarate aldolase/2-dehydro-3-deoxyphosphogluconate aldolase	-3.07272	3.57166e-09	3.68911e-08	226.09	337.883	174.038	29.1375	26.0846	32.5541
CCNA_01817	ntrX	nitrogen assimilation regulatory protein ntrX	1.68217	3.64217e-09	3.75183e-08	119.912	140.98	161.773	428.642	410.554	516.138
CCNA_01011		imidazolonepropionase	2.59182	3.68536e-09	3.78614e-08	44.0558	41.7674	51.0781	197.731	335.885	290.151
CCNA_00453		glucosamine-6-phosphate deaminase	-1.93361	3.70428e-09	3.7954e-08	115.475	124.6	84.9232	27.9586	27.3208	29.8525
CCNA_00521		antitoxin protein	2.78276	3.8963e-09	3.9815e-08	6.86721	9.71063	9.00465	69.5596	43.1447	63.2172
CCNA_02054		methylmalonyl-CoA carboxylase, carboxyltransferase subunit	-1.46488	4.00243e-09	4.07907e-08	667.176	840.145	722.08	298.786	249.102	259.893
CCNA_03077		hypothetical protein	2.27848	4.0417e-09	4.10817e-08	23.4542	14.0395	20.4934	89.0969	109.654	82.6686
CCNA_01826	btuB	vitamin B12 transporter BtuB	-3.23514	4.14399e-09	4.201e-08	11456.9	14447.8	5842.31	1207.78	959.814	1204.1
CCNA_01946		tyrosyl-tRNA synthetase	1.34159	4.25436e-09	4.30151e-08	365.864	355.198	376.022	944.696	973.413	862.212
CCNA_03487		zonular occludens toxin, zot-like protein	3.53194	4.2701e-09	4.30606e-08	252.08	188.012	214.559	3024.07	2326.72	2223.14
CCNA_00790	fixT	hypoxia negative feedback regulator FixT	-3.26435	4.29107e-09	4.31585e-08	32.857	35.4497	60.238	3.53693	5.93393	3.64714
CCNA_02898		tryptophan halogenase	1.78438	4.31177e-09	4.32532e-08	13.2062	11.1146	14.2832	44.1274	44.999	43.6306
CCNA_01961		biotin carboxylase	-2.18838	4.37224e-09	4.36866e-08	146.43	162.858	231.016	42.1063	38.8178	37.5521
CCNA_02143	flgG	flagellar basal-body rod protein flgG	-3.44091	4.37778e-09	4.36866e-08	297.297	246.978	115.818	22.7374	18.7908	19.4514
CCNA_02070		protein translocase subunit secD	-1.52997	4.43571e-09	4.40354e-08	284.831	315.654	309.263	111.161	116.453	87.3964
CCNA_03976		hypothetical protein	2.02144	4.42999e-09	4.40354e-08	94.2393	69.3784	106.503	345.103	411.172	339.184
CCNA_02105		hypothetical protein	1.41244	4.55247e-09	4.50776e-08	731.094	659.855	796.601	1864.63	2009.38	1948.66
CCNA_01595		hypothetical protein	4.31618	4.63234e-09	4.57503e-08	1.69039	1.16996	0.621011	20.7163	27.4444	24.8546
CCNA_01010		histidine ammonia-lyase	1.69591	4.65358e-09	4.58419e-08	75.0111	89.5016	62.2563	227.542	253.799	254.219
CCNA_00150		Periplasmic serine protease, S1-C subfamily	1.39645	4.79739e-09	4.64136e-08	246.48	270.26	260.359	685.827	681.537	678.369
CCNA_00155		DNA polymerase III, beta chain	-1.45904	4.80851e-09	4.64136e-08	832.517	883.316	1095.93	353.693	339.1	329.864
CCNA_00482		toxin protein module HipA	1.62529	4.78291e-09	4.64136e-08	58.4241	43.5223	44.5575	157.814	152.304	142.644
CCNA_00744		GIY-YIG endonuclease domain protein	2.79302	4.75808e-09	4.64136e-08	33.5965	28.6639	32.2926	247.585	174.557	233.687
CCNA_01980		PEP phosphonomutase related enzyme	1.67465	4.77853e-09	4.64136e-08	56.6281	58.6148	54.3384	202.952	154.282	184.654
CCNA_03038	cpaE	pilus assembly ATPase CpaE	-2.11776	4.75953e-09	4.64136e-08	128.047	135.013	154.942	24.4216	39.5596	31.8787
CCNA_03322		D-3-phosphoglycerate dehydrogenase	-2.27684	4.7924e-09	4.64136e-08	232.006	222.409	235.363	41.0957	63.4189	37.417
CCNA_03815		GumN superfamily protein	2.12161	4.76471e-09	4.64136e-08	170.835	179.822	132.12	659.216	738.651	704.439
CCNA_00841		carboxylesterase type B	2.67267	4.88971e-09	4.70788e-08	10.3536	6.43476	11.0229	54.5697	72.3198	49.7092
CCNA_03483		ABC transporter ATP-binding protein	1.4759	4.94808e-09	4.75214e-08	78.6032	77.919	68.6217	216.258	184.199	226.393
CCNA_02801		DUF2285 domain-containing protein	1.83711	5.05263e-09	4.84042e-08	14.0514	11.4656	11.0229	42.4431	44.7518	43.9008
CCNA_00953	fliN	flagellar motor switch protein FliN	-1.88672	5.09059e-09	4.86462e-08	162.7	152.796	134.604	40.0852	36.9635	44.7113
CCNA_01745		thioredoxin peroxidase	-2.62524	5.1248e-09	4.88514e-08	96.2466	88.0976	61.6353	16.0004	10.508	13.643
CCNA_01850	qoxB	quinol cytochrome oxidase polypeptide I	-2.1317	5.20449e-09	4.94879e-08	49.127	63.6456	74.2108	14.3161	14.464	13.7781
CCNA_02562	stpA	stalk cross-band protein StpA	1.3142	5.24586e-09	4.96412e-08	482.923	485.181	498.516	1220.58	1298.3	1128.05
CCNA_03175		DUF86 domain-containing protein	1.69072	5.24652e-09	4.96412e-08	26.6237	23.3991	28.877	88.9284	84.9294	80.6424
CCNA_01326	secY	protein translocase subunit secY	-1.6496	5.27918e-09	4.98271e-08	256.517	326.535	322.149	101.392	89.7508	97.3922
CCNA_02596		SSU ribosomal protein S4P	-2.79408	5.37099e-09	5.05691e-08	1022.69	1450.16	669.76	164.888	123.747	164.662
CCNA_00806	yidC	inner membrane protein translocase component yidC	-2.78448	5.54077e-09	5.20398e-08	105.966	129.163	200.586	26.1059	18.9144	18.3708
CCNA_00722		chaperonin GroES	-2.57597	5.61543e-09	5.2612e-08	70.2569	103.424	67.5349	16.0004	10.508	14.1833
CCNA_00656		type I restriction-modification system methylation subunit	-1.51459	5.68243e-09	5.30485e-08	561.21	535.021	527.859	217.1	163.43	188.166
CCNA_02496		DUF1501 domain-containing protein	1.88287	5.6897e-09	5.30485e-08	79.1314	70.1973	53.7174	261.396	240.572	248.546
CCNA_00787	motA	flagellar motor stator protein MotA	-1.54312	5.72164e-09	5.32168e-08	334.803	390.765	473.365	128.845	147.978	134.269
CCNA_00026	cckO	PAS-family sensor histidine kinase CckO	-1.66439	5.92814e-09	5.5004e-08	636.221	570.47	854.355	212.216	217.083	220.72
CCNA_00195	leuD	3-isopropylmalate dehydratase small subunit	-1.97985	5.96763e-09	5.52351e-08	115.475	103.892	144.54	37.2219	26.5791	28.6368
CCNA_00385		multidrug resistance protein	-1.56605	5.98188e-09	5.52351e-08	107.129	120.037	133.828	38.4009	42.4029	40.9291
CCNA_02278		DedA family protein	-2.42161	6.00947e-09	5.53565e-08	79.9766	89.7356	85.6995	18.0215	11.9915	17.8305
CCNA_01449		fructose-1,6-bisphosphatase, FIG superfamily	-2.32174	6.35373e-09	5.83873e-08	30.2157	33.8117	38.1922	6.90543	8.03554	5.40318
CCNA_01307	rplD	LSU ribosomal protein L1E-L4P	-2.4258	6.51866e-09	5.97596e-08	154.037	218.782	240.797	35.2008	37.5816	41.1992
CCNA_01162		beta-D-glucoside glucohydrolase	-1.974	6.69327e-09	6.10681e-08	144.106	166.134	205.865	38.9062	52.54	39.5783
CCNA_02075	dipM	peptidoglycan binding endopeptidase DipM	-1.23934	6.67835e-09	6.10681e-08	719.367	789.018	680.007	293.902	307.576	325.406
CCNA_03382		hypothetical protein	-1.97199	6.89378e-09	6.27481e-08	106.812	100.85	79.0236	29.9797	21.016	22.4232
CCNA_00234		WecE-family cell wall biogenesis enzyme	-1.62928	6.91806e-09	6.28199e-08	208.658	207.316	162.084	58.4435	65.026	63.3522
CCNA_01640		quinone oxidoreductase	1.44102	6.983e-09	6.32597e-08	84.5195	96.6383	79.6446	256.343	222.152	230.175
CCNA_01770		nucleoside diphosphate kinase	-2.35526	7.39385e-09	6.68237e-08	102.163	93.9474	82.1287	22.7374	17.0601	14.8587
CCNA_00311		Zn-dependent protease family protein	-1.21452	7.54474e-09	6.8027e-08	296.135	324.78	340.469	140.972	128.074	145.21
CCNA_02607		isocitrate dehydrogenase	-2.22386	7.83583e-09	7.04856e-08	335.014	372.748	233.189	70.5701	57.7322	73.3481
CCNA_03171		hybrid sensor histidine kinase/receiver domain protein	-1.65911	7.91018e-09	7.09879e-08	495.601	475.236	651.44	152.762	183.334	177.224
CCNA_00673		AraC-family transcriptional regulator	2.01331	7.99106e-09	7.15462e-08	22.0807	18.3683	20.6486	81.0125	97.6627	68.08
CCNA_03139		dihydroxy-acid dehydratase	-1.61717	8.03992e-09	7.18158e-08	212.567	282.193	192.669	74.107	75.0396	74.9691
CCNA_01255		hypothetical protein	1.73306	8.09996e-09	7.21838e-08	84.6252	76.0471	60.5485	276.049	220.792	240.036
CCNA_01399		ammonium transporter/methylammonium transporter	-3.01626	8.13962e-09	7.23689e-08	150.233	210.709	90.6676	17.6846	18.6672	19.4514
CCNA_02078	serS	seryl-tRNA synthetase	-1.30564	8.24794e-09	7.31623e-08	592.165	665.939	593.997	275.543	239.088	234.768
CCNA_01942		Rrf2 family protein	3.38019	8.31775e-09	7.36111e-08	5.07117	1.87193	5.12334	47.6643	41.4139	36.0662
CCNA_01740		SSU ribosomal protein S18P	-2.49668	8.393e-09	7.41059e-08	67.0874	105.998	62.2563	14.9898	12.2387	14.5886
CCNA_02704		NADP-dependent malic enzyme	-1.45874	8.45472e-09	7.44793e-08	380.972	442.594	341.401	148.551	137.099	138.321
CCNA_03535		fatty acid desaturase	1.35849	8.5327e-09	7.49938e-08	137.661	121.324	136.467	312.428	377.176	324.191
CCNA_01911		glyoxalase family protein	2.12914	8.69237e-09	7.62224e-08	10.9875	12.0505	10.4019	57.2645	40.0541	49.5741
CCNA_01563		2-dehydro-3-deoxygluconokinase	-2.36247	8.74894e-09	7.64891e-08	358.574	494.423	289.08	85.5599	68.4875	68.3502
CCNA_02962		type II toxin-antitoxin system HicB family antitoxin	2.32085	8.76271e-09	7.64891e-08	194.395	113.837	151.527	746.291	809.117	742.531
CCNA_00051	corC	magnesium and cobalt efflux protein CorC	-1.42591	8.79888e-09	7.66302e-08	403.053	341.51	341.401	129.014	140.436	134.674
CCNA_02501		type IV secretory pathway, VirB4 ATPase	1.31502	8.84078e-09	7.68206e-08	66.5591	65.4005	66.4481	165.057	166.15	162.501
CCNA_00252	pbpX	multimodular transpeptidase-transglycosylase PbpX	-1.33979	8.91151e-09	7.71658e-08	670.979	701.505	672.71	294.239	273.826	240.036
CCNA_00295	phoU	phosphate transport system protein phoU	-2.15083	8.93648e-09	7.71658e-08	41.2033	44.8093	34.3108	10.7792	6.92292	9.59064
CCNA_03036	cpaG	TadB-related pilus assembly protein CpaG	-1.92496	8.94093e-09	7.71658e-08	99.9443	95.4684	92.3753	19.3689	26.8263	29.3122
CCNA_01596	uvrD	DNA helicase II	1.10264	9.03321e-09	7.77871e-08	272.575	267.452	271.847	595.551	573.119	574.898
CCNA_00693		ribosomal 50S subunit-recycling heat shock protein	2.55316	9.15182e-09	7.86317e-08	15.8474	15.7944	8.38364	74.9492	86.4129	76.1848
CCNA_00367		phosphonates-binding protein	-1.40898	9.29665e-09	7.93425e-08	206.756	195.968	223.409	88.2547	75.7813	71.8622
CCNA_01641		2-nitropropane dioxygenase family protein	1.45794	9.26004e-09	7.93425e-08	45.0067	48.5532	43.7813	134.235	107.553	135.89
CCNA_03768	srp	signal recognition particle GTPase, SRP	-1.75908	9.29607e-09	7.93425e-08	94.9788	92.0755	128.704	29.1375	33.3784	30.5279
CCNA_01360	iolA	malonate-semialdehyde dehydrogenase IolA	1.70444	9.42627e-09	7.96146e-08	22.3977	29.4829	23.2879	90.4443	74.2978	80.6424
CCNA_01477	hemN	oxygen-independent coproporphyrinogen-III oxidase hemN	-1.68093	9.38023e-09	7.96146e-08	42.788	46.9152	47.8178	14.4846	14.7112	13.643
CCNA_02713	hfaD	holdfast attachment protein HfaD	-1.62081	9.42499e-09	7.96146e-08	682.601	646.985	599.431	201.942	223.141	202.079
CCNA_03348		CHAP domain-containing protein	2.04834	9.43242e-09	7.96146e-08	573.359	424.811	557.668	2400.23	2008.27	2027
CCNA_03738		hybrid histidine kinase/receiver domain protein	-1.44782	9.42518e-09	7.96146e-08	239.824	230.832	264.085	80.844	100.012	88.2068
CCNA_03183		beta-lactamase family protein	-1.28383	9.57118e-09	8.06083e-08	279.126	318.93	317.492	111.497	135.368	128.866
CCNA_01441		SSU ribosomal protein S9P	-2.00445	9.66975e-09	8.12599e-08	102.374	113.954	120.476	28.4638	28.8043	26.6106
CCNA_03706		Hsp20 family protein	2.37024	9.77193e-09	8.19388e-08	14.7909	15.2094	21.1144	85.0547	87.4019	90.3681
CCNA_03664		4-hydroxy-tetrahydrodipicolinate reductase	-1.70314	9.96137e-09	8.33449e-08	87.3721	105.296	89.736	27.6217	29.0516	29.9876
CCNA_02028		NTF2 superfamily protein	-2.3208	1.00307e-08	8.35599e-08	64.6574	73.3562	51.6991	12.9687	12.6096	12.4273
CCNA_02306		histidinol-phosphate aminotransferase	-1.71986	1.00106e-08	8.35599e-08	75.328	76.8661	83.9917	24.4216	23.7357	23.5038
CCNA_00437		globin-coupled-sensor methyl-accepting chemotaxis protein	-1.52403	1.03936e-08	8.63956e-08	441.403	517.705	424.15	161.52	145.011	174.523
CCNA_03072		TetR-family transcriptional regulator	1.74174	1.08814e-08	9.02543e-08	26.2011	26.558	35.3976	86.9073	106.44	100.364
CCNA_03801		prolyl endopeptidase family	-1.61295	1.10611e-08	9.15466e-08	299.093	319.047	228.532	96.5076	88.8854	91.5838
CCNA_02326		aspartate aminotransferase family protein	-1.65603	1.11932e-08	9.24403e-08	330.366	389.361	462.187	122.782	123.747	128.325
CCNA_00275		transposase, DDE family	4.24138	1.12377e-08	9.26085e-08	5.91637	2.22292	3.10505	101.392	47.4715	69.0256
CCNA_02261		propionyl-CoA carboxylase biotin-containing subunit	-1.22243	1.12722e-08	9.26934e-08	1148.62	1168.9	1011.01	471.085	453.204	502.225
CCNA_01131	flhB	flagellar biosynthesis protein FlhB	-1.67489	1.15687e-08	9.49282e-08	90.7528	88.9166	96.1014	25.0953	33.9965	27.0159
CCNA_02008		prolyl-tRNA synthetase	-1.71282	1.16484e-08	9.53778e-08	316.843	334.139	445.109	115.203	117.442	101.58
CCNA_01405		GIY-YIG domain protein	1.67926	1.17795e-08	9.62452e-08	254.404	182.279	194.842	701.827	712.072	609.478
CCNA_03562	atpA	ATP synthase alpha chain	-1.91689	1.18735e-08	9.68073e-08	684.608	817.097	872.675	255.838	187.166	186.004
CCNA_01609		alkyl sulfatase	-2.17011	1.20496e-08	9.80339e-08	409.286	561.93	282.094	89.6021	90.8634	98.0676
CCNA_00380		conserved hypothetical cytosolic protein	1.5864	1.21637e-08	9.87527e-08	34.4417	27.8449	29.0322	77.9808	104.709	91.7189
CCNA_00317	cgtA	GTP-binding protein CgtA	-1.19206	1.24195e-08	1.00404e-07	305.538	307.113	354.597	151.414	141.302	130.622
CCNA_01001		ribokinase	-1.73455	1.24183e-08	1.00404e-07	217.638	216.91	202.915	48.6748	66.6331	75.9146
CCNA_00067		YciI-like protein	-2.30747	1.27134e-08	1.02564e-07	66.4535	50.1911	44.4023	11.4529	10.8789	10.266
CCNA_00481		HipB transcriptional regulator	2.07145	1.28157e-08	1.03171e-07	16.27	10.1786	13.9727	50.1907	59.5866	60.2454
CCNA_01257		conserved hypothetical membrane protein	-1.65098	1.28569e-08	1.03287e-07	80.2936	101.786	88.1835	31.8323	27.4444	26.8808
CCNA_02712	hfaB	holdfast attachment protein HfaB	-1.32997	1.32434e-08	1.06168e-07	406.856	411.707	497.585	168.593	186.672	168.039
CCNA_02711	hfaA	holdfast attachment protein HfaA	-1.44258	1.33189e-08	1.06315e-07	448.799	456.634	518.544	170.615	190.999	162.095
CCNA_03303		translation elongation factor Tu (EF-TU)	-3.58243	1.33449e-08	1.06315e-07	265.497	455.581	192.824	29.4744	29.9169	17.02
CCNA_03867		DNA polymerase III, delta subunit	-2.01683	1.33234e-08	1.06315e-07	96.9862	63.5286	91.1333	23.4111	21.016	17.8305
CCNA_01601		hypothetical protein	5.51996	1.33734e-08	1.06321e-07	28.9479	32.1738	13.0412	1613.34	1019.03	804.398
CCNA_02322		Co2+/Mg2+ efflux protein ApaG	-3.13528	1.35333e-08	1.0737e-07	22.292	20.1232	37.1054	2.6948	2.47247	3.78222
CCNA_02109	thiC	thiamine biosynthesis protein thiC	-1.87719	1.37373e-08	1.08763e-07	406.856	519.343	320.441	120.424	96.7973	122.382
CCNA_01325	rplO	LSU ribosomal protein L15P	-2.26469	1.39556e-08	1.10264e-07	373.154	499.922	310.816	93.4759	69.7237	83.4791
CCNA_02923		TonB-dependent receptor	1.94793	1.40034e-08	1.10414e-07	45.0067	45.5113	40.2104	183.583	129.805	191.813
CCNA_01178		conserved hypothetical protein, DUF934	-4.00353	1.41047e-08	1.10984e-07	53.353	138.172	87.873	6.0633	6.05756	5.2681
CCNA_02999		putative DNA-binding domain-containing protein	1.55379	1.41712e-08	1.11279e-07	23.4542	19.5383	22.5116	69.0543	61.6882	61.7313
CCNA_02244		aminotransferase class I family protein	-2.30666	1.44502e-08	1.13238e-07	1614.53	2213.09	1169.67	382.156	302.754	325.406
CCNA_01269		GcrA superfamily protein	1.67252	1.47977e-08	1.15254e-07	37.5055	43.8733	31.5163	122.95	111.756	126.029
CCNA_02268		laminin G domain protein	1.64604	1.47414e-08	1.15254e-07	11.3045	11.2316	11.9545	39.9167	36.2217	31.8787
CCNA_02554		hypothetical protein	1.7692	1.47948e-08	1.15254e-07	110.721	86.2257	73.5898	337.524	292.246	294.068
CCNA_01026		hypothetical protein	-1.43776	1.52842e-08	1.18561e-07	542.193	421.769	529.567	186.278	178.883	186.139
CCNA_01841		isocitrate lyase	-1.86853	1.52701e-08	1.18561e-07	5778.18	4211.02	3539.61	1227.31	1119.16	1358.49
CCNA_00803		chemotaxis protein cheW	-1.52915	1.5471e-08	1.19768e-07	942.921	1331.99	1052.61	411.126	370.129	371.738
CCNA_01426	cleB	single domain receiver protein CleB	2.07951	1.55079e-08	1.19811e-07	183.724	223.578	294.514	895.011	999.621	1069.69
CCNA_03044	cpaI	CpaC-related secretion pathway protein CpaI	-2.3747	1.58386e-08	1.2212e-07	167.032	295.414	319.355	49.0117	53.0345	48.4935
CCNA_02558		enantioselective peptide amidase	-2.06473	1.59058e-08	1.22391e-07	99.8387	109.742	67.5349	24.9269	21.2633	20.2619
CCNA_01161		proton/sodium-glutamate symport protein	-2.68207	1.59458e-08	1.22454e-07	23.2429	26.909	40.8314	4.0422	4.82132	5.13302
CCNA_01509		3-oxoacyl-(acyl-carrier-protein) synthase III	-1.24525	1.60063e-08	1.22672e-07	348.326	391.233	354.597	168.762	147.607	145.345
CCNA_02201		nucleoside 2-deoxyribosyltransferase	1.68139	1.62381e-08	1.24201e-07	41.3089	30.8868	46.8863	129.182	134.997	117.114
CCNA_01058		helix-turn-helix transcriptional regulator	1.33423	1.63132e-08	1.24526e-07	284.936	253.763	213.783	648.942	599.698	649.597
CCNA_01357	iolD	myo-inositol catabolism protein IolD	1.40345	1.65517e-08	1.26096e-07	78.7088	77.2171	77.7816	210.7	195.202	212.48
CCNA_00352		integral membrane protein	-1.73551	1.68082e-08	1.27477e-07	203.481	256.337	218.751	82.6967	56.8669	64.5679
CCNA_01159		transporter, major facilitator superfamily	-1.74098	1.68328e-08	1.27477e-07	182.879	204.742	175.436	65.8542	50.1912	52.681
CCNA_02666		chemotactic signal-response protein CheL	-3.55069	1.67853e-08	1.27477e-07	79.3427	62.8266	44.5575	5.55803	3.70871	6.75397
CCNA_00566		mannonate dehydratase	1.93527	1.71216e-08	1.29409e-07	15.6361	16.1454	10.2467	57.0961	48.2132	56.7333
CCNA_00838		alpha-glucosidase	1.3426	1.74495e-08	1.31368e-07	115.052	113.72	127.152	278.238	315.982	307.981
CCNA_02483		acyl-CoA synthetase	1.61864	1.74441e-08	1.31368e-07	31.6948	24.2181	32.6031	82.6967	95.5611	93.2048
CCNA_00820		3-ketoacyl-CoA thiolase	1.11696	1.74922e-08	1.31431e-07	266.025	269.909	306.624	627.72	591.168	608.262
CCNA_00736		lipoprotein signal peptidase	-2.05927	1.82762e-08	1.37054e-07	90.9641	106.583	93.4621	27.2849	17.9254	24.8546
CCNA_03296		TetR-family transcriptional regulator	1.23454	1.83371e-08	1.37241e-07	143.683	127.759	124.047	329.103	312.273	289.745
CCNA_01938	sufC	ATP-dependent transporter SufC	-1.60552	1.86856e-08	1.39468e-07	59.4806	57.6788	51.6991	20.8847	17.0601	17.6954
CCNA_03465	gcvT	glycine cleavage system aminomethyltransferase GcvT	-2.34218	1.87073e-08	1.39468e-07	40.1468	40.4805	53.5622	7.4107	9.76627	9.05032
CCNA_00030		Ribonuclease I	-1.51162	1.89255e-08	1.40821e-07	69.2004	72.8882	68.0007	27.9586	24.1066	21.7478
CCNA_01976		Indole-3-glycerol phosphate synthase	-2.53808	1.91924e-08	1.42529e-07	32.0118	23.7501	29.9638	3.87378	5.19219	5.53826
CCNA_02027	nuoE	NADH-quinone oxidoreductase chain E	-1.55908	1.93703e-08	1.43573e-07	213.306	258.092	203.07	84.2125	70.7127	74.1586
CCNA_00777		PAS family GGDEF/EAL protein	-1.96985	1.94162e-08	1.43635e-07	295.501	357.187	404.278	73.0965	94.5721	101.715
CCNA_02644	ftsL	cell division protein FtsL	1.56471	1.9475e-08	1.43793e-07	41.5202	42.0014	35.0871	122.277	123.995	105.227
CCNA_02338		hypothetical protein	-1.72213	1.95997e-08	1.44434e-07	166.609	170.813	181.956	47.3274	57.7322	52.1406
CCNA_02062		DNA repair protein recN	1.46365	1.97744e-08	1.45442e-07	533.53	491.849	596.481	1341.17	1525.89	1605.69
CCNA_03928		hypothetical protein	1.18387	1.98654e-08	1.45832e-07	141.57	127.291	140.969	305.186	317.836	307.981
CCNA_00553		hydroxyacylglutathione hydrolase	-1.67156	2.10937e-08	1.54258e-07	91.2811	94.6494	72.3477	31.1586	25.8373	24.3143
CCNA_02099		Na+ driven multidrug efflux pump	-1.32691	2.10681e-08	1.54258e-07	447.848	536.659	519.631	182.404	208.924	208.022
CCNA_03350		hypothetical protein	2.33971	2.14628e-08	1.56658e-07	24.2994	14.1565	14.4385	92.4654	92.5941	84.5597
CCNA_02690		urate hydroxylase	2.01754	2.20843e-08	1.60583e-07	10.248	6.78574	7.14162	27.9586	34.7382	35.796
CCNA_03142	rpoD	RNA polymerase sigma factor rpoD	1.68979	2.20798e-08	1.60583e-07	72.7924	81.8969	93.9279	289.186	259.239	253.004
CCNA_03886		trypsin-like peptidase domain family protein	1.15174	2.29629e-08	1.66655e-07	292.438	269.909	307.4	608.52	669.051	654.595
CCNA_03969		hypothetical protein	1.799	2.31322e-08	1.67566e-07	23.8768	19.3043	26.7035	69.8964	94.8193	77.8057
CCNA_00906		hypothetical protein	-2.69823	2.32902e-08	1.68392e-07	36.449	28.6639	42.6945	7.24228	5.81031	3.64714
CCNA_00954	flbD	AAA-family response regulator flbD	-1.73392	2.35603e-08	1.70025e-07	290.325	326.184	209.125	77.3071	88.8854	81.9932
CCNA_02257		fliN family protein FliN2	-1.25043	2.3715e-08	1.70819e-07	391.008	384.564	372.296	165.057	161.576	155.882
CCNA_02204		ketol-acid reductoisomerase/2-dehydropantoate 2-reductase	-2.98087	2.3786e-08	1.71009e-07	1954.09	2686.69	1058.2	294.407	186.301	241.522
CCNA_00248	spdS	sensor histidine protein kinase SpdS	1.65207	2.42577e-08	1.74074e-07	851.217	703.845	777.195	2451.26	2382.35	2496.54
CCNA_00593		hypothetical protein	1.62429	2.49531e-08	1.7873e-07	296.875	250.253	217.819	785.534	739.64	834.115
CCNA_02406		membrane integrity-associated transporter subunit PqiC	1.73772	2.52307e-08	1.8038e-07	94.7675	87.3957	75.2975	355.882	247.618	256.516
CCNA_00590		FixC-family flavoprotein dehydrogenase	1.82223	2.53848e-08	1.81145e-07	86.6325	63.7626	100.914	275.712	302.26	309.602
CCNA_00518		LSU ribosomal protein L25P	-1.99582	2.59416e-08	1.84774e-07	154.037	204.976	160.997	43.1168	40.7958	46.4673
CCNA_00579		DNA/RNA endonuclease G, NUC1	1.29195	2.66937e-08	1.89778e-07	97.5144	91.8415	82.7497	226.026	203.608	237.199
CCNA_02389		glucosamine-1-phosphate acetyltransferase/UDP-N-acetylglucosamine pyrophosphorylase	-1.37003	2.67631e-08	1.89919e-07	228.731	293.425	290.012	109.308	105.575	99.2834
CCNA_03286		hypothetical protein	1.48009	2.71702e-08	1.92452e-07	99.9443	129.28	135.846	369.693	284.705	363.499
CCNA_02307		prephenate/arogenate dehydrogenase family protein	-2.68856	2.76445e-08	1.9545e-07	41.5202	40.2465	64.5851	10.4424	7.54104	4.86286
CCNA_02627		M20/M25/M40 family metallo-hydrolase	-1.29262	2.8324e-08	1.99885e-07	169.462	192.809	174.193	69.8964	74.1742	74.834
CCNA_00348		methyl-accepting chemotaxis protein	-1.10261	2.87044e-08	2.02197e-07	1251.84	1375.17	1323.22	608.183	583.998	647.3
CCNA_03690		SpsF-family polysaccharide biosynthesis protein	-1.44745	2.92557e-08	2.05703e-07	155.41	190.118	193.911	65.6858	58.8449	73.213
CCNA_02577		phosphoribosylformylglycinamidine synthase, purS component	1.26796	2.94593e-08	2.06755e-07	105.966	116.762	106.814	273.354	261.217	259.217
CCNA_00821		hypothetical protein	1.55991	2.97436e-08	2.08084e-07	262.222	218.548	259.738	636.31	761.893	784.811
CCNA_03266		hypothetical protein	-1.15946	2.98116e-08	2.08084e-07	285.993	290.5	289.391	134.403	123.747	129.541
CCNA_03842	moeB	molybdopterin biosynthesis protein MoeB	-2.03022	2.9777e-08	2.08084e-07	43.105	47.6172	29.9638	10.4424	10.2608	8.91524
CCNA_00875		Flp/Fap pilin component protein	1.45302	3.09527e-08	2.15477e-07	119.806	115.592	137.243	330.45	355.047	334.186
CCNA_02598		toxin protein relE2	1.70629	3.09833e-08	2.15477e-07	26.2011	25.271	21.4249	66.6963	93.0886	78.4811
CCNA_00370		ATP synthase B chain	-1.57561	3.1705e-08	2.19765e-07	208.869	228.024	271.692	71.9175	84.1877	81.3178
CCNA_03306		SSU ribosomal protein S12P	-1.63082	3.17145e-08	2.19765e-07	100.05	107.051	102.777	39.5799	30.0405	30.663
CCNA_00519		hypothetical protein	-1.75644	3.20656e-08	2.21796e-07	155.41	169.059	125.599	46.1485	41.6612	45.5218
CCNA_02657		DUF3052 family protein	1.2487	3.24445e-08	2.24013e-07	161.327	181.694	141.746	415.168	367.533	369.982
CCNA_01767		cytochrome C family protein	1.23497	3.25128e-08	2.24081e-07	108.502	122.143	140.193	311.418	274.321	286.638
CCNA_02970		DUF393 domain-containing protein	2.07677	3.28283e-08	2.25849e-07	5.81072	6.20076	7.60738	22.7374	29.2988	30.1227
CCNA_03233		aspartate aminotransferase family protein	1.8354	3.30583e-08	2.27024e-07	60.7484	62.3586	49.6809	246.743	166.645	204.51
CCNA_02950	flmF	Protoporphyrinogen oxidase-related protein	-1.86278	3.33088e-08	2.28335e-07	70.5738	65.6345	83.8364	14.3161	23.8594	21.8829
CCNA_01186		hypothetical protein	1.80237	3.41315e-08	2.33557e-07	1545.23	1490.64	1170.92	5454.28	4578.03	4641.73
CCNA_02190		penicillin-binding protein	-1.33339	3.49259e-08	2.38567e-07	220.385	223.111	213.783	89.4337	79.6136	91.854
CCNA_02005		inosine-uridine nucleoside N-ribohydrolase	-1.7767	3.59633e-08	2.45216e-07	38.562	44.3413	37.4159	12.9687	10.7553	11.4817
CCNA_00667		lipopolysaccharide biosynthesis protein	-2.89069	3.61473e-08	2.46033e-07	11.6214	13.5715	15.37	1.01055	1.85435	2.43143
CCNA_03806		outer membrane lipoprotein	2.01335	3.651e-08	2.48061e-07	8.66325	8.42368	8.8494	31.3271	38.1997	35.1206
CCNA_00951	fliG	flagellar motor switch protein FliG	-1.61737	3.66999e-08	2.4891e-07	313.99	237.969	318.889	88.76	110.272	84.5597
CCNA_03313		hypothetical protein	2.29989	3.6791e-08	2.49087e-07	1566.57	1542.82	1001.53	8162.22	5051.14	7031.96
CCNA_01500		conserved hypothetical protein	1.33733	3.69759e-08	2.49457e-07	264.124	221.122	251.665	580.561	650.755	630.686
CCNA_03287		PadR-family transcriptional regulator	1.95098	3.69487e-08	2.49457e-07	13.1005	13.4545	17.5436	64.1699	49.4495	56.3281
CCNA_01230		arylsulfatase family protein	1.72759	3.75089e-08	2.52165e-07	185.732	160.635	133.983	601.109	456.666	534.644
CCNA_02760		hypothetical protein	1.83133	3.74879e-08	2.52165e-07	172.842	110.912	137.243	469.737	554.452	474.534
CCNA_03127		M20/M25/M40 family metallo-hydrolase	-1.41127	3.8248e-08	2.56684e-07	296.135	372.865	338.14	141.477	125.478	111.846
CCNA_00320		LSU ribosomal protein L27P	-2.29753	3.86298e-08	2.58793e-07	1630.8	1070.86	1232.09	315.965	280.008	204.375
CCNA_03494		patatin-like phospholipase	1.13782	3.90307e-08	2.61022e-07	124.983	120.856	106.503	237.142	270.241	268.268
CCNA_03213		polyhydroxyalkanoic acid system protein	1.41361	3.92734e-08	2.62187e-07	87.9003	86.8107	95.6356	268.47	237.605	214.101
CCNA_01352		two component sensor histidine kinase	1.09049	4.10304e-08	2.73441e-07	358.152	387.021	360.341	847.01	754.97	752.392
CCNA_01623		phosphohydrolase, MutT/nudix family	-1.50204	4.11582e-08	2.73817e-07	67.4043	60.3697	57.9092	19.5373	23.6121	22.2881
CCNA_00499		hypothetical protein	2.01897	4.15328e-08	2.7583e-07	11.8327	7.25372	8.69415	38.2325	38.9414	36.0662
CCNA_00384		glucan endo-1,3-beta-glucosidase	1.10712	4.21413e-08	2.79387e-07	121.708	127.174	137.243	258.364	291.505	281.505
CCNA_01605		NADPH-dependent FMN reductase family protein	1.44306	4.23819e-08	2.80497e-07	26.835	33.1097	23.4432	74.6123	78.6246	74.0235
CCNA_03176		nucleotidyltransferase family protein	1.6552	4.2614e-08	2.81546e-07	97.1975	85.7577	106.969	257.353	312.026	343.102
CCNA_03702		SSU ribosomal protein S1P	-1.92946	4.26902e-08	2.81565e-07	311.032	363.973	496.343	106.613	106.069	94.6907
CCNA_01031		transporter, major facilitator superfamily	-1.62795	4.27643e-08	2.81568e-07	462.639	551.868	381.922	171.962	123.006	157.232
CCNA_00498		hypothetical protein	3.044	4.30337e-08	2.82856e-07	1.16214	0.935964	2.01828	8.58968	12.486	11.887
CCNA_03339	tolA	cell envelope integrity protein TolA	-2.64229	4.32695e-08	2.83919e-07	61.488	50.6591	92.3753	6.90543	13.1041	12.2922
CCNA_03500		FAD-binding oxidoreductase	1.23724	4.3724e-08	2.86411e-07	217.426	222.526	229.619	474.285	519.219	584.759
CCNA_02724		Aldo-keto reductase	1.87977	4.41174e-08	2.88495e-07	132.484	126.238	90.8228	401.694	450.485	435.901
CCNA_02383		alpha/beta hydrolase family protein	1.57612	4.43857e-08	2.89755e-07	61.488	55.8069	48.5941	135.414	200.641	158.988
CCNA_00480		bacteriophage P4 integrase	1.40372	4.45474e-08	2.90316e-07	55.149	51.1271	46.7311	144.34	136.11	124.948
CCNA_03346	ruvC	crossover junction endodeoxyribonuclease ruvC	-1.20389	4.49454e-08	2.92401e-07	116.214	138.406	133.362	54.0644	58.8449	55.3826
CCNA_03890		hypothetical protein	1.23676	4.502e-08	2.92401e-07	822.903	716.598	851.561	1754.99	1901.58	1978.24
CCNA_00274		hypothetical protein	1.77902	4.5098e-08	2.92412e-07	23.7711	16.1454	17.8541	66.8647	62.8008	69.2957
CCNA_03105		DnaJ domain protein	1.69503	4.52864e-08	2.93138e-07	404.532	256.688	373.227	1103.86	1224.62	1020.79
CCNA_02397		DeoR-family transcriptional regulator	1.29841	4.60336e-08	2.97472e-07	152.98	120.505	135.536	303.67	380.884	321.489
CCNA_01214		YjgP/YjgQ family membrane permease	-1.67687	4.66134e-08	3.00711e-07	28.5253	32.8757	36.6396	9.4318	9.88989	11.2116
CCNA_03540		conserved hypothetical membrane protein	-1.77263	4.72296e-08	3.04174e-07	62.5445	73.7072	63.9641	20.3794	18.6672	19.5865
CCNA_02021		hypothetical protein	-1.9846	4.82236e-08	3.08558e-07	46.8027	57.0938	57.4435	12.295	13.475	14.8587
CCNA_02670		ABC transporter ATP-binding protein	1.68838	4.82324e-08	3.08558e-07	66.6648	71.7183	76.6948	183.415	254.541	254.49
CCNA_02698		nucleoside hydrolase	1.18934	4.81837e-08	3.08558e-07	176.857	173.621	140.038	402.199	358.138	359.176
CCNA_02774		hypothetical protein	1.80589	4.81108e-08	3.08558e-07	300.573	206.146	246.696	901.748	891.945	841.139
CCNA_03086		YecT-family protein	1.83527	4.8385e-08	3.09019e-07	74.9054	75.9301	96.7224	252.469	298.551	331.08
CCNA_03687		carbonic anhydrase	-1.5725	4.90332e-08	3.12637e-07	79.6597	107.87	104.175	30.8218	32.3894	34.7154
CCNA_03680	urtA	aminopeptidase N	1.24864	5.05718e-08	3.21912e-07	256.939	245.808	214.093	612.899	514.645	576.519
CCNA_02612		alanyl-tRNA synthetase	-1.73109	5.136e-08	3.26387e-07	401.996	500.39	653.148	143.33	168.87	156.017
CCNA_00294	pstB	phosphate transport ATP-binding protein pstB	-1.97704	5.17439e-08	3.28283e-07	25.2502	37.3216	29.498	8.92653	6.05756	8.51
CCNA_02044		histidine phosphatase family protein	1.40214	5.23671e-08	3.31687e-07	34.7587	25.973	28.1007	71.2438	83.446	80.3722
CCNA_03099		hypothetical protein	1.59277	5.4431e-08	3.44191e-07	101.635	80.8439	122.96	307.207	332.671	280.425
CCNA_01107	parE2	toxin protein parE2	2.17043	5.45421e-08	3.44325e-07	25.5672	17.3153	17.8541	97.6865	71.5781	105.497
CCNA_00733		GumN superfamily protein	1.37526	5.50698e-08	3.47085e-07	138.612	145.308	117.837	298.618	361.352	382.68
CCNA_01816	ntrY	nitrogen regulation protein ntrY	1.23167	5.56279e-08	3.49656e-07	217.743	206.38	214.093	557.487	484.852	456.703
CCNA_03030		cytochrome c2	-1.88728	5.57515e-08	3.49656e-07	273.526	366.079	453.648	96.676	95.3138	103.336
CCNA_03811	oxyR	LysR-family transcriptional regulator OxyR	1.34031	5.56993e-08	3.49656e-07	32.6457	31.1208	33.0688	77.9808	91.7287	75.3743
CCNA_01419		serine hydroxymethyltransferase	-2.137	5.5905e-08	3.50046e-07	310.926	330.161	237.226	78.9914	56.0015	65.1083
CCNA_01936		cysteine desulfurase/selenocysteine lyase	-1.99264	5.62469e-08	3.51612e-07	75.8563	122.26	113.179	22.4005	30.7823	24.7195
CCNA_01030		peptidyl-prolyl cis-trans isomerase	-1.69701	5.71667e-08	3.56565e-07	158.58	153.849	115.818	45.4748	38.8178	47.9532
CCNA_02187	sspB	adapter for ClpXP proteolysis of tmRNA-tagged proteins SspB	1.06216	5.72253e-08	3.56565e-07	497.926	463.77	516.06	1040.7	1031.64	1013.23
CCNA_03740		cysteine synthase	-1.27549	5.75155e-08	3.57791e-07	226.829	281.14	276.039	99.3708	107.429	116.844
CCNA_03059		DUF1003 domain-containing protein	-1.21625	5.91385e-08	3.66697e-07	171.363	172.685	179.006	77.9808	69.1056	78.0759
CCNA_03451		hypothetical protein	-3.10029	5.90923e-08	3.66697e-07	32.9626	37.6726	53.8727	2.0211	4.94495	7.15921
CCNA_02667	flbY	flagellar basal-body protein FlbY	-2.66829	6.0431e-08	3.74106e-07	67.9326	57.5618	29.0322	9.09495	7.66467	7.69953
CCNA_00228		conserved membrane spanning protein	-1.34708	6.06724e-08	3.74994e-07	187.422	217.846	201.207	87.581	79.8609	71.0518
CCNA_00084	purH	phosphoribosylaminoimidazolecarboxamide formyltransferase/IMP cyclohydrolase	-1.98034	6.1393e-08	3.78837e-07	48.3874	60.6037	76.2291	12.6319	16.9364	17.02
CCNA_02432		NCS1 family nucleobase:cation symporter-1	1.83482	6.20128e-08	3.81433e-07	528.141	705.249	564.343	2086.95	1914.44	2411.84
CCNA_03765		phosphohydrolase, MutT/nudix family protein	1.45765	6.19836e-08	3.81433e-07	22.292	24.2181	29.0322	65.1805	76.1522	65.5135
CCNA_01329	rpsK	SSU ribosomal protein S11P	-1.72008	6.27945e-08	3.85623e-07	201.896	216.676	183.509	65.5173	56.8669	60.5156
CCNA_02588		M20/M25/M40 family metallo-hydrolase	-1.0423	6.34518e-08	3.88762e-07	375.584	355.198	367.328	188.299	170.601	174.387
CCNA_03374		hypothetical protein	1.38533	6.35085e-08	3.88762e-07	457.039	515.014	452.717	1275.48	1095.55	1351.2
CCNA_03115		cobaltochelatase cobS subunit	-1.27478	6.56657e-08	4.01325e-07	533.424	529.756	464.361	237.479	197.551	196.541
CCNA_02586		phosphoribosylformylglycinamidine synthase II	-1.60702	6.62479e-08	4.04239e-07	436.755	542.508	703.916	178.025	204.968	169.254
CCNA_02906		acyltransferase family protein	-1.40726	6.69612e-08	4.07942e-07	233.38	322.674	342.798	119.413	110.396	109.009
CCNA_01800		pyruvate dehydrogenase E1 component beta subunit	-1.38312	6.82772e-08	4.14641e-07	370.196	461.898	533.448	177.857	171.96	173.577
CCNA_03435		peptidoglycan binding domain/FecR protein	1.31568	6.81754e-08	4.14641e-07	258.735	208.369	228.377	522.791	615.769	592.728
CCNA_00758		translation elongation factor P EF-P	-1.68277	6.90295e-08	4.17896e-07	58.7411	72.1863	56.6672	23.4111	17.5546	17.6954
CCNA_02002		methyltransferase	1.70829	6.90313e-08	4.17896e-07	7.39546	7.01973	9.15991	23.0742	29.1752	24.3143
CCNA_03403		DUF1192 family protein	1.44242	7.19345e-08	4.34784e-07	234.542	163.794	184.906	561.192	555.441	469.131
CCNA_01629		signal peptidase I	-1.59739	7.27324e-08	4.38914e-07	151.607	156.891	179.006	60.2962	44.7518	56.193
CCNA_02762		DNA repair protein RadC	1.16127	7.29894e-08	4.39772e-07	413.934	460.845	493.238	942.001	1002.59	1114.68
CCNA_01222		NADH-ubiquinone oxidoreductase	-1.78259	7.37216e-08	4.43487e-07	40.8863	40.0125	45.0233	10.4424	12.6096	13.3729
CCNA_00618		succinylglutamic semialdehyde dehydrogenase	-2.74717	7.41336e-08	4.45266e-07	19.7564	18.9533	19.4066	2.35795	3.33784	2.83667
CCNA_02437		LysR-family transcriptional regulator	1.28987	7.45013e-08	4.46314e-07	40.3581	36.0346	41.4525	93.9812	95.4375	98.608
CCNA_03039	cpaD	pilus assembly protein CpaD	-1.89498	7.45486e-08	4.46314e-07	88.3229	85.8747	89.4255	16.1688	27.9389	26.3405
CCNA_03170		Abi (CAAX) family protease	-1.66525	7.46574e-08	4.46314e-07	80.8218	92.1925	116.129	27.9586	32.0185	30.9332
CCNA_01618		uracil-DNA glycosylase	-1.64445	7.64433e-08	4.56278e-07	47.6479	60.1357	47.5073	17.5162	15.2057	17.02
CCNA_03033		Flp pilus assembly protein TadD	-2.5667	7.65873e-08	4.56427e-07	145.585	213.634	196.239	21.39	38.0761	33.7698
CCNA_02006		lipoprotein releasing system ATP-binding protein lolD	-1.33958	7.72788e-08	4.5912e-07	85.4704	81.8969	101.225	37.0535	34.9855	34.04
CCNA_03380		hypothetical protein	1.2331	7.7234e-08	4.5912e-07	80.8218	79.908	71.7267	193.184	166.521	187.22
CCNA_01940	sufB	ABC transporter-associated protein SufB	-1.55426	7.81012e-08	4.63288e-07	86.1043	101.786	119.7	40.2536	35.6036	28.907
CCNA_03700		large-conductance mechanosensitive channel	-2.19332	7.88447e-08	4.66975e-07	200.1	269.207	202.294	43.7905	41.7848	61.191
CCNA_00870		hypothetical protein	2.64776	8.05768e-08	4.76497e-07	14.7909	9.24265	14.9043	79.4966	84.9294	79.1565
CCNA_00845	relB-1	antitoxin protein relB-1	1.60123	8.25187e-08	4.87229e-07	164.919	109.625	121.408	422.578	428.109	351.612
CCNA_01300	fdhD	formate dehydrogenase accessory protein fdhD	1.39942	8.26934e-08	4.87509e-07	119.384	126.355	143.143	283.291	361.599	380.113
CCNA_03032		leucyl aminopeptidase	-1.06263	8.31556e-08	4.89481e-07	193.867	209.773	198.102	94.8233	97.0446	96.1765
CCNA_00279		NAD(P)H-quinone reductase	-1.85747	8.39588e-08	4.93451e-07	42.6824	43.6393	56.6672	12.9687	14.5876	11.7519
CCNA_01408		phosphohydrolase, MutT/nudix family	1.63531	8.79151e-08	5.15912e-07	66.8761	72.4202	104.175	231.584	271.601	251.383
CCNA_02889		FKBP-type peptidyl-prolyl cis-trans isomerase	-1.21105	8.8397e-08	5.17947e-07	147.381	170.93	154.476	66.6963	62.6772	74.834
CCNA_03295		PAS-family sensor histidine kinase	1.40491	8.89365e-08	5.20312e-07	398.298	322.44	415.767	907.98	1070.46	1030.66
CCNA_00012	mutS	DNA mismatch repair protein MutS	-1.1345	8.9917e-08	5.25179e-07	288.106	312.144	375.246	138.109	156.508	149.398
CCNA_01064	perA	perosamine synthetase PerA	-1.56282	9.01794e-08	5.25179e-07	120.757	145.308	99.8275	42.1063	44.3809	37.417
CCNA_03314		ferredoxin-NADP reductase	-1.70519	9.0063e-08	5.25179e-07	51.4513	52.882	61.1695	20.7163	15.2057	14.9938
CCNA_02256		Mg2+ transporter mgtE	-1.33754	9.09385e-08	5.28796e-07	145.691	163.677	162.394	73.4333	57.1141	56.3281
CCNA_00997		conserved hypothetical protein	-1.23967	9.10874e-08	5.28859e-07	368.4	421.769	481.283	156.804	195.078	186.139
CCNA_03545		ribosome silencing factor	1.42771	9.51789e-08	5.51778e-07	337.55	358.123	277.126	983.939	772.524	861.536
CCNA_03453		AcrR-family transcriptional regulator	1.77597	9.53289e-08	5.51813e-07	12.4666	11.2316	10.7124	34.0219	46.6061	37.417
CCNA_02104		GIY-YIG domain protein	1.72625	9.55631e-08	5.52334e-07	23.4542	19.5383	29.6533	68.7174	80.6026	90.098
CCNA_03332		dihydropteroate synthase	1.29689	9.57192e-08	5.52404e-07	44.5841	50.8931	47.3521	135.751	109.531	105.902
CCNA_01969		aspartyl-tRNA synthetase	-2.14835	9.58727e-08	5.52457e-07	81.9839	104.36	142.367	26.948	23.1176	24.0441
CCNA_02318		hypothetical protein	1.45387	9.6955e-08	5.57019e-07	28.1027	34.8647	28.7217	82.6967	71.3308	97.3922
CCNA_02645	mraW	S-adenosyl-methyltransferase MraW	1.84246	9.68876e-08	5.57019e-07	128.892	152.562	196.395	448.348	624.794	638.52
CCNA_00628	cheY	chemotaxis protein cheY	-1.67647	9.89909e-08	5.67864e-07	56.3111	62.3586	72.6582	18.0215	18.1727	23.5038
CCNA_02111		pilF-related tetratricopeptide repeat protein	1.72437	1.02701e-07	5.88269e-07	355.088	387.723	258.496	1231.36	872.288	1206.53
CCNA_00341	sucD	succinyl-CoA synthetase alpha chain	-1.43122	1.03176e-07	5.90104e-07	440.558	533.851	499.137	213.563	150.079	183.033
CCNA_01012		N-formimino-L-glutamate deiminase	1.68026	1.03777e-07	5.92656e-07	31.0609	35.6836	29.3428	81.8546	112.868	113.332
CCNA_03716		LptC-related lipopolysaccharide assembly protein	-1.80858	1.04566e-07	5.96276e-07	53.9869	52.297	75.608	18.3583	19.5325	13.9132
CCNA_00942	flgL	flagellar hook-associated protein FlgL	-2.27048	1.06614e-07	6.07049e-07	139.035	128.578	72.503	30.8218	18.4199	21.7478
CCNA_03851		imidazole glycerol phosphate synthase, glutamine amidotransferase subunit	-2.10165	1.08751e-07	6.18297e-07	20.2847	20.7082	26.8587	4.88433	6.30481	4.45762
CCNA_02995		glutathione S-transferase	1.12853	1.11231e-07	6.31465e-07	79.2371	84.8218	72.1925	162.53	166.645	187.625
CCNA_03023		TonB-dependent receptor	-2.42949	1.12142e-07	6.35694e-07	78.0749	152.562	83.2154	15.4951	22.3759	20.1268
CCNA_00048	metK	S-adenosylmethionine synthetase	-1.8564	1.13329e-07	6.40018e-07	86.6325	106.583	92.8411	23.9164	26.5791	28.3667
CCNA_03605		DUF2219 family protein	1.64397	1.13406e-07	6.40018e-07	439.924	438.265	611.54	1249.21	1740.62	1664.72
CCNA_03988		hypothetical protein	1.77496	1.1338e-07	6.40018e-07	16.9039	15.0924	13.507	60.1277	39.4359	57.0035
CCNA_02281		M1 family metallopeptidase	-1.29339	1.1678e-07	6.58087e-07	124.455	126.472	131.344	53.3907	50.5621	52.0056
CCNA_03006		quinolinate synthetase A	1.50727	1.17659e-07	6.62071e-07	357.306	451.486	296.067	1189.08	964.883	987.836
CCNA_02286		hypothetical protein	2.39948	1.18461e-07	6.65604e-07	14.7909	20.5912	16.7673	133.393	70.0946	72.4026
CCNA_01737		replicative DNA helicase	-1.06199	1.19009e-07	6.67707e-07	207.495	210.358	220.769	101.897	107.182	96.7168
CCNA_00254		RarD family membrane permease	-1.92633	1.20394e-07	6.74487e-07	49.7609	54.9879	79.1789	16.1688	17.0601	14.9938
CCNA_02559		NTF2 superfamily protein	2.04195	1.21503e-07	6.79706e-07	12.7836	14.6244	16.4568	47.159	62.1827	70.5114
CCNA_03258		hypothetical protein	-1.61364	1.22021e-07	6.81609e-07	53.353	66.5705	63.3431	17.8531	22.3759	19.4514
CCNA_03909		hypothetical protein	-1.30624	1.22752e-07	6.84696e-07	128.575	173.387	162.084	66.3595	66.1386	55.1124
CCNA_01298		translation elongation factor Tu (EF-TU)	-2.53001	1.2656e-07	7.04912e-07	70.6795	102.605	48.1283	17.1794	10.8789	10.6713
CCNA_03230	glnA2	glutamine synthetase	1.59335	1.27532e-07	7.0929e-07	29.2649	29.5999	29.498	106.613	75.0396	85.3702
CCNA_02486		AraC-family transcriptional regulator	1.86178	1.28086e-07	7.11342e-07	17.6435	18.0173	18.0093	55.075	75.534	64.2978
CCNA_03753		epoxyqueuosine reductase	-1.25622	1.29112e-07	7.16004e-07	123.715	102.956	129.791	52.5486	51.6747	44.9814
CCNA_02321	metZ	O-succinylhomoserine sulfhydrylase	-2.17072	1.31753e-07	7.29589e-07	38.3507	39.3105	55.1147	11.6213	9.3954	8.51
CCNA_01079		hypothetical protein	1.92761	1.33659e-07	7.39076e-07	6.76156	5.1478	6.05485	20.5479	27.1972	20.6671
CCNA_02899		tryptophan halogenase	1.35897	1.3434e-07	7.41772e-07	28.2084	23.3991	32.9136	65.3489	77.6356	73.213
CCNA_01233		haloalkane dehalogenase	1.31411	1.34595e-07	7.4211e-07	53.8812	69.3784	55.1147	167.751	144.887	131.297
CCNA_03177	meaA	methylmalonyl-CoA mutase MeaA	-1.22274	1.349e-07	7.42725e-07	239.085	293.191	236.916	122.108	99.7643	107.928
CCNA_00290		autotransporter outer membrane beta-barrel domain-containing protein	-0.988438	1.36567e-07	7.50825e-07	1928	2078.31	2115.16	1059.23	1025.58	1000.53
CCNA_01254	smpB	SsrA-binding protein	-2.0894	1.37438e-07	7.5345e-07	35.6039	34.2797	55.891	11.1161	7.91191	10.5362
CCNA_01566		hypothetical protein	1.77482	1.37244e-07	7.5345e-07	11.7271	12.9865	13.1965	55.7487	34.2437	39.9835
CCNA_01916		BrkB/YihY/UPF0761 family protein	-1.5301	1.38748e-07	7.59547e-07	47.3309	64.3476	65.2061	20.8847	20.027	20.2619
CCNA_02226		VOC family protein	1.4852	1.40062e-07	7.65647e-07	134.069	84.8218	90.8228	284.807	315.24	267.998
CCNA_00011	dnaJ	chaperone protein DnaJ	1.46259	1.40372e-07	7.66245e-07	39.6185	39.3105	55.5805	119.582	135.121	114.953
CCNA_00151		ribonuclease PH	-2.23792	1.42643e-07	7.77538e-07	25.6728	33.4607	44.247	7.24228	7.91191	6.61889
CCNA_03948		hypothetical protein	1.78145	1.53943e-07	8.37939e-07	15.1079	18.9533	12.265	54.9066	51.6747	53.4914
CCNA_02555		HIT family protein	-1.54546	1.55176e-07	8.43454e-07	62.9671	72.7712	55.1147	23.9164	20.2743	21.3425
CCNA_00064		methyl-accepting chemotaxis protein	-1.34148	1.55918e-07	8.46285e-07	175.272	203.455	220.304	67.0332	79.6136	89.4226
CCNA_00211	aguA	Agmatine/peptidylarginine deiminase	-2.22031	1.59439e-07	8.62952e-07	38.6677	54.9879	57.754	11.7898	9.76627	10.9414
CCNA_01520		hypothetical protein	1.48797	1.59264e-07	8.62952e-07	173.159	182.513	125.444	500.728	384.593	465.754
CCNA_01209		L-lactate dehydrogenase	1.22573	1.59866e-07	8.63015e-07	62.2275	62.2416	67.3797	141.14	153.046	154.261
CCNA_02525		aspartate carbamoyltransferase	-1.31589	1.60126e-07	8.63015e-07	85.3647	82.8328	114.732	35.5377	38.8178	39.0379
CCNA_03641		succinate dehydrogenase iron-sulfur protein	-1.92375	1.59987e-07	8.63015e-07	274.688	268.271	192.979	81.3493	49.6967	63.4873
CCNA_02042		trigger factor chaperone	-1.34536	1.6054e-07	8.64031e-07	279.337	324.78	375.09	140.298	123.5	121.571
CCNA_00293	pstA	phosphate transport system permease protein pstA	-1.29933	1.61613e-07	8.68582e-07	53.4586	44.5753	48.9046	18.8636	18.9144	21.8829
CCNA_00372		ATP synthase C chain	-1.59576	1.6212e-07	8.70087e-07	125.723	124.132	132.12	43.2852	34.1201	49.0338
CCNA_03009		nicotinate-nucleotide pyrophosphorylase	1.79895	1.65713e-07	8.88128e-07	168.194	191.522	225.893	505.612	778.334	752.392
CCNA_02527		hypothetical protein	-1.74927	1.68343e-07	9.00964e-07	18.4886	21.4102	20.6486	5.05275	5.81031	7.02413
CCNA_02534		hypothetical protein	2.02118	1.69444e-07	9.05594e-07	163.968	114.539	173.883	722.375	685.74	427.661
CCNA_03141		phosphoserine phosphatase	-1.0493	1.72295e-07	9.19546e-07	500.25	561.111	476.16	227.205	247.371	268.268
CCNA_00140		glutathione synthetase	-1.57514	1.74512e-07	9.30083e-07	268.983	284.065	202.915	101.392	68.3639	84.4246
CCNA_00767		twin transmembrane helix protein	1.45063	1.85033e-07	9.84785e-07	134.703	102.722	110.54	280.933	292.864	377.682
CCNA_01571		arsenate reductase	-1.71802	1.85523e-07	9.86027e-07	38.9846	36.0346	36.1739	13.474	9.14815	11.3467
CCNA_01956		DsbA Com1-like subfamily protein	-1.48819	1.86309e-07	9.88831e-07	56.6281	52.999	43.4707	17.5162	18.2963	18.776
CCNA_01019		beta-glucosidase	-2.29084	1.87374e-07	9.9311e-07	135.231	199.828	137.399	20.7163	46.7297	28.5018
CCNA_02056		ATP12 family chaperone protein	-1.3419	1.87671e-07	9.93306e-07	41.4146	42.9374	47.3521	17.0109	17.4309	17.4252
CCNA_01519		universal stress protein family	1.43894	1.88988e-07	9.98897e-07	255.777	296.818	233.811	850.547	567.309	715.11
CCNA_03125		MFS transporter	1.30241	1.9559e-07	1.03237e-06	107.657	113.252	91.2886	241.69	259.486	269.348
CCNA_01069		methyltransferase	-1.27602	1.99801e-07	1.05315e-06	213.94	264.527	201.363	103.076	87.8964	89.9629
CCNA_03994		hypothetical protein	1.73906	2.00216e-07	1.05388e-06	5.91637	5.2648	5.27859	18.1899	21.1396	15.8043
CCNA_02498	sdpC	soluble lytic transglycosylase SdpC	1.17008	2.0252e-07	1.06383e-06	175.167	155.487	183.974	380.641	402.024	375.115
CCNA_03468		methyl-accepting chemotaxis protein	-1.47429	2.0266e-07	1.06383e-06	201.579	211.411	227.29	62.6541	72.938	94.5556
CCNA_01397		4-diphosphocytidyl-2-C-methyl-D-erythritol kinase	1.66449	2.0354e-07	1.06698e-06	17.2209	16.6134	15.5253	45.3063	53.529	57.814
CCNA_02935		methyl-accepting chemotaxis protein	-1.81274	2.0669e-07	1.08201e-06	791.525	900.749	1185.04	210.363	296.449	311.763
CCNA_03261		queuosine biosynthesis protein QueE	1.40297	2.09153e-07	1.09342e-06	36.1321	31.7058	46.8863	100.044	101.619	100.904
CCNA_01499		acetyl-CoA acetyltransferase	1.35504	2.10021e-07	1.09646e-06	103.536	110.093	79.6446	272.175	209.666	269.483
CCNA_00390		ADP-heptose--LPS heptosyltransferase	0.9489	2.10415e-07	1.09702e-06	1194.05	1231.96	1208.49	2220.68	2280.98	2514.37
CCNA_03944		hypothetical protein	-2.55179	2.134e-07	1.11107e-06	47.5422	21.5272	27.9455	4.7159	5.81031	5.94349
CCNA_02424		TetR-family transcriptional regulator	1.59276	2.14919e-07	1.11746e-06	47.4366	34.2797	31.8268	128.508	109.036	106.172
CCNA_03193		VOC family protein	1.36296	2.16632e-07	1.12484e-06	128.364	180.29	115.197	402.199	348.866	340.13
CCNA_03439		hypothetical protein	2.64874	2.18866e-07	1.1349e-06	22.292	12.2845	15.5253	133.056	110.89	71.9973
CCNA_03763		deacetylase	1.46518	2.20683e-07	1.14278e-06	33.2796	29.5999	27.9455	93.3075	69.2292	88.8822
CCNA_03022		PiuB-family transmembrane transporter	-2.33732	2.21972e-07	1.1479e-06	18.1717	34.0457	33.6898	5.05275	5.19219	6.61889
CCNA_01210		nucleotidyltransferase family protein	-1.60155	2.2384e-07	1.15601e-06	36.1321	41.7674	49.6809	15.6635	14.464	11.887
CCNA_03731		HAD family hydrolase	1.00479	2.24939e-07	1.16011e-06	83.3574	81.7799	90.0465	158.825	179.254	173.712
CCNA_02710		rhomboid family intramembrane serine protease	1.0177	2.26402e-07	1.16609e-06	301.629	280.789	256.943	548.392	572.996	578.41
CCNA_02616		4-hydroxyphenylpyruvate dioxygenase	1.5259	2.33114e-07	1.19905e-06	9.6141	7.8387	10.2467	27.9586	24.7247	27.0159
CCNA_01474	ccoS	cytochrome cbb3 oxidase maturation protein ccoS	2.8686	2.3959e-07	1.23071e-06	1.47909	1.87193	1.08677	11.6213	11.6206	9.99587
CCNA_02987		hypothetical protein	3.14423	2.40354e-07	1.23298e-06	5.91637	2.10592	6.36536	32.1692	50.3148	43.4956
CCNA_01089		conserved hypothetical protein	1.48078	2.42394e-07	1.23847e-06	265.92	277.981	168.915	629.068	695.877	665.941
CCNA_03008		Uma2 family endonuclease	1.37191	2.42125e-07	1.23847e-06	148.332	184.151	170.312	529.192	358.509	413.883
CCNA_03517	coxA	cytochrome c oxidase polypeptide I coxA	-1.23685	2.42006e-07	1.23847e-06	3887.58	4362.3	3824.49	2072.13	1554.81	1496.41
CCNA_03351		phosphoribosylamidoimidazole-succinocarboxamide synthase	-1.71951	2.49554e-07	1.27335e-06	19.0169	15.4434	16.7673	5.05275	4.94495	5.53826
CCNA_00373		ATP synthase A chain	-1.96096	2.51166e-07	1.27988e-06	90.7528	118.049	149.819	30.1481	31.6477	30.1227
CCNA_01830		TonB-dependent receptor	-1.67235	2.53337e-07	1.28923e-06	378.964	474.534	381.456	160.004	95.4375	132.513
CCNA_03467		zinc-dependent metalloprotease, MMP subfamily 2	-1.21071	2.54254e-07	1.29217e-06	433.163	537.712	417.009	181.731	204.103	213.696
CCNA_00738		DegQ-family trypsin-like serine prototease	1.06017	2.56767e-07	1.30322e-06	212.989	228.492	215.801	405.736	490.415	474.264
CCNA_02660		pyridoxamine 5'-phosphate oxidase family protein	1.12389	2.58663e-07	1.31111e-06	308.285	287.809	347.145	654.668	676.839	723.755
CCNA_01719		hypothetical protein	1.86689	2.61402e-07	1.32324e-06	28.7366	22.4631	37.2606	76.9703	125.478	118.6
CCNA_02773		methyl-accepting chemotaxis protein	1.41703	2.62697e-07	1.32804e-06	10.4593	10.2956	10.7124	29.306	28.3098	26.4756
CCNA_03318	imuB	DNA polymerase Y-family protein ImuB	1.69709	2.66693e-07	1.34647e-06	20.3903	25.856	30.119	76.2966	81.5916	88.7472
CCNA_02790		RNA polymerase ECF-type sigma factor	1.28689	2.69123e-07	1.35695e-06	165.658	116.411	167.828	358.072	375.816	363.499
CCNA_01262	acrB3	cation/multidrug efflux pump, AcrB family	-0.987538	2.71676e-07	1.36802e-06	134.914	124.717	133.983	66.191	68.1166	64.1627
CCNA_03421		AarF/ABC1/UbiB kinase family protein	1.07147	2.72545e-07	1.37059e-06	183.513	175.142	186.303	378.956	370.5	395.783
CCNA_00152		winged helix-turn-helix transcription repressor HrcA	1.11178	2.73571e-07	1.37395e-06	336.916	310.038	409.091	706.543	771.659	803.452
CCNA_01937	sufD	FeS assembly protein SufD	-1.42678	2.75335e-07	1.381e-06	41.5202	44.4583	53.2517	18.0215	18.5435	15.1289
CCNA_00928		GntR family transcriptional regulator	2.36515	2.76953e-07	1.3873e-06	59.7976	48.6701	76.8501	272.849	346.641	332.971
CCNA_03495		D-beta-hydroxybutyrate dehydrogenase	-1.02603	2.77836e-07	1.38991e-06	560.787	598.432	511.713	288.175	262.329	270.159
CCNA_01997		ribosome recycling factor (RRF)	-1.54057	2.7982e-07	1.39649e-06	287.366	353.561	281.473	124.466	78.7483	114.277
CCNA_02347		phosphomannomutase/phosphoglucomutase	-1.73535	2.7988e-07	1.39649e-06	165.447	189.299	117.061	52.0433	39.5596	50.3846
CCNA_01213		YjgP/YjgQ family membrane permease	-1.73486	2.81494e-07	1.40271e-06	92.8658	89.7356	126.841	23.4111	39.3123	29.7175
CCNA_02688		PuuE-related allantoinase	1.30751	2.82655e-07	1.40667e-06	52.4021	39.3105	42.2287	99.0339	114.846	117.924
CCNA_02576		phosphoribosylamidoimidazole-succinocarboxamide synthase	0.970627	2.83477e-07	1.40893e-06	137.239	156.072	153.39	292.723	305.598	276.913
CCNA_00712		hypothetical protein	1.78891	2.84121e-07	1.4103e-06	49.5496	45.1603	67.0691	137.098	207.935	212.345
CCNA_03162	argJ	bifunctional ornithine acetyltransferase/N-acetylglutamate synthase	-1.04591	2.85721e-07	1.41641e-06	344.523	299.392	358.168	171.288	170.724	143.319
CCNA_02036		DNA-binding protein HU	1.58831	2.88985e-07	1.42907e-06	8645.4	9701.62	10901.2	33634.1	23344	30970.5
CCNA_03963		hypothetical protein	-3.77937	2.8902e-07	1.42907e-06	10.3536	21.2932	7.29688	1.3474	0.865366	0.675397
CCNA_01261		periplasmic multidrug efflux lipoprotein precursor	-1.07811	2.94721e-07	1.45538e-06	90.2246	90.3206	98.2749	49.8538	40.0541	42.2798
CCNA_02800		HTH/XRE-family transcriptional regulator	1.75096	2.96662e-07	1.46307e-06	9.29715	9.94462	12.5755	37.0535	33.6256	35.9311
CCNA_02982		porin	1.38888	2.97368e-07	1.46467e-06	121.919	137.47	166.431	306.028	413.645	394.162
CCNA_03515		hypothetical protein	-1.57731	2.98499e-07	1.46648e-06	101.952	78.153	76.5396	25.9375	27.0736	32.9594
CCNA_03986		hypothetical protein	1.73973	2.985e-07	1.46648e-06	48.2818	25.037	45.0233	118.571	148.596	127.65
CCNA_00202		DesA-family fatty acid desaturase	1.1745	2.99635e-07	1.47017e-06	25.9898	26.909	31.2058	61.3067	64.2843	63.8926
CCNA_03510		threonine synthase	-1.06718	3.00334e-07	1.47171e-06	268.666	308.517	223.098	127.329	125.602	129.136
CCNA_00146		glutathione S-transferase	-1.35448	3.0394e-07	1.48748e-06	53.8812	64.5815	54.4937	24.5901	22.994	20.1268
CCNA_01551		hypothetical protein	2.13789	3.04632e-07	1.48897e-06	34.2304	25.973	42.0735	154.783	157.991	136.16
CCNA_00371		ATP synthase B' chain	-1.45573	3.0901e-07	1.50785e-06	178.442	191.873	244.989	65.6858	76.1522	82.1283
CCNA_01646		dethiobiotin synthetase	-2.17469	3.09283e-07	1.50785e-06	15.2135	16.0284	14.749	3.87378	2.5961	3.78222
CCNA_03923		hypothetical protein	-2.95072	3.11132e-07	1.51494e-06	13.3118	9.35964	13.8175	2.0211	0.741742	2.02619
CCNA_01086	lepA	GTP-binding protein lepA	-1.10773	3.13319e-07	1.52365e-06	135.971	136.534	124.357	66.3595	58.1031	59.8402
CCNA_00716		hypothetical protein	1.12484	3.2603e-07	1.58346e-06	384.881	304.422	357.392	773.239	776.233	733.211
CCNA_00247	spdR	two-component receiver protein SpdR	1.3298	3.29404e-07	1.59782e-06	1601.01	2083.46	1607.18	4504.53	4036.68	4760.6
CCNA_03953		hypothetical protein	1.60857	3.31199e-07	1.60449e-06	9.08585	10.2956	10.7124	31.4955	30.1642	29.9876
CCNA_00659		type I restriction-modification system restriction subunit	0.974655	3.34499e-07	1.61844e-06	120.018	125.77	123.736	261.059	222.275	243.008
CCNA_03418		PaaI family thioesterase	0.979054	3.35137e-07	1.61948e-06	110.826	108.104	124.357	225.69	215.847	234.903
CCNA_00873		amidophosphoribosyltransferase family protein	1.80876	3.38255e-07	1.62634e-06	96.6692	64.5815	103.398	243.206	375.321	307.441
CCNA_00993		long-chain-fatty-acid--CoA ligase	2.07617	3.37924e-07	1.62634e-06	68.6721	72.7712	40.5209	296.26	202.125	271.78
CCNA_02748		hypothetical protein	1.14076	3.37618e-07	1.62634e-06	118.75	125.536	106.969	263.922	286.312	224.637
CCNA_03206		L-serine dehydratase	-1.74958	3.37173e-07	1.62634e-06	53.7756	43.9903	71.5715	14.653	20.5215	14.8587
CCNA_01630		ribonuclease III	-2.11869	3.40949e-07	1.63724e-06	32.2231	30.5358	58.8408	8.58968	10.508	8.64508
CCNA_00029		RhtB-family efflux protein	-1.57074	3.41885e-07	1.63968e-06	44.2671	62.9436	62.5668	16.8425	19.1617	20.9373
CCNA_00130		Kup system potassium uptake protein	-1.28457	3.46372e-07	1.65912e-06	280.288	273.419	399.155	143.498	114.97	132.648
CCNA_01299		OmdA-family protein	0.984696	3.53985e-07	1.69347e-06	80.7162	84.7048	88.3388	176.846	161.7	163.581
CCNA_02194		fumarate hydratase	-1.89502	3.55356e-07	1.6965e-06	326.985	295.18	190.961	92.8022	59.3393	67.1345
CCNA_03933	cdzC	killing protein CdzC	1.56018	3.55503e-07	1.6965e-06	103.325	65.5175	80.7314	218.447	239.83	278.128
CCNA_01939		ADP-ribosylglycohydrolase	-2.03041	3.5634e-07	1.69838e-06	26.3067	25.973	16.4568	7.07385	4.82132	5.13302
CCNA_00665		GAF-family sensor histidine kinase	1.31621	3.59663e-07	1.71208e-06	272.787	236.097	343.108	682.29	759.791	678.639
CCNA_01537		acetyltransferase	1.18334	3.60774e-07	1.71525e-06	122.236	115.007	130.412	239.164	314.869	280.425
CCNA_01734		MarC family integral membrane protein	-1.25986	3.70291e-07	1.75613e-06	133.752	155.37	137.243	69.0543	56.2488	52.9511
CCNA_02683		FAD dependent oxidoreductase	1.42109	3.70088e-07	1.75613e-06	35.7095	41.8844	32.6031	86.4021	109.778	99.1483
CCNA_00263		hypothetical protein	1.59068	3.76657e-07	1.78248e-06	106.283	165.081	102.467	426.115	308.812	392.135
CCNA_03754	fzlA	FtsZ-binding protein FzlA	-1.14646	3.76776e-07	1.78248e-06	89.9077	114.305	116.75	51.5381	50.4384	42.9552
CCNA_02560	stpC	stalk cross-band protein StpC	1.67074	3.78739e-07	1.78955e-06	100.473	156.189	158.979	381.651	443.809	496.417
CCNA_02304		DUF2125 domain-containing protein	-1.11926	3.81132e-07	1.79864e-06	139.985	145.893	130.723	67.5384	63.5426	60.7857
CCNA_01202		membrane alanine aminopeptidase	-1.07387	3.81999e-07	1.80052e-06	325.717	319.515	280.076	160.341	134.008	145.481
CCNA_00081		hypothetical protein	-1.14551	3.83807e-07	1.80682e-06	704.048	788.082	853.113	356.893	331.559	371.603
CCNA_00898		ribosomal large subunit pseudouridine synthase F	-2.2759	3.9078e-07	1.83289e-06	31.4835	29.9509	58.5303	8.7581	7.54104	8.37492
CCNA_01097		LSU ribosomal protein L20P	-1.7569	3.90158e-07	1.83289e-06	231.689	252.008	184.44	76.2966	59.463	62.2716
CCNA_03201		adenylosuccinate synthetase	-1.48284	3.90676e-07	1.83289e-06	172.42	192.107	214.714	74.9492	78.8719	53.3564
CCNA_00492		cysteinyl-tRNA synthetase	-0.969957	3.96509e-07	1.85749e-06	154.882	175.025	157.581	85.0547	86.2893	77.5356
CCNA_03392		phosphoribosylaminoimidazole carboxylase ATPase subunit	-1.60321	3.97506e-07	1.85988e-06	36.8716	32.8757	47.8178	12.295	14.5876	11.6168
CCNA_02811		heavy metal translocating P-type ATPase	1.24418	3.98103e-07	1.8604e-06	27.5745	26.558	26.0824	56.9277	67.993	65.1083
CCNA_00159	gyrB	DNA gyrase subunit B	-1.06154	4.00123e-07	1.86529e-06	611.604	791.124	719.751	365.651	323.894	327.432
CCNA_00959		TetR-family transcriptional regulator	1.36732	3.99971e-07	1.86529e-06	50.0778	37.6726	52.6307	111.834	140.313	109.549
CCNA_02292		acetyltransferase	-2.08423	4.01061e-07	1.86739e-06	18.4886	21.2932	29.9638	4.0422	6.18118	5.94349
CCNA_02641		UDP-N-acetylmuramoyl-tripeptide--D-alanyl-D- alanine ligase	0.907675	4.05637e-07	1.88641e-06	147.698	159.699	154.011	281.775	303.743	280.02
CCNA_03723		PaaI thioesterase family protein	1.34877	4.10689e-07	1.90759e-06	43.5276	50.3081	61.7906	129.687	124.736	141.158
CCNA_01632		hypothetical protein	1.09043	4.11801e-07	1.91044e-06	90.8585	75.6961	81.6629	185.268	165.532	178.035
CCNA_01215		histidine triad (HIT) hydrolase	-1.67872	4.1587e-07	1.9252e-06	31.5892	35.2157	47.3521	10.7792	12.2387	12.4273
CCNA_01954	rne	ribonuclease E	-1.97833	4.15989e-07	1.9252e-06	408.441	542.508	934.311	150.909	170.353	156.827
CCNA_00543		Polyhydroxyalkanoate synthesis regulator protein	-1.0203	4.17713e-07	1.93085e-06	307.757	282.193	320.597	160.341	132.525	156.152
CCNA_01063	perB	UDP-perosamine 4-acetyl transferase PerB	-1.65319	4.20316e-07	1.94054e-06	103.219	108.806	170.157	39.9167	37.0871	44.306
CCNA_01559		2-deoxy-D-gluconate 3-dehydrogenase	1.03126	4.25071e-07	1.96013e-06	57.262	57.3278	52.4754	109.645	109.901	122.112
CCNA_00714		hypothetical protein	1.88073	4.28984e-07	1.97343e-06	15.3192	12.5185	15.5253	60.1277	45.3699	54.3019
CCNA_02910		TonB-dependent receptor	-2.04282	4.28593e-07	1.97343e-06	1769.31	2604.32	1435.16	518.581	380.761	510.6
CCNA_01275		bifunctional 5,10-methylene-tetrahydrofolate dehydrogenase/ 5,10-methylene-tetrahydrofolate cyclohydrolase	-1.06999	4.31789e-07	1.98395e-06	132.273	151.158	120.476	60.2962	67.7458	64.2978
CCNA_02091		hypothetical protein	0.991877	4.34798e-07	1.99538e-06	683.023	671.788	776.729	1415.28	1334.15	1489.52
CCNA_03320		Acetyl-CoA carboxylase	1.01159	4.44214e-07	2.03616e-06	241.832	256.688	256.477	442.789	544.315	534.779
CCNA_03993		hypothetical protein	1.73342	4.48928e-07	2.05531e-06	162.806	181.109	270.916	557.655	728.638	755.769
CCNA_02766		DUF2274 domain-containing protein	1.40182	4.54483e-07	2.07826e-06	8.02936	7.01973	7.76263	21.39	19.1617	19.8567
CCNA_01508		cystine-binding protein	-1.06771	4.57293e-07	2.08861e-06	285.57	279.034	265.637	151.246	129.063	116.033
CCNA_00292	pstC	phosphate transport system permease protein pstC	-1.69841	4.59839e-07	2.09774e-06	29.8988	26.675	32.7583	9.76865	7.91191	9.8608
CCNA_01400	glnK	nitrogen regulatory protein GlnK	-2.76388	4.64629e-07	2.11707e-06	58.4241	55.6899	20.1828	5.3896	7.2938	7.02413
CCNA_02077		5'(3')-nucleotidase/polyphosphatase SurE	-0.983442	4.68858e-07	2.1338e-06	141.57	134.779	142.677	69.0543	71.0836	71.7272
CCNA_00526		BMFP membrane fusogenic protein	2.01049	4.85702e-07	2.20784e-06	21.0242	12.9865	14.9043	73.7702	74.2978	49.9794
CCNA_00493		putative polyketide cyclase-dehydrase/lipid transport protein	-1.16669	4.87276e-07	2.21237e-06	139.88	122.845	121.718	66.8647	56.0015	48.6286
CCNA_03358		glyceraldehyde 3-phosphate dehydrogenase	-1.80889	4.88199e-07	2.21394e-06	293.283	304.539	206.797	95.3286	63.4189	71.457
CCNA_00914		acetyltransferase	-1.49071	4.92781e-07	2.23208e-06	20.0734	19.0703	21.5801	7.4107	7.66467	6.48381
CCNA_02913		hypothetical protein	-1.21416	4.95353e-07	2.24108e-06	244.79	285.82	339.848	118.74	130.794	125.354
CCNA_01554		D-mannonate oxidoreductase	1.43714	4.99391e-07	2.25402e-06	12.361	12.0505	10.2467	34.0219	26.7027	33.6348
CCNA_01993	mmpA	membrane endopeptidase MmpA	-1.14729	4.99386e-07	2.25402e-06	369.139	423.056	453.959	216.595	178.513	167.634
CCNA_03696		acetyl-coenzyme A synthetase	-0.875835	5.02832e-07	2.26688e-06	269.089	273.887	245.299	147.035	145.505	137.106
CCNA_01365	perP	aspartyl protease perP	1.15448	5.06943e-07	2.28273e-06	323.393	373.918	433.621	772.903	896.271	847.623
CCNA_03341	tolQ	TolQ protein	-1.13285	5.08621e-07	2.2876e-06	68.2495	70.4313	66.1376	32.8429	29.2988	31.3384
CCNA_03759		exonuclease	0.959526	5.10269e-07	2.29232e-06	55.6772	49.6061	53.7174	95.1602	107.8	106.172
CCNA_03866		LptE superfamily protein	-1.11452	5.12969e-07	2.30175e-06	128.892	128.461	133.673	68.7174	56.2488	55.7878
CCNA_02024	nuoF	NADH-quinone oxidoreductase chain F	-1.31473	5.16883e-07	2.3166e-06	179.71	257.858	190.961	83.8757	86.7838	81.9932
CCNA_01440		LSU ribosomal protein L13P	-1.42306	5.23212e-07	2.34223e-06	45.7462	50.3081	48.1283	16.1688	18.4199	19.0462
CCNA_03300		efflux RND transporter periplasmic adaptor subunit	-2.05809	5.24835e-07	2.34675e-06	64.8687	96.5213	128.86	17.1794	26.2082	25.8002
CCNA_01371		hypothetical protein	-3.30177	5.31968e-07	2.37588e-06	17.6435	22.8141	11.3334	2.52638	0.988989	1.89111
CCNA_01143		endoribonuclease L-PSP	-2.56971	5.34599e-07	2.38485e-06	26.6237	33.9287	15.37	6.0633	3.21421	3.78222
CCNA_00083		phosphoglucomutase/phosphomannomutase	-1.23293	5.36516e-07	2.39062e-06	68.8834	86.1087	83.5259	28.127	40.1777	32.8243
CCNA_02460		DUF4112 domain-containing protein	0.992334	5.3759e-07	2.39262e-06	92.1263	95.4684	95.7909	188.636	186.548	188.571
CCNA_03146		M61 glycyl aminopeptidase	-1.52287	5.48383e-07	2.43783e-06	96.5636	109.625	70.1742	37.8956	27.5681	31.0683
CCNA_03132	higA	type II toxin-antitoxin system antitoxin HigA	1.02664	5.54976e-07	2.46428e-06	58.0015	56.0409	49.5256	111.497	110.396	111.711
CCNA_03200		hybrid sensor histidine kinase/receiver domain protein	-1.5205	5.57793e-07	2.47392e-06	216.053	215.155	359.565	83.3704	94.5721	97.2572
CCNA_03695		aldehyde dehydrogenase	-1.74185	5.62637e-07	2.49252e-06	2196.98	2054.56	1203.83	643.721	445.663	542.074
CCNA_00685		RNA polymerase sigma factor	1.51231	5.64173e-07	2.49643e-06	29.3705	18.2513	30.2743	68.7174	86.5366	66.4591
CCNA_02237		Dipeptidyl aminopeptidase	-1.33975	5.6636e-07	2.50034e-06	60.2202	50.8931	56.9777	22.4005	20.5215	23.5038
CCNA_02528		PlsY-like acyl-phosphate glycerol 3-phosphate acyltransferase	1.08406	5.65898e-07	2.50034e-06	355.405	411.005	455.822	784.187	943.619	862.752
CCNA_02866	uzcX	YhaH-family conserved membrane protein	-1.18547	5.68698e-07	2.50777e-06	631.361	676.117	622.718	300.133	255.406	293.257
CCNA_03863		hypothetical protein	1.02397	5.73592e-07	2.52644e-06	310.504	306.06	365.931	643.552	749.283	604.615
CCNA_03735		transketolase	-1.89066	5.90641e-07	2.59855e-06	65.2913	77.802	107.745	19.8742	20.8924	26.6106
CCNA_03207		DUF72 domain-containing protein	-1.30246	5.94278e-07	2.61155e-06	279.865	282.544	340.78	130.529	126.591	109.009
CCNA_00334		conserved hypothetical membrane protein	2.32127	5.96219e-07	2.61708e-06	4.01468	1.98892	2.01828	15.3267	11.6206	14.3184
CCNA_03024		branched-chain amino acid aminotransferase	-1.33214	5.9872e-07	2.62505e-06	114.524	136.417	107.435	53.5592	47.2242	41.7395
CCNA_02860		DnaJ-class molecular chaperone	1.53208	6.00666e-07	2.63058e-06	44.1615	42.0014	55.1147	136.93	138.582	132.378
CCNA_01918	popA	cyclic di-GMP effector protein PopA	-1.41358	6.07406e-07	2.65705e-06	307.757	309.804	463.429	120.592	164.296	120.356
CCNA_01252	sdpA	soluble lytic murein transglycosylase SdpA	1.00825	6.17232e-07	2.69696e-06	1425.53	1367.68	1517.13	2635.52	3049.8	2984.58
CCNA_03426		MarR family repressor protein	1.06221	6.30129e-07	2.75017e-06	69.623	65.0495	74.0555	126.992	166.645	141.833
CCNA_01762		LPS export ABC transporter permease LptF	-1.62861	6.45243e-07	2.81294e-06	64.1292	51.478	90.5123	24.5901	23.7357	18.2357
CCNA_00452		N-acetylglucosamine-6-phosphate deacetylase	1.24939	6.46379e-07	2.81469e-06	58.0015	46.6812	44.5575	127.329	108.912	119.275
CCNA_00095		quinone oxidoreductase	-0.852044	6.48304e-07	2.81986e-06	463.484	487.286	441.383	256.68	252.687	261.919
CCNA_03718		NADH-ubiquinone oxidoreductase subunit	-1.02545	6.50785e-07	2.82745e-06	413.829	497.582	353.976	211.71	196.932	213.155
CCNA_00565		gamma-glutamyltranspeptidase	-1.0692	6.54715e-07	2.8413e-06	626.184	834.88	667.121	314.281	320.062	379.843
CCNA_00206		succinyl-CoA:3-ketoacid-coenzyme A transferase subunit A	-1.14235	6.59765e-07	2.85998e-06	390.269	418.376	361.273	212.047	147.236	171.146
CCNA_01462		lactate 2-monooxygenase	1.0809	6.76696e-07	2.92675e-06	321.914	375.205	261.29	688.858	680.548	658.647
CCNA_02973	relB-3	antitoxin protein relB-3	2.12706	6.76688e-07	2.92675e-06	220.596	114.656	161.308	689.532	969.209	511.14
CCNA_01199		glucose-1-phosphate thymidylyltransferase	-1.08089	6.80897e-07	2.94041e-06	113.679	134.896	116.129	55.075	64.4079	52.816
CCNA_02239		Peptidogalycan biosysnthesis/recognition protein	1.34583	6.81389e-07	2.94041e-06	31.8005	22.4631	23.9089	71.5807	66.1386	61.5962
CCNA_00137	shkA	hybrid two-component histidine kinase/receiver protein ShkA	0.938853	6.83105e-07	2.9445e-06	202.002	205.21	236.139	414.831	453.081	364.985
CCNA_01447		homoserine dehydrogenase	-1.23646	6.84705e-07	2.94808e-06	556.033	740.933	647.404	272.512	303.372	249.221
CCNA_02642		UDP-N-acetylmuramoylalanyl-D-glutamate--2, 6-diaminopimelate ligase	1.10141	6.8603e-07	2.95047e-06	151.818	182.63	182.267	312.934	408.947	386.192
CCNA_00186		guanine-hypoxanthine permease	-1.34367	6.97174e-07	2.99503e-06	179.498	227.322	163.171	68.7174	76.6467	79.1565
CCNA_00635		CHASE2 membrane receptor	-1.34562	7.01704e-07	3.01112e-06	55.9942	57.9128	70.7952	26.4427	19.5325	26.7457
CCNA_02220		beta-glucosidase	1.18713	7.05652e-07	3.02144e-06	516.837	596.092	463.584	1272.45	1079.36	1238.41
CCNA_03889		hypothetical protein	1.02335	7.05687e-07	3.02144e-06	176.54	172.568	173.572	316.471	393.37	352.422
CCNA_00568		N-acetylglucosamine-6-phosphate deacetylase	1.45215	7.06793e-07	3.0228e-06	6.97286	6.78574	5.5891	17.6846	19.7798	15.8043
CCNA_03284		adenosine deaminase	-0.937531	7.16178e-07	3.05952e-06	368.4	420.131	374.314	225.016	178.265	204.105
CCNA_01552	tipN	polar localization protein TipN	1.02964	7.35848e-07	3.13308e-06	538.706	494.891	599.896	1007.18	1207.43	1119.81
CCNA_03255		type II toxin-antitoxin system PemK/MazF family toxin	1.66952	7.35262e-07	3.13308e-06	30.0044	19.5383	22.9774	82.6967	65.7678	82.9387
CCNA_03371		bacterioferritin	-1.73498	7.34526e-07	3.13308e-06	3445.44	3799.9	3689.89	1435.15	896.89	953.39
CCNA_03082		hypothetical protein	-1.32577	7.4306e-07	3.16027e-06	96.4579	99.6802	90.9781	38.9062	34.3674	41.3343
CCNA_01647		8-amino-7-oxononanoate synthase	-2.06946	7.44831e-07	3.16429e-06	14.157	14.5074	19.2513	3.3685	3.21421	4.72778
CCNA_02634	murG	undecaprenyldiphospho-muramoylpentapeptide beta-N-acetylglucosaminyltransferase	-1.2142	7.46399e-07	3.16744e-06	122.236	124.015	134.915	48.5064	62.5536	52.9511
CCNA_01003	fliO	flagellar biosynthesis protein FliO	-1.87897	7.51694e-07	3.18454e-06	73.532	95.7024	125.444	19.8742	33.7493	25.9352
CCNA_03599		aspartate-semialdehyde dehydrogenase	-1.99822	7.52089e-07	3.18454e-06	71.5247	87.0447	111.627	22.4005	23.983	21.0724
CCNA_03619		zinc metalloprotease	-1.40638	7.54025e-07	3.18921e-06	601.251	643.826	441.383	240.006	185.312	211.264
CCNA_01533		hypothetical protein	1.01616	7.55177e-07	3.19056e-06	310.504	328.523	362.049	611.888	706.756	705.655
CCNA_03598	divL	two-component sensor histidine kinase DivL	1.11154	7.57389e-07	3.19638e-06	383.613	357.655	412.506	707.217	929.279	856.133
CCNA_01378		protein-L-isoaspartate O-methyltransferase	-1.199	7.6497e-07	3.22482e-06	129.209	180.524	137.088	65.1805	63.5426	65.9187
CCNA_02270		MarR-family transcriptional regulator	0.924404	7.82446e-07	3.29487e-06	150.867	180.758	158.202	335.84	305.35	288.665
CCNA_01669		sulfate transport system permease protein cysW	-1.93532	7.84121e-07	3.2983e-06	50.3948	44.1073	88.494	12.4635	16.0711	18.9111
CCNA_00947	flgE	flagellar hook protein FlgE	-2.42665	7.87494e-07	3.30787e-06	705.632	635.754	272.158	105.771	84.3113	110.36
CCNA_02435		UDP-N-acetylglucosamine 1-carboxyvinyltransferase	-1.18821	7.88123e-07	3.30787e-06	246.269	306.645	233.966	118.234	98.6517	128.596
CCNA_02734		serine O-acetyltransferase	1.09572	7.9698e-07	3.34139e-06	240.247	263.006	196.395	507.802	482.75	505.467
CCNA_03911		hypothetical protein	2.04098	8.08533e-07	3.38612e-06	4.75422	5.61579	4.65758	12.9687	26.0846	22.6933
CCNA_00017	moaD	molybdopterin converting factor, small subunit	1.51115	8.15342e-07	3.4109e-06	24.9333	16.9644	20.1828	52.717	68.3639	56.0579
CCNA_03345	ruvA	Holliday junction DNA helicase RuvA	-1.39469	8.24766e-07	3.44657e-06	70.6795	69.9633	81.1971	21.39	33.2548	29.3122
CCNA_00674		NAD(FAD)-utilizing dehydrogenase	1.89201	8.37181e-07	3.48871e-06	15.5305	11.9335	21.2696	54.2329	60.3283	65.1083
CCNA_01232		conserved hypothetical protein	1.53926	8.37581e-07	3.48871e-06	33.9135	29.2489	22.5116	86.2336	76.7703	87.1262
CCNA_02892		hypothetical protein	1.99541	8.35943e-07	3.48871e-06	8.02936	7.60471	9.78092	23.0742	33.1311	44.4411
CCNA_01028		M17 family aminopeptidase	1.27334	8.68207e-07	3.60877e-06	68.9891	82.9498	80.5761	196.215	153.293	212.48
CCNA_02145	flgH	flagellar L-ring protein flgH	-2.29492	8.68289e-07	3.60877e-06	142.415	135.013	58.2197	23.2427	20.8924	24.4494
CCNA_02394		glutathione S-transferase	-0.912843	8.86086e-07	3.67875e-06	116.848	118.282	104.64	56.4224	61.1937	62.8119
CCNA_01659		queuine tRNA-ribosyltransferase	-1.71903	8.91488e-07	3.69717e-06	43.9502	45.3943	77.1606	20.211	16.5656	13.7781
CCNA_00778		GTP-binding protein TypA/BipA	-1.84385	8.97431e-07	3.71779e-06	76.0676	95.7024	132.275	31.8323	24.1066	28.7719
CCNA_02266		glutathione S-transferase GST	1.12911	9.04768e-07	3.74414e-06	39.7242	37.3216	44.4023	75.6229	98.8989	90.6383
CCNA_01919		DsbA family dithiol-disulfide isomerase	-1.16742	9.09278e-07	3.75874e-06	57.8959	54.9879	70.019	27.9586	27.4444	25.9352
CCNA_00291	phoR	phosphate regulon sensor protein phoR	-0.901984	9.12798e-07	3.76526e-06	437.494	436.393	524.443	262.069	234.143	252.058
CCNA_03423		MmcQ/YjbR family protein	0.856635	9.12821e-07	3.76526e-06	94.028	93.2455	87.5625	173.983	157.002	166.958
CCNA_00383		ribonuclease HII	1.21245	9.20683e-07	3.79006e-06	32.9626	36.5026	39.8999	82.8651	89.009	81.1827
CCNA_00604		RDD family membrane protein	-1.68251	9.20811e-07	3.79006e-06	31.1666	22.6971	33.6898	9.76865	9.76627	7.69953
CCNA_01176		conserved hypothetical protein	-3.12617	9.23679e-07	3.79372e-06	53.1417	48.0852	113.49	8.0844	11.2498	4.99794
CCNA_02519		aspartyl/glutamyl-tRNA(Asn/Gln) amidotransferase subunit A	-1.00893	9.22886e-07	3.79372e-06	320.435	375.673	321.684	172.804	173.32	159.664
CCNA_01372		lysine decarboxylase family	-1.77142	9.30104e-07	3.81602e-06	20.2847	23.1651	18.9408	6.40015	5.56306	6.34873
CCNA_03640		phenylpropionate dioxygenase ferredoxin reductase subunit	-1.58402	9.35327e-07	3.83334e-06	176.223	297.403	189.253	71.9175	88.02	61.0559
CCNA_00603		SpoIIM-family membrane protein	-1.35906	9.38051e-07	3.83574e-06	61.8049	63.9966	77.9368	25.6006	25.5901	28.0965
CCNA_01684		phenylalanine-4-hydroxylase	1.18947	9.38306e-07	3.83574e-06	224.716	317.292	335.812	716.143	685.369	599.888
CCNA_03931	cdzI	immunity protein CdzI	1.96155	9.38915e-07	3.83574e-06	1587.28	1086.89	1061.93	6526.81	4245.48	3780.6
CCNA_01687		FtsJ-family 23S rRNA methylase	0.905604	9.57949e-07	3.90933e-06	121.708	118.516	125.134	251.964	219.308	213.29
CCNA_01366		conserved hypothetical protein	1.05732	9.62007e-07	3.92171e-06	55.5716	46.0962	57.133	101.223	117.937	111.035
CCNA_01049		hypothetical protein	2.55264	9.67657e-07	3.94055e-06	36.8716	26.09	28.256	116.045	129.928	290.151
CCNA_01101		translation initiation factor 3 (IF-3)	0.988574	9.69997e-07	3.94589e-06	322.442	314.25	367.017	727.596	621.827	642.032
CCNA_01567		proline iminopeptidase	-1.15788	9.74858e-07	3.96146e-06	82.4065	109.274	77.4711	40.7589	39.6832	40.2537
CCNA_00930		riboflavin synthase alpha chain	4.19581	9.88611e-07	4.01309e-06	65.8196	49.6061	46.2653	1011.22	949.059	1008.5
CCNA_03961		hypothetical protein	-1.83762	9.9013e-07	4.015e-06	26.2011	24.4521	16.1463	5.05275	6.55205	7.02413
CCNA_00364		deoxyhypusine synthase	-1.54571	1.00883e-06	4.08649e-06	59.7976	71.6013	41.9182	21.8953	18.9144	18.776
CCNA_00434		conserved membrane-spanning protein	2.30042	1.01279e-06	4.09391e-06	73.532	65.1665	103.709	273.017	401.653	516.409
CCNA_02715		MASE1-family sensor histidine kinase	1.0358	1.0126e-06	4.09391e-06	738.806	717.3	779.679	1463.78	1576.45	1543.55
CCNA_02161		TetR-family transcriptional regulator	-1.16742	1.02408e-06	4.13516e-06	599.772	768.544	832.62	370.535	318.702	290.691
CCNA_01758	pdxA	4-hydroxythreonine-4-phosphate dehydrogenase	-1.37203	1.02967e-06	4.15338e-06	49.9722	48.4362	58.6855	16.5057	23.7357	20.1268
CCNA_03729		fructose-6-phosphate aldolase	-1.61084	1.03876e-06	4.18561e-06	39.8298	38.6085	35.3976	14.4846	10.1371	12.8325
CCNA_00215		SapC surface layer protein	-3.1354	1.04835e-06	4.21541e-06	291.909	278.215	181.025	30.3165	23.8594	31.4735
CCNA_00971		hydroxyacylglutathione hydrolase	-1.27501	1.04738e-06	4.21541e-06	125.512	192.809	141.746	58.6119	72.5671	58.7595
CCNA_03965		hypothetical protein	2.29242	1.06253e-06	4.26795e-06	29.8988	18.2513	18.9408	87.0758	172.826	69.9711
CCNA_00524		conserved hypothetical cytosolic protein	-1.1806	1.0679e-06	4.28502e-06	68.2495	52.882	68.7769	23.5795	29.2988	30.663
CCNA_02058		conserved hypothetical protein	1.4369	1.06914e-06	4.28549e-06	45.218	35.4497	33.3793	97.855	102.978	108.604
CCNA_03122		SdpI family protein	1.11804	1.08214e-06	4.33309e-06	506.8	677.521	696.619	1370.14	1302.25	1409.82
CCNA_00093		hypothetical protein	1.23356	1.08453e-06	4.33811e-06	44.4784	33.9287	48.5941	91.7917	111.509	94.8257
CCNA_01004	flgB	flagellar basal-body rod protein FlgB	-1.52593	1.0858e-06	4.33868e-06	113.467	106.232	143.453	33.1797	48.7077	43.7657
CCNA_00720	cdzA	type I secretion protein CdzA, transmembrane ATPase/peptidase	1.55815	1.09749e-06	4.38081e-06	149.705	155.37	244.678	533.234	519.343	564.362
CCNA_03231	relB-4	anti-toxin protein relB-4	2.46026	1.10572e-06	4.40906e-06	103.008	44.8093	58.0645	291.039	523.299	321.084
CCNA_02880		terminase-like family protein	1.76707	1.10941e-06	4.41921e-06	6.55026	6.78574	6.67586	21.2216	21.016	25.9352
CCNA_01432		3-oxoacyl-(acyl-carrier-protein) synthase III	-1.03278	1.11991e-06	4.45638e-06	214.257	252.242	251.975	122.613	106.193	122.382
CCNA_03060		YegP family protein	1.37156	1.13006e-06	4.4921e-06	606.216	421.301	423.84	1303.1	1393.73	1059.29
CCNA_02139	pflI	polar flagellum positioning protein pflI	-1.48823	1.15278e-06	4.57766e-06	39.4072	34.5137	39.5894	11.1161	13.1041	16.0744
CCNA_02942		mitochondrial fission ELM1 family protein	-1.7396	1.15798e-06	4.59356e-06	43.3163	62.9436	70.1742	13.1372	22.7468	16.4797
CCNA_01815	ntrC	nitrogen assimilation regulatory protein NtrC	-1.07001	1.17534e-06	4.65759e-06	104.382	111.497	96.8777	47.8327	42.1557	59.0297
CCNA_01438		cytochrome oxidase assembly protein	-1.50859	1.18568e-06	4.69371e-06	72.4755	91.3735	114.266	36.3798	32.1421	29.1771
CCNA_02718	tauC	ABC transporter ATP-binding protein	1.26724	1.19153e-06	4.71203e-06	16.4813	14.6244	13.0412	31.6639	38.9414	35.9311
CCNA_03937		hypothetical protein	1.46293	1.19316e-06	4.71359e-06	22.8203	14.6244	14.2832	45.6432	45.6171	52.1406
CCNA_03250		EAL-domain diguanylate phosphodiesterase	-1.35624	1.20648e-06	4.7613e-06	40.3581	47.1492	46.11	20.7163	14.2167	17.4252
CCNA_03354		5-formyltetrahydrofolate cyclo-ligase	1.13838	1.20965e-06	4.76892e-06	29.2649	36.5026	27.9455	72.2544	71.8253	62.5418
CCNA_02433		hypothetical protein	1.68223	1.23029e-06	4.8452e-06	2207.44	1631.27	1168.59	6014.96	5327.07	4729.26
CCNA_03573		amidohydrolase family protein	1.10213	1.23153e-06	4.8452e-06	400.411	564.855	420.424	921.79	983.302	1069.69
CCNA_03618		SCO1/SenC family protein	1.37236	1.23507e-06	4.85416e-06	55.0433	54.7539	35.0871	137.603	116.083	122.787
CCNA_00111		hypothetical protein	-1.05741	1.24295e-06	4.8801e-06	581.283	582.989	498.672	305.523	242.302	251.518
CCNA_00408		antiporter protein	-1.44142	1.28269e-06	5.031e-06	34.97	32.0568	40.6762	9.60023	16.3183	13.3729
CCNA_01949	bacA	bactofilin A BacA	-1.18665	1.28661e-06	5.04119e-06	75.645	79.674	99.9827	42.2747	37.458	32.4191
CCNA_01046		peptide methionine sulfoxide reductase msrA	1.16476	1.30688e-06	5.11537e-06	166.926	184.385	126.531	385.525	305.474	381.464
CCNA_01666	kdpD	osmosensitive K+ channel histidine kinase kdpD	1.13019	1.3237e-06	5.17594e-06	71.419	71.9523	95.4804	155.962	180.243	185.734
CCNA_01724		Tetratricopeptide repeat protein	-1.34823	1.34102e-06	5.23831e-06	69.9399	91.8415	69.8637	28.2954	33.0075	29.5824
CCNA_02012		ribonuclease J1/J2	-0.884405	1.34542e-06	5.25015e-06	376.957	445.987	439.986	233.774	226.355	223.962
CCNA_02974	relE3	toxin protein relE3	1.88518	1.34922e-06	5.25961e-06	8.87455	4.44583	5.43384	20.8847	25.961	23.0986
CCNA_00116	glmM	phosphoglucosamine mutase	-0.837665	1.41568e-06	5.51311e-06	560.259	697.644	608.28	336.345	360.363	347.424
CCNA_03569		YgcG family protein	1.15489	1.42938e-06	5.5608e-06	132.379	133.258	94.5489	246.911	257.879	298.12
CCNA_00301		phosphotransferase family protein	-1.15458	1.43093e-06	5.5612e-06	450.278	584.159	418.716	244.89	197.303	210.859
CCNA_00893	rodZ	helix-turn-helix DNA-binding protein RodZ	1.54882	1.43938e-06	5.58573e-06	192.388	192.107	273.71	543.171	671.276	709.842
CCNA_02003	dnaE	DNA polymerase III alpha subunit	-0.962267	1.44016e-06	5.58573e-06	1372.7	1430.27	1436.4	707.048	735.932	732.806
CCNA_00105		MarC family integral membrane protein	-0.831587	1.4484e-06	5.61199e-06	312.194	352.625	374.78	187.962	186.795	209.238
CCNA_03770		malate dehydrogenase	-1.26985	1.49539e-06	5.7882e-06	477.218	562.398	391.547	239.669	167.881	186.41
CCNA_03405		COQ9 family protein	0.93625	1.50419e-06	5.81639e-06	381.183	473.364	476.16	854.083	796.878	895.171
CCNA_02001		HAD/PGPPase-family phosphohydrolase	-1.39592	1.54711e-06	5.97632e-06	20.496	30.7698	28.7217	10.7792	10.3844	9.1854
CCNA_01523	flmH	acetyltransferase flmH	-1.68605	1.55665e-06	6.00715e-06	29.4762	29.9509	32.4478	8.58968	12.7332	7.02413
CCNA_03248		TonB-dependent receptor	-1.19902	1.56632e-06	6.03835e-06	1721.87	2027.42	1288.44	778.966	643.832	771.709
CCNA_00529		hypothetical protein	1.10252	1.58143e-06	6.09051e-06	65.08	65.8685	69.5532	128.677	147.483	154.126
CCNA_01229		2-hydroxychromene-2-carboxylate isomerase	1.08258	1.59016e-06	6.11797e-06	33.4909	39.8955	42.0735	74.6123	76.0285	93.4749
CCNA_01245		23S rRNA methyltransferase	-1.07	1.60608e-06	6.17303e-06	82.4065	71.3673	99.6722	41.7694	41.4139	37.417
CCNA_03379		Cro/CI family transcriptional regulator	1.56061	1.62439e-06	6.23712e-06	9.29715	7.13673	11.0229	22.9058	27.1972	30.3929
CCNA_00398		hypothetical protein	-1.31333	1.63302e-06	6.25889e-06	794.695	998.791	645.23	380.472	287.919	313.249
CCNA_01974		anthranilate synthase component II/para-aminobenzoate synthase glutamine amidotransferase component II	-1.38895	1.63332e-06	6.25889e-06	66.9817	75.4621	98.2749	31.4955	28.5571	31.7437
CCNA_00542		hypothetical protein	1.16304	1.63556e-06	6.2612e-06	83.6743	73.0052	80.8866	185.268	199.652	147.101
CCNA_01645		3-hydroxyisobutyrate dehydrogenase	-0.904359	1.64961e-06	6.30869e-06	76.9128	76.3981	73.9003	37.7272	41.1667	42.4149
CCNA_00121		hypothetical protein	1.25696	1.65298e-06	6.31529e-06	25.4615	23.0481	31.8268	64.1699	69.4765	57.814
CCNA_01142		hypothetical protein	0.899236	1.65654e-06	6.32258e-06	163.334	162.741	147.956	322.029	274.815	287.719
CCNA_02839	glnE	glutamate-ammonia-ligase adenylyltransferase	1.10593	1.66249e-06	6.33618e-06	720.74	717.066	747.542	1281.04	1784.26	1638.11
CCNA_02938		outer membrane protein A	1.01359	1.66341e-06	6.33618e-06	44.7954	48.7871	43.005	86.2336	90.4925	99.1483
CCNA_02332	cleC	single domain receiver protein CleC	-1.34303	1.7175e-06	6.5357e-06	150.973	142.618	194.842	57.2645	74.7923	60.1103
CCNA_00001		pyruvate, phosphate dikinase regulatory protein	-1.18474	1.72869e-06	6.57178e-06	108.185	128.461	106.038	52.717	47.4715	50.6548
CCNA_03844		ATP-dependent endopeptidase hsl ATP-binding subunit HslU	-1.05903	1.73882e-06	6.60373e-06	198.093	194.564	262.688	104.087	98.2808	111.981
CCNA_03091	nstA	redox cell cycle regulatory protein NstA	1.11234	1.74423e-06	6.61239e-06	219.434	182.279	201.363	482.706	438.493	382.95
CCNA_03833	fabI	enoyl-(acyl-carrier protein) reductase FabI	-1.51523	1.74455e-06	6.61239e-06	457.356	666.056	370.899	210.531	139.447	173.307
CCNA_01750		3-oxoacyl-(acyl-carrier-protein) synthase II	-0.939466	1.78631e-06	6.76398e-06	736.905	972.701	789.46	440.937	423.287	438.873
CCNA_03531		carboxypeptidase S1	-1.05374	1.79663e-06	6.79632e-06	91.4924	108.923	84.3022	50.6959	41.2903	45.3867
CCNA_03860	ldtX	L,D-transpeptidase LdtX	-1.36916	1.81256e-06	6.84984e-06	20.7073	18.6023	23.9089	7.24228	8.03554	9.05032
CCNA_01473	fixI	E1-E2 cation pump ATPase fixI	1.70181	1.82614e-06	6.89434e-06	7.39546	5.84978	9.62566	19.8742	25.8373	27.9614
CCNA_01216		phosphohydrolase, Icc family	-0.888358	1.83439e-06	6.91868e-06	92.1263	103.307	100.604	52.8855	54.0235	52.9511
CCNA_00929		riboflavin biosynthesis protein RibD	4.4359	1.84886e-06	6.96639e-06	204.749	106.115	142.677	3091.44	3625.02	3104.8
CCNA_02518		aspartyl/glutamyl-tRNA(Asn/Gln) amidotransferase subunit B	-1.08789	1.85394e-06	6.97185e-06	644.567	680.095	531.585	338.029	259.362	276.237
CCNA_03790		hypothetical protein	2.94635	1.8523e-06	6.97185e-06	21.7638	34.2797	58.8408	219.795	338.482	319.463
CCNA_00074		multifunctional fatty acid oxidation complex subunit alpha FadJ	1.41963	1.88202e-06	7.0705e-06	445.101	531.628	298.085	1291.99	982.932	1136.83
CCNA_01024		hypothetical protein	1.15451	1.89176e-06	7.10012e-06	61.8049	42.2354	53.2517	123.456	114.97	111.981
CCNA_03157		DUF4198 domain-containing protein	-2.10074	1.90319e-06	7.13605e-06	34.7587	62.5926	50.1466	11.1161	10.508	12.6975
CCNA_01009		N-formylglutamate deformylase	1.71499	1.92219e-06	7.20023e-06	6.44461	5.61579	4.34707	18.5268	18.4199	17.5603
CCNA_03922		hypothetical protein	1.06392	1.9393e-06	7.25721e-06	114.524	98.1593	98.2749	228.384	188.897	233.282
CCNA_01975		anthranilate phosphoribosyltransferase	-1.50874	1.94793e-06	7.28239e-06	42.788	53.701	78.0921	22.0637	20.8924	18.2357
CCNA_03158		FAD:protein FMN transferase ApbE	-2.73933	1.98306e-06	7.40651e-06	17.8548	21.0592	44.5575	2.86323	4.07958	5.2681
CCNA_02415	rtrB	transcriptional regulatory protein RtrB	-0.995861	2.01145e-06	7.50523e-06	412.772	481.086	455.511	247.248	185.065	244.494
CCNA_03901		hypothetical protein	-1.74807	2.03811e-06	7.5973e-06	8.5576	12.2845	12.1097	3.87378	2.71972	3.24191
CCNA_02788		Xre-family transcriptional regulator	3.09452	2.05402e-06	7.64919e-06	0.528247	0.350987	0.310505	2.52638	4.32683	3.78222
CCNA_02116		hypothetical protein	1.55425	2.05973e-06	7.66299e-06	11.4101	7.48772	9.93617	28.6323	22.4995	33.7698
CCNA_00066		Rieske (2Fe-2S) domain protein	-1.98989	2.06787e-06	7.68061e-06	10.8819	19.5383	20.0276	4.21063	4.2032	4.18746
CCNA_03490		hypothetical protein	1.56672	2.06847e-06	7.68061e-06	27.9971	16.4964	18.0093	58.2751	65.1497	62.5418
CCNA_02144	flgA	flagella basal body P ring formation protein flgA	-2.25676	2.0996e-06	7.78864e-06	61.9106	59.9017	25.3062	9.76865	8.03554	13.1027
CCNA_03278		NAD(P)/FAD-dependent oxidoreductase	0.784969	2.12855e-06	7.88841e-06	207.073	217.027	189.098	332.808	341.696	382.275
CCNA_00055		ferric uptake regulation protein	-0.788458	2.14503e-06	7.93412e-06	1352.31	1515.56	1479.4	857.957	813.073	845.867
CCNA_02462		YbjQ family protein	1.32108	2.14424e-06	7.93412e-06	262.856	153.264	175.28	539.297	464.454	475.074
CCNA_02371		tryptophan halogenase superfamily protein	0.859949	2.1635e-06	7.99472e-06	117.06	112.199	101.38	217.1	197.303	186.139
CCNA_00500		hydroxymethylglutaryl-CoA lyase	1.36906	2.17187e-06	8.01794e-06	54.5151	64.4645	39.5894	149.225	140.066	121.436
CCNA_01901		RipA-family peptidoglycan hydrolase	1.08632	2.25475e-06	8.31588e-06	295.396	242.766	351.803	613.572	713.061	562.336
CCNA_02783		two-component response regulator	1.0965	2.25948e-06	8.3253e-06	71.3134	63.7626	58.996	153.435	125.602	136.565
CCNA_02349		5'-methylthioadenosine/S-adenosylhomocysteine nucleosidase	-1.44015	2.3026e-06	8.47155e-06	92.1263	123.898	77.9368	44.4642	29.2988	34.9856
CCNA_03506		putative transcriptional regulator	0.82249	2.30359e-06	8.47155e-06	371.886	424.226	401.018	715.975	655.205	745.908
CCNA_00313		peptidase, M14 family	-1.3854	2.30652e-06	8.47418e-06	294.551	314.016	204.002	118.908	81.7152	110.9
CCNA_03204		alanine racemase	0.965887	2.31438e-06	8.49492e-06	245.001	283.714	271.847	449.526	508.217	605.696
CCNA_02178		short-chain alcohol dehydrogenase	-1.38307	2.3249e-06	8.52538e-06	304.904	352.391	225.893	132.887	93.7067	112.521
CCNA_03436		CHASE sensor histidine kinase	0.928327	2.33731e-06	8.5627e-06	54.6207	56.3919	63.0326	107.792	110.767	112.386
CCNA_00109	cnoX	chaperedoxin CnoX	-1.04165	2.34287e-06	8.57486e-06	153.614	190.001	202.605	84.381	91.976	88.7472
CCNA_03312		hypothetical protein	2.53671	2.38291e-06	8.71308e-06	1.05649	1.05296	1.08677	4.37905	7.41742	6.75397
CCNA_00815		lignostilbene-alpha,beta-dioxygenase	1.55004	2.41858e-06	8.83509e-06	76.1732	91.7245	49.2151	249.269	166.768	221.665
CCNA_00916	parE1	toxin protein parE1	2.15988	2.42724e-06	8.85827e-06	4.12033	2.33991	5.43384	14.9898	17.8018	19.5865
CCNA_02068		Mth938-like membrane protein	-2.04879	2.43523e-06	8.87896e-06	18.1717	19.0703	20.3381	2.6948	6.18118	4.72778
CCNA_03400		DUF465 domain-containing protein	3.07487	2.5072e-06	9.13268e-06	2441.77	839.443	1652.35	13633.5	19193.6	8745.17
CCNA_00600		hypothetical protein	-1.79248	2.52813e-06	9.20018e-06	127.519	128.461	208.66	32.6745	43.3919	57.5438
CCNA_03625	cztR	transcriptional regulator CztR	1.48625	2.53091e-06	9.20156e-06	64.8687	64.3476	90.0465	148.214	218.072	246.52
CCNA_02400		transporter, major facilitator superfamily	-1.22294	2.54861e-06	9.25712e-06	297.509	325.95	311.592	134.403	125.972	140.212
CCNA_00931		GTP cyclohydrolase II/3,4-dihydroxy-2-butanone-4-phosphate synthase	3.59622	2.55869e-06	9.28495e-06	247.22	186.842	162.55	2526.38	2275.29	2417.92
CCNA_02949	flmE	S-adenosylmethionine-dependent methyltransferase related protein	-1.29262	2.59784e-06	9.4181e-06	239.507	247.446	376.953	95.3286	127.95	128.731
CCNA_00567		alpha-1,2-mannosidase	1.12081	2.6558e-06	9.61913e-06	28.631	36.0346	29.3428	77.8124	59.5866	67.4046
CCNA_00076		hypothetical protein	1.66325	2.68456e-06	9.71409e-06	15.9531	24.3351	22.0459	57.6014	65.026	74.2937
CCNA_00060		mitochondrial-type Fe-S cluster assembly protein NFU	0.848081	2.70335e-06	9.77287e-06	229.048	255.986	223.564	442.958	371.613	461.296
CCNA_01494		cyclopropane-fatty-acyl-phospholipid synthase	0.981281	2.73899e-06	9.89236e-06	139.669	133.726	119.545	294.912	263.566	217.883
CCNA_03577		DNA polymerase I	-0.79185	2.74814e-06	9.91606e-06	465.069	481.905	417.164	261.059	272.961	253.949
CCNA_02025		Cytochrome bd-type quinol oxidase, subunit 2-like protein	-1.03354	2.78437e-06	1.00279e-05	46.0631	40.3635	45.489	22.7374	20.3979	21.3425
CCNA_02478		alpha/beta fold hydrolase	1.46092	2.78314e-06	1.00279e-05	14.157	9.12565	9.93617	30.8218	35.9745	25.1248
CCNA_02941	greA	transcription elongation factor greA	-0.783061	2.79047e-06	1.00405e-05	412.455	416.855	488.27	259.206	267.645	238.685
CCNA_02733		glutaminyl-peptide cyclotransferase	1.08382	2.81634e-06	1.0124e-05	47.3309	46.5642	47.8178	106.276	101.124	93.0697
CCNA_02265		peptide methionine sulfoxide reductase msrB	0.910488	2.84425e-06	1.02148e-05	111.354	131.035	114.887	254.659	205.833	211.399
CCNA_03795		tellurium resistance protein terB	1.32486	2.85776e-06	1.02537e-05	20.496	24.1011	25.4614	65.0121	58.8449	51.4652
CCNA_00958		conserved hypothetical protein	-1.23757	2.8637e-06	1.02654e-05	126.991	114.071	99.9827	54.4013	38.9414	51.6003
CCNA_03825		DUF5076 domain-containing protein	1.14235	2.92388e-06	1.04713e-05	468.238	427.853	393.876	1085.67	785.01	977.434
CCNA_03732	manA	phosphomannose isomerase	-1.16892	2.94783e-06	1.05472e-05	73.9546	83.4178	91.5991	42.2747	29.4224	39.173
CCNA_03960		hypothetical protein	1.21312	2.95155e-06	1.05507e-05	15.6361	11.2316	16.4568	30.9902	34.7382	34.4452
CCNA_00387		hypothetical protein	2.21087	2.97663e-06	1.06304e-05	18.0661	6.66875	14.2832	54.5697	78.9955	47.1427
CCNA_02914		TldD/PmbA family protein	-1.37054	3.01616e-06	1.07616e-05	118.644	115.358	83.6812	52.2118	32.1421	39.0379
CCNA_03279		SDR family oxidoreductase	-1.24509	3.06605e-06	1.09294e-05	65.9252	75.3451	93.7726	37.0535	32.7603	29.3122
CCNA_03843		ATP-dependent endopeptidase hsl proteolytic subunit HslV	1.31655	3.08411e-06	1.09836e-05	46.4857	65.2835	77.3158	145.182	164.667	159.934
CCNA_02357		CoA-acylating methylmalonate-semialdehyde dehydrogenase	-1.09075	3.09975e-06	1.1029e-05	641.081	747.485	507.521	318.323	265.296	306.9
CCNA_02211		zinc ribbon domain protein	0.75087	3.13093e-06	1.11296e-05	174.744	151.743	154.011	270.154	269.994	268.673
CCNA_00961		hypothetical protein	-0.943144	3.15432e-06	1.12024e-05	225.456	256.922	280.852	116.719	149.214	130.622
CCNA_01480		hypothetical protein	-1.29554	3.16603e-06	1.12335e-05	185.415	197.371	168.76	79.6651	65.7678	79.4267
CCNA_02791		FecR family protein	1.13987	3.22218e-06	1.14222e-05	709.33	641.253	969.242	1567.2	1852.13	1691.87
CCNA_03505		peroxiredoxin	-0.964978	3.24094e-06	1.14781e-05	913.55	1020.44	777.971	496.517	426.007	466.969
CCNA_02594		heat shock endopeptidase HtpX	1.2949	3.28764e-06	1.16327e-05	25.5672	27.6109	35.8634	74.4439	74.1742	69.1606
CCNA_03486		TIGR02301 family protein	0.800017	3.35046e-06	1.18441e-05	218.272	190.469	211.92	361.777	400.17	318.652
CCNA_01188		FecR family protein	-1.13288	3.38142e-06	1.19425e-05	67.4043	68.6764	102.622	35.3693	34.8619	38.3625
CCNA_01847		cytochrome c oxidase assembly protein Surf1	-1.98319	3.41184e-06	1.20388e-05	9.93105	10.6466	13.0412	2.0211	3.83233	2.43143
CCNA_01801		hypothetical protein	-1.51649	3.418e-06	1.20495e-05	114.947	74.2922	150.595	33.8534	44.2573	40.2537
CCNA_02776		cobyric acid synthase CobQ	1.03788	3.42998e-06	1.20806e-05	98.8879	118.984	104.019	183.92	220.297	256.516
CCNA_01057		hypothetical protein	0.993303	3.45277e-06	1.21497e-05	1077.1	1090.63	1240.31	2069.1	2405.1	2309.99
CCNA_00876		7,8-dihydro-8-oxoguanine-triphosphatase	1.25129	3.4669e-06	1.21882e-05	166.292	116.528	131.965	269.143	428.85	289.475
CCNA_00128		argininosuccinate synthase	-1.24587	3.56359e-06	1.24938e-05	70.8908	57.6788	84.9232	28.6323	32.3894	28.7719
CCNA_02186		acetolactate synthase small subunit	-1.63648	3.56241e-06	1.24938e-05	1610.41	1592.66	1055.1	518.412	439.729	411.722
CCNA_03437		hypothetical protein	1.35282	3.56221e-06	1.24938e-05	82.7235	108.689	128.394	228.384	285.323	301.767
CCNA_00377	smc	chromosome partition protein Smc	-1.42023	3.61532e-06	1.26635e-05	99.9443	73.9412	117.526	31.3271	43.1447	34.04
CCNA_01431		fatty acid/phospholipid synthesis protein plsX	-1.19131	3.6332e-06	1.27121e-05	122.659	139.108	124.823	68.0437	46.8534	54.7072
CCNA_01649		transporter, drug/metabolite exporter family	-1.17587	3.63582e-06	1.27121e-05	51.9795	50.7761	68.6217	25.769	21.6341	28.3667
CCNA_00867		hypothetical protein	-1.14938	3.64198e-06	1.2722e-05	41.5202	52.882	56.0462	22.4005	21.1396	24.1792
CCNA_00439		methyl-accepting chemotaxis protein	-0.897678	3.68675e-06	1.28667e-05	3012.7	3819.2	3014.23	1803.5	1675.59	1805.88
CCNA_00342	sucA	2-oxoglutarate dehydrogenase E1 component	-0.950159	3.70705e-06	1.29258e-05	1624.15	1926.92	1395.72	945.707	797.743	817.095
CCNA_03657		tryptophan synthase alpha chain	-1.4373	3.71547e-06	1.29433e-05	100.578	93.1285	167.052	38.4009	50.6857	43.6306
CCNA_00471	fcl	GDP-L-fucose synthase Fcl	-1.51714	3.72097e-06	1.29507e-05	37.2942	31.5888	47.6626	13.1372	14.8348	12.5624
CCNA_03390		hypothetical protein	-1.15139	3.77806e-06	1.31375e-05	68.5665	83.6518	72.503	38.4009	30.7823	32.1489
CCNA_03338	tolB	Tol-Pal system protein TolB	-1.17938	3.85757e-06	1.34018e-05	297.826	368.653	248.87	157.141	124.118	123.327
CCNA_00734		GumN superfamily protein	0.878226	3.87928e-06	1.34651e-05	1470.43	1335.62	1478.78	2682.17	2494.97	2698.89
CCNA_02465		UDP-glucose/GDP-mannose dehydrogenase family protein	-1.19136	3.9093e-06	1.35569e-05	55.3603	62.7096	54.9594	26.7796	21.1396	27.9614
CCNA_02106		TonB-dependent outer membrane receptor	-0.998143	3.91727e-06	1.35723e-05	48.2818	51.244	56.512	25.2638	27.3208	25.3949
CCNA_02543		LSU ribosomal protein L33P	1.29658	3.97401e-06	1.37565e-05	15.5305	12.8695	16.9225	37.7272	33.7493	39.7133
CCNA_00796	fixL	oxygen sensory histidine kinase FixL	-0.84769	4.00351e-06	1.38461e-05	295.396	329.225	374.625	170.951	200.518	183.438
CCNA_00630	cheAII	chemotaxis histidine kinase protein cheAII	1.27658	4.01322e-06	1.38671e-05	52.4021	43.7563	50.4571	101.223	122.635	131.162
CCNA_02358		flavin reductase family protein	-0.813246	4.03429e-06	1.39274e-05	174.322	168.357	167.518	97.6865	103.226	89.4226
CCNA_02057		conserved hypothetical protein	1.055	4.04067e-06	1.39368e-05	42.0485	31.3548	31.8268	64.1699	80.8499	73.8884
CCNA_03263		TonB-dependent receptor	1.653	4.07291e-06	1.40354e-05	1001.24	1142.23	756.701	3492.63	2531.81	3097.37
CCNA_00503		hypothetical protein	-1.12523	4.09315e-06	1.40925e-05	210.771	258.209	311.282	125.14	109.654	122.787
CCNA_03281		Lrp-family transcriptional regulator	-1.28027	4.14511e-06	1.42586e-05	49.6552	58.1468	43.9365	27.4533	17.0601	18.3708
CCNA_00497		smooth LPS biosynthesis glycosyltransferase	0.896401	4.15655e-06	1.42851e-05	612.555	641.487	655.477	1268.91	1201.5	1084.01
CCNA_02566		membrane alanine aminopeptidase	0.812389	4.18782e-06	1.43797e-05	343.255	374.269	292.186	627.383	541.842	604.48
CCNA_03085		nitronate monooxygenase	0.712258	4.26969e-06	1.46477e-05	189.958	215.857	195.774	318.829	337.863	328.918
CCNA_01105		alpha/beta hydrolase family protein	-1.07569	4.32931e-06	1.48389e-05	93.1828	95.8194	111.316	41.7694	47.1006	53.3564
CCNA_01984		FlhB-like flagellar protein	1.90117	4.38186e-06	1.50056e-05	5.70507	2.6909	3.88132	17.0109	16.6892	12.6975
CCNA_03704		3-phosphoshikimate 1-carboxyvinyltransferase	-1.80364	4.46936e-06	1.52916e-05	38.562	39.5445	72.1925	15.6635	13.2277	14.0483
CCNA_01377		hypothetical protein	1.28949	4.51134e-06	1.54214e-05	43.3163	25.388	40.5209	82.023	103.102	81.588
CCNA_02267		serine hydrolase family protein	1.86216	4.55334e-06	1.55512e-05	2.32429	1.75493	1.70778	7.24228	5.81031	8.37492
CCNA_01163		ice nucleation protein	0.888484	4.63191e-06	1.58054e-05	4094.44	4701.35	3938.45	8697.3	7126.28	7750.72
CCNA_03388		ABC-2 family membrane transport protein	-1.20967	4.67875e-06	1.5951e-05	40.7807	42.1184	44.5575	13.9793	18.0491	22.8284
CCNA_00198	trmD	tRNA (guanine-N1)-methyltransferase	-1.15486	4.68868e-06	1.59664e-05	254.509	318.228	222.943	136.087	109.778	111.846
CCNA_02181		phosphatase/phosphohexomutase family protein	-2.28498	4.6916e-06	1.59664e-05	15.4248	16.6134	23.9089	4.88433	4.94495	1.62095
CCNA_03580	mmcB	DNA repair putative endonuclease MmcB	1.23973	4.69875e-06	1.59766e-05	120.969	106.7	140.814	232.595	290.516	346.208
CCNA_03094		citrate lyase beta subunit	-1.08052	4.76952e-06	1.62028e-05	269.617	349.115	232.568	141.309	118.184	143.319
CCNA_02329		exodeoxyribonuclease VII large subunit	-0.888707	4.79843e-06	1.62866e-05	82.8291	87.7467	90.9781	45.98	48.7077	46.4673
CCNA_01479		TIR domain protein	0.863821	4.83566e-06	1.63985e-05	188.901	198.775	187.235	380.977	352.946	312.574
CCNA_01279		inorganic polyphosphate/ATP-NAD kinase	-0.812402	4.8444e-06	1.64136e-05	192.81	202.285	199.655	124.298	117.072	97.3922
CCNA_01846		two-component sensor histidine kinase	-1.319	4.90713e-06	1.66114e-05	32.7513	30.0679	37.7264	13.6424	13.3514	13.2378
CCNA_00403		short chain dehydrogenase	0.896535	4.94741e-06	1.6733e-05	531.522	618.321	448.37	1021.33	914.815	1039.57
CCNA_00015	moaB	molybdenum cofactor biosynthesis protein B	-1.27107	5.05856e-06	1.70611e-05	34.3361	34.0457	31.361	14.9898	13.8458	12.5624
CCNA_00324		ExbD-family protein	-1.12631	5.05349e-06	1.70611e-05	1110.06	1228.57	870.346	572.14	404.62	493.58
CCNA_00494		NifU/IscU-family protein	1.76813	5.06224e-06	1.70611e-05	122.448	59.7847	90.8228	319.839	405.115	205.726
CCNA_00827		TonB-dependent receptor	1.19592	5.05806e-06	1.70611e-05	18.6999	18.7193	13.9727	42.1063	38.6942	37.5521
CCNA_03679		PaaI thioesterase family protein	1.28142	5.08253e-06	1.71144e-05	17.0096	11.2316	15.6805	37.5588	31.8949	37.417
CCNA_00118		O-linked N-acetylglucosamine transferase, SPINDLY family	0.97476	5.11775e-06	1.72179e-05	50.6061	40.1295	49.0598	92.4654	89.8744	92.3943
CCNA_01759		peptidyl-prolyl cis-trans isomerase	-0.759255	5.17219e-06	1.73858e-05	775.467	909.757	924.219	515.381	529.356	496.822
CCNA_01430		hypothetical protein	-0.826321	5.27443e-06	1.7714e-05	98.0427	95.8194	108.211	62.4857	55.507	52.4108
CCNA_00996		enoyl-CoA hydratase	0.801947	5.37695e-06	1.80425e-05	195.663	227.205	228.842	354.535	387.189	394.162
CCNA_00265		AMP nucleosidase	-0.86455	5.52246e-06	1.85145e-05	897.703	1058.81	856.995	555.466	445.169	544.775
CCNA_02805		hypothetical protein	2.56091	5.5548e-06	1.86066e-05	453.447	296.818	437.036	2575.72	2554.44	1875.71
CCNA_03131		LytR/AlgR-family transcriptional regulator	1.17882	5.70387e-06	1.90743e-05	156.361	141.448	187.39	286.491	379.525	431.444
CCNA_03349		hypothetical protein	3.54845	5.70436e-06	1.90743e-05	0.211299	0.116996	0.621011	2.18953	4.2032	4.05238
CCNA_01952	amiC	N-acetylmuramoyl-L-alanine amidase AmiC	0.94906	5.71555e-06	1.9095e-05	840.23	934.56	1080.4	1834.49	1944.48	1732.93
CCNA_03130	ctrA	cell cycle response regulator CtrA	-1.10966	5.81597e-06	1.94136e-05	2831.72	3903.32	4315.87	2000.05	1403.25	1717.8
CCNA_01502		MutK-family membrane protein	-1.6167	5.93243e-06	1.97851e-05	16.6926	20.9422	21.1144	6.56858	5.93393	6.61889
CCNA_00090		UDP-glucose 4-epimerase	-1.55949	5.94829e-06	1.98207e-05	14.6853	19.4213	19.8723	4.0422	6.30481	7.69953
CCNA_01987	lpxI	UDP-2,3-diacylglucosamine pyrophosphatase LpxI	-0.972469	5.96287e-06	1.98521e-05	77.0184	69.7293	96.7224	43.7905	43.021	37.1468
CCNA_00404		hypothetical protein	1.40784	6.03013e-06	2.00585e-05	29.7931	42.2354	22.8221	73.9386	78.7483	99.8237
CCNA_03325		hypothetical protein	1.8137	6.04627e-06	2.00948e-05	2288.79	2553.08	1186.29	8825.81	6352.03	6015.9
CCNA_02384		very-long-chain acyl-CoA synthetase	-0.829285	6.08499e-06	2.02059e-05	1778.92	1989.74	1874.83	1152.03	947.699	1076.58
CCNA_02183	miaA	tRNA delta(2)-isopentenylpyrophosphate transferase	-1.00678	6.15369e-06	2.04164e-05	35.8152	38.2575	42.8497	20.5479	20.027	17.5603
CCNA_00077		acyl-CoA dehydrogenase, long-chain specific	1.05401	6.16766e-06	2.0445e-05	222.286	228.609	153.079	455.253	361.723	438.333
CCNA_00818		glutathione S-transferase	1.2788	6.20063e-06	2.05366e-05	11.3045	8.07269	9.78092	23.7479	21.3869	25.8002
CCNA_01369		acyl-CoA dehydrogenase, short-chain specific	1.44711	6.22676e-06	2.06053e-05	311.56	378.949	190.185	962.381	646.552	794.402
CCNA_02567	pleC	sensory transduction histidine kinase pleC	1.04936	6.24278e-06	2.06405e-05	398.298	397.317	515.439	797.83	955.24	959.604
CCNA_01301		NAD-dependent formate dehydrogenase alpha subunit	0.803339	6.30353e-06	2.08234e-05	444.573	418.727	399.465	714.122	767.456	722.27
CCNA_00134		YjfL-family membrane protein	-0.989076	6.33035e-06	2.0894e-05	277.118	366.313	318.734	157.983	137.099	189.651
CCNA_03484		NfeD-related membrane protease regulator	1.19311	6.3585e-06	2.09688e-05	802.302	994.93	1084.75	2187.34	2005.18	2396.58
CCNA_01020		LacI-family transcriptional regulator	-1.8561	6.4212e-06	2.11574e-05	9.8254	9.82763	14.5938	3.20008	3.70871	2.43143
CCNA_00525		prolipoprotein diacylglyceryl transferase	-1.04286	6.44011e-06	2.12015e-05	122.87	147.882	131.654	74.107	54.0235	67.4046
CCNA_03736		YggT family protein	-0.876337	6.46593e-06	2.12682e-05	241.937	286.171	272.468	140.13	128.692	167.228
CCNA_03676		GNAT acetyltransferase protein	1.37261	6.48468e-06	2.13116e-05	23.1372	20.9422	21.4249	48.1696	64.4079	57.0035
CCNA_01757		dimethyladenosine transferase	-1.05313	6.54776e-06	2.15004e-05	36.0265	46.7982	40.5209	21.5584	19.1617	18.776
CCNA_03364		DUF692 domain-containing protein	2.04997	6.58866e-06	2.16162e-05	3.59208	3.15888	1.86303	13.6424	9.02453	14.0483
CCNA_02421	exbB	TonB accessory protein exbB	-1.20567	6.60824e-06	2.16619e-05	2716.46	3210.01	2049.34	1376.87	911.477	1170.06
CCNA_03221		NAD(P)/FAD-dependent oxidoreductase	-0.897285	6.64403e-06	2.17606e-05	159.214	202.051	155.097	104.087	85.0531	88.3419
CCNA_01125		Ribonuclease H-like superfamily	1.19973	6.68499e-06	2.18761e-05	32.2231	45.3943	39.7447	74.107	94.6957	100.364
CCNA_02978		two-component sensor histidine kinase	0.985972	6.78411e-06	2.21815e-05	810.014	609.079	637.623	1332.07	1382.98	1358.9
CCNA_00346		dihydrolipoamide dehydrogenase	-0.894489	6.88495e-06	2.2492e-05	590.369	691.561	682.491	410.789	304.114	342.021
CCNA_01977		Lysophospholipid Acyltransferase	-0.80933	6.89227e-06	2.24967e-05	154.565	162.741	164.413	95.1602	90.987	88.7472
CCNA_01970		triosephosphate isomerase	-0.938642	6.93723e-06	2.26242e-05	49.127	53.467	49.6809	29.9797	26.0846	23.5038
CCNA_01781		hypothetical protein	2.7716	7.0694e-06	2.30271e-05	1.05649	1.40395	2.17354	6.0633	14.3403	10.131
CCNA_02282		VanZ family protein	1.91162	7.07277e-06	2.30271e-05	54.1982	64.1136	116.439	219.458	314.499	345.398
CCNA_00037		Dienelactone hydrolase-family protein	-1.03663	7.1008e-06	2.30987e-05	276.062	400.008	337.209	171.625	154.035	168.309
CCNA_03028		prephenate dehydratase	-2.07057	7.13801e-06	2.32e-05	18.6999	24.8031	40.0552	9.09495	4.57407	6.34873
CCNA_00405		short chain dehydrogenase	1.53719	7.1655e-06	2.32697e-05	91.2811	91.6075	52.9412	270.827	167.634	248.141
CCNA_00153	grpE	adenine nucleotide exchange factor GrpE	1.25164	7.28642e-06	2.36261e-05	134.175	155.721	201.518	343.924	458.149	366.605
CCNA_02253		hybrid CAP effector domain/patatin phospholipase protein	-0.789343	7.28758e-06	2.36261e-05	88.9568	78.855	96.2566	53.3907	50.0676	49.304
CCNA_01468	ccoO	cytochrome cbb3 oxidase, cytochrome c subunit ccoO	-1.94208	7.39233e-06	2.39454e-05	22.9259	15.5604	10.4019	5.72645	3.33784	3.9173
CCNA_03741		DNA-cytosine methyltransferase	0.988024	7.46354e-06	2.41556e-05	167.454	161.688	184.44	295.754	374.703	347.694
CCNA_03181		crotonyl-CoA carboxylase/reductase	-0.867839	7.53269e-06	2.43589e-05	365.547	443.647	330.533	227.205	181.109	216.532
CCNA_01109		conserved hypothetical cytosolic protein	0.88987	7.67402e-06	2.4795e-05	921.157	1212.19	1052.77	1875.41	1809.36	2219.08
CCNA_02820		TadG-family protein	0.745289	7.68712e-06	2.48164e-05	202.319	178.418	209.125	342.408	322.534	323.785
CCNA_00587		alpha/beta hydrolase family protein	1.1446	7.71634e-06	2.48898e-05	26.4124	27.6109	38.3474	54.0644	72.8143	76.3199
CCNA_01910		ABC transporter substrate-binding protein	1.61489	7.74276e-06	2.4954e-05	3.59208	3.62686	5.27859	11.6213	15.3293	10.8064
CCNA_00761		hypothetical protein	1.14784	7.75744e-06	2.49803e-05	64.3405	44.6923	45.7995	128.003	107.429	108.469
CCNA_02755		HipB-family transcriptional regulator	0.861686	7.81751e-06	2.51525e-05	77.8636	79.908	81.1971	167.246	124.86	142.374
CCNA_00238	chvG	two-component sensor histidine kinase chvG	0.783125	7.8372e-06	2.51948e-05	165.764	182.981	166.12	310.071	275.063	301.092
CCNA_02926		hypothetical protein	1.8986	7.84922e-06	2.52122e-05	351.496	165.666	158.047	877.158	1035.72	607.452
CCNA_03475		homoserine kinase	-0.94484	8.03108e-06	2.57748e-05	66.3478	71.3673	62.7221	40.2536	31.1532	32.9594
CCNA_03156		FlgD-Ig family periplasmic protein	-1.94847	8.04396e-06	2.57945e-05	14.3683	22.8141	24.6852	4.54748	4.45045	6.88905
CCNA_02604		host cell attachment protein	-2.35589	8.0765e-06	2.58772e-05	17.9604	33.2267	18.6303	5.3896	2.47247	5.94349
CCNA_02597		hypothetical protein	-0.918296	8.1478e-06	2.60838e-05	414.885	504.251	400.241	227.205	204.35	266.647
CCNA_01960		acetyl-CoA carboxylase biotin carboxyl carrier protein subunit	-1.36989	8.17654e-06	2.6154e-05	21.9751	26.558	29.1875	9.76865	11.3734	8.78016
CCNA_00952	flbE	flagellar assembly protein FlbE/FliH	-1.53177	8.18397e-06	2.6156e-05	38.4564	48.7871	53.5622	11.7898	18.2963	18.2357
CCNA_02770		conjugal transfer protein TrbL	1.52811	8.19845e-06	2.61804e-05	4.85987	4.67982	7.45213	15.4951	18.4199	14.4535
CCNA_00221		hypothetical protein	-1.5696	8.22103e-06	2.62306e-05	81.667	68.3254	85.0785	19.3689	36.0981	23.2337
CCNA_02420	exbD	TonB accessory protein exbD	-0.838519	8.24781e-06	2.62942e-05	1632.6	1926.33	1490.89	1017.79	852.261	954.066
CCNA_00966		pyridoxamine 5'-phosphate oxidase	0.972208	8.31906e-06	2.64553e-05	52.6134	49.4891	58.996	112.845	106.193	96.8519
CCNA_02108		TolB protein precursor/tail-specific protease	-0.85565	8.30713e-06	2.64553e-05	238.028	298.339	231.326	149.225	139.942	135.214
CCNA_02887		pyrimidine utilization protein D	1.10612	8.31901e-06	2.64553e-05	101.846	114.422	75.2975	190.489	212.015	225.853
CCNA_02569		glutathione S-transferase	-0.992152	8.45117e-06	2.68531e-05	137.661	175.142	197.171	81.5177	75.7813	98.8781
CCNA_00756		hypothetical protein	2.01805	8.47561e-06	2.69085e-05	4.54292	2.22292	4.34707	12.1266	17.9254	14.7237
CCNA_03092		cytochrome P450 family protein	0.763835	8.51278e-06	2.70041e-05	282.19	292.021	262.998	525.655	458.52	437.792
CCNA_02526		dihydroorotase	-1.27397	8.60712e-06	2.72808e-05	40.7807	48.2022	72.3477	22.9058	22.3759	21.2075
CCNA_03905		DUF1109 domain-containing protein	-1.35527	8.64286e-06	2.73715e-05	18.6999	20.2402	17.6988	8.25283	6.67568	7.29429
CCNA_00783	sapA	secreted protease precursor sapA	0.725169	8.72912e-06	2.76218e-05	860.092	819.671	836.967	1422.18	1497.82	1240.43
CCNA_02743		TonB dependent receptor	1.39664	8.75555e-06	2.76826e-05	39.5129	27.143	48.9046	123.456	74.2978	106.037
CCNA_01555	uxaA	D-galactarate dehydratase/Altronate hydrolase	0.943813	8.82115e-06	2.7867e-05	57.4733	51.244	46.4205	112.676	98.528	87.8016
CCNA_00880		hypothetical protein	-1.50838	8.8644e-06	2.79805e-05	75.5393	73.0052	121.408	22.2321	37.7052	34.3102
CCNA_01713		2'-5' RNA ligase family protein	-1.01749	8.95273e-06	2.82361e-05	276.168	337.298	264.085	170.278	120.039	143.589
CCNA_01913		MarR-family transcriptional regulator	1.55317	9.05198e-06	2.85257e-05	16.7983	11.4656	20.9591	58.1066	42.4029	43.4956
CCNA_01270		hypothetical protein	1.97356	9.16146e-06	2.88469e-05	8.66325	9.24265	5.27859	38.2325	20.3979	33.9049
CCNA_03607	nrdE	ribonucleoside-diphosphate reductase alpha chain	-0.914742	9.22731e-06	2.90304e-05	5774.27	7024.88	6131.7	3678.07	3004.55	3359.15
CCNA_01122		MA superfamily peptidase	0.808819	9.33915e-06	2.93582e-05	1369.85	1474.49	1431.9	2622.04	2552.95	2316.07
CCNA_02235		SGNH hydrolase family protein	-1.20318	9.65694e-06	3.03323e-05	147.487	161.688	115.818	79.1598	45.6171	60.3805
CCNA_02717	malK	ABC transporter ATP-binding protein	1.18698	9.67168e-06	3.03537e-05	32.0118	28.1959	31.0505	53.7276	75.0396	78.7513
CCNA_01696		aminobenzoyl-glutamate transport protein	-1.43993	9.69881e-06	3.04139e-05	27.3632	39.8955	31.5163	14.4846	13.2277	8.78016
CCNA_01388		methyltransferase	0.99748	9.85091e-06	3.08656e-05	494.122	491.966	609.056	921.285	1090.11	1172.76
CCNA_01672		transglutaminase-like enzyme	1.10554	9.87229e-06	3.09074e-05	49.5496	71.4843	52.9412	146.025	103.597	125.219
CCNA_02606		hybrid sensor histidine kinase/receiver domain protein	0.682693	9.8866e-06	3.09269e-05	288.951	259.613	291.099	445.316	426.254	476.155
CCNA_00033	pnp	polyribonucleotide nucleotidyltransferase	-1.54524	9.91052e-06	3.09764e-05	1554.1	2404.84	1319.65	716.48	449.001	643.518
CCNA_00505		ubiquinol-cytochrome c reductase iron-sulfur subunit	-0.801393	1.01085e-05	3.15696e-05	705.738	785.274	721.77	482.706	407.711	379.438
CCNA_01182		glutathione S-transferase	-0.808721	1.01812e-05	3.17707e-05	117.693	124.483	114.111	74.7807	61.9354	66.8643
CCNA_02041	clpP	ATP-dependent endopeptidase clp, proteolytic subunit ClpP	-1.20855	1.02058e-05	3.18074e-05	1079.84	1193.71	796.446	525.655	358.879	444.276
CCNA_03432		aldose 1-epimerase	-0.915647	1.02096e-05	3.18074e-05	68.1439	74.6432	72.3477	41.601	38.1997	34.3102
CCNA_00834	fljM	flagellin FljM	1.20488	1.03692e-05	3.22784e-05	3170.86	3496.06	2116.87	8102.42	6293.8	5852.99
CCNA_03205		M28-family zinc peptidase	-1.0619	1.05561e-05	3.28336e-05	354.348	428.321	311.747	203.457	148.966	172.226
CCNA_00360		alpha/beta hydrolase superfamily protein	0.958757	1.06161e-05	3.29667e-05	130.477	185.789	169.846	291.881	314.251	338.239
CCNA_03951		hypothetical protein	1.4393	1.06137e-05	3.29667e-05	5.49377	3.39287	4.96809	11.1161	13.7222	12.6975
CCNA_00094	hfsJ	WecG/TagA-family glycosyltransferase HfsJ	0.838163	1.06896e-05	3.3168e-05	674.149	605.218	761.98	1177.96	1285.19	1186
CCNA_03186		DUF2855 family protein	-0.884359	1.07741e-05	3.34031e-05	141.465	196.787	194.066	102.908	90.7398	94.6907
CCNA_00044		ribosome maturation protein RimP	-1.27946	1.09404e-05	3.38912e-05	69.9399	47.5002	70.9505	25.769	29.5461	22.153
CCNA_00432		AsnC-family transcriptional regulator	0.966102	1.1084e-05	3.43085e-05	25.2502	29.5999	21.1144	53.7276	47.1006	48.0883
CCNA_02897		tryptophan halogenase	1.30067	1.11953e-05	3.4625e-05	27.5745	25.505	33.0688	55.075	88.3909	67.9449
CCNA_03326		two-component sensor histidine kinase	0.801288	1.12192e-05	3.46708e-05	2007.66	2075.97	2408.59	3650.95	3810.82	3851.65
CCNA_03792		intracellular septation protein	-1.13476	1.16386e-05	3.59381e-05	81.5613	93.5964	128.239	47.159	48.0896	42.6851
CCNA_02303		cation transport protein chaC	-1.04274	1.18477e-05	3.65249e-05	79.1314	67.0384	77.0053	30.9902	46.2352	30.7981
CCNA_02331	ldpB	M23 family peptidoglycan-specific endopeptidase LdpB	1.27962	1.18459e-05	3.65249e-05	81.0331	93.0115	77.3158	175.162	228.333	206.807
CCNA_03596		SWIM zinc finger family protein	1.68645	1.1908e-05	3.66812e-05	48.81	49.9571	64.4299	156.298	182.716	185.194
CCNA_02703		5-hydroxyisourate hydrolase	0.985208	1.22899e-05	3.78271e-05	457.039	499.454	586.7	796.819	1066.38	1190.99
CCNA_02246	mipZ	division plane positioning ATPase MipZ	0.958303	1.24434e-05	3.82691e-05	1113.54	1419.62	980.265	2551.81	1982.06	2293.38
CCNA_03711		ribosome-associated factor Y	1.12913	1.24932e-05	3.83913e-05	4537.11	4378.21	3708.52	11230.1	7529.3	8853.1
CCNA_00226		YjhX toxin domain protein	1.32966	1.25698e-05	3.85959e-05	7.81806	6.78574	8.69415	19.8742	23.3649	15.1289
CCNA_03686		alpha2 macroglobulin domain-containing extracellular protein	-0.895349	1.25907e-05	3.86289e-05	1509.94	1769.09	1682.01	838.925	917.658	910.435
CCNA_01343		ribosomal large subunit pseudouridine synthase C	0.888893	1.28549e-05	3.94079e-05	51.7682	44.6923	50.1466	74.9492	105.08	91.1786
CCNA_02682		ribosomal-protein-alanine acetyltransferase	1.64934	1.29334e-05	3.96169e-05	5.81072	4.09484	3.26031	11.9582	16.9364	12.9676
CCNA_02112		D-cysteine desulfhydrase	-0.950497	1.30671e-05	3.99945e-05	339.98	461.43	315.163	214.574	164.049	199.512
CCNA_02599		antitoxin protein relB-2	1.78022	1.31753e-05	4.02614e-05	50.8174	25.505	48.5941	115.371	212.756	100.094
CCNA_03104		3-dehydroquinate synthase	-1.20924	1.31677e-05	4.02614e-05	87.1608	104.477	126.22	35.3693	50.8093	50.7899
CCNA_02640		phospho-N-acetylmuramoyl-pentapeptide- transferase	-0.836454	1.32871e-05	4.05707e-05	319.695	387.723	336.898	204.973	183.828	196.135
CCNA_00886		aspartokinase	-1.39316	1.33209e-05	4.06414e-05	142.944	196.436	284.112	71.5807	81.9625	83.344
CCNA_01983		citrate synthase	-1.61565	1.33654e-05	4.07447e-05	438.022	527.065	297.154	165.899	92.4705	154.126
CCNA_03443		hypothetical protein	1.1356	1.34142e-05	4.08611e-05	60.5371	39.7785	44.868	101.392	121.398	96.5818
CCNA_03846		DUF2244 domain-containing protein	1.06742	1.34386e-05	4.09028e-05	52.0852	48.2022	58.996	94.318	107.305	131.702
CCNA_00509		phosphoglycerate mutase family	-1.70996	1.37439e-05	4.17989e-05	13.3118	12.4015	7.45213	3.03165	3.21421	3.9173
CCNA_02515		TPR repeat/SEL1 family protein	-0.662179	1.37902e-05	4.18995e-05	479.86	574.682	546.645	330.113	335.267	346.344
CCNA_03249		TonB-dependent receptor	-0.759666	1.37989e-05	4.18995e-05	134.809	131.971	114.576	76.9703	78.1301	70.2413
CCNA_01675		outer membrane translocation and assembly protein TamA	0.856883	1.38485e-05	4.20171e-05	373.365	311.559	433.465	688.016	683.639	653.514
CCNA_00350		conserved hypothetical protein	-1.30361	1.38611e-05	4.20218e-05	66.5591	71.0163	86.1652	21.0531	34.6146	34.4452
CCNA_01843		malate synthase	2.30263	1.39774e-05	4.23412e-05	293.494	228.492	83.2154	1042.05	911.106	1038.09
CCNA_00547		PurR-family transcriptional regulator	1.72914	1.40759e-05	4.26056e-05	3.90903	2.10592	3.10505	7.57913	13.5986	9.05032
CCNA_00948	sciP	CtrA inhibitory protein SciP	0.880609	1.41534e-05	4.28064e-05	158.052	122.143	127.462	222.995	289.156	238.55
CCNA_01819	hfq	RNA-binding protein, Hfq family	0.949548	1.45486e-05	4.39672e-05	128.681	113.018	141.901	265.943	260.97	213.696
CCNA_02132		LacI-family transcriptional regulator	-0.83102	1.4626e-05	4.41661e-05	94.8732	89.9696	88.0283	55.4118	45.8644	52.2757
CCNA_02219		hypothetical protein	-1.18136	1.46375e-05	4.41661e-05	45.218	50.8931	35.3976	19.3689	17.9254	20.8022
CCNA_02379		hypothetical protein	-1.05125	1.48231e-05	4.46908e-05	32.54	32.1738	26.5482	11.2845	17.3073	15.264
CCNA_00435		amino acid transporter	-1.04246	1.50875e-05	4.54521e-05	224.822	292.255	177.92	128.508	105.575	103.741
CCNA_02856		hypothetical protein	1.8915	1.51054e-05	4.54705e-05	13.9457	7.13673	14.2832	44.9695	45.4935	40.3887
CCNA_01746		malonyl-CoA-(acyl-carrier-protein) transacylase FabD	-1.6124	1.51355e-05	4.55253e-05	86.3156	75.9301	78.5578	16.3372	34.9855	26.8808
CCNA_01728		short chain dehydrogenase	-0.802687	1.53383e-05	4.60991e-05	42.3654	47.1492	43.626	25.769	24.2302	26.3405
CCNA_00268	dnaX	DNA polymerase III subunit gamma/tau	0.776541	1.54039e-05	4.61877e-05	729.721	692.731	808.09	1218.39	1386.07	1216.25
CCNA_01549		sulfate adenylyltransferase subunit 1/adenylylsulfate kinase	-0.99683	1.54003e-05	4.61877e-05	169.673	146.946	212.23	86.2336	95.5611	82.9387
CCNA_03308		hypothetical protein	-1.76888	1.53913e-05	4.61877e-05	39.1959	34.8647	67.2244	8.7581	17.9254	14.1833
CCNA_01655		cyclophilin-type peptidylprolyl cis-trans isomerase	-1.32868	1.54906e-05	4.64018e-05	410.342	504.719	260.203	185.941	129.681	152.91
CCNA_02765		DUF736 domain-containing protein	1.63987	1.54996e-05	4.64018e-05	3.69773	3.86085	4.34707	14.1477	11.6206	11.3467
CCNA_02115		secreted pectate lyase-family protein	0.912096	1.55433e-05	4.64965e-05	48.3874	51.244	40.2104	98.0234	80.2317	85.5053
CCNA_02522		hypothetical protein	1.53103	1.5588e-05	4.65936e-05	37.1886	52.882	85.389	144.846	184.941	174.658
CCNA_02619		stomatin/prohibitin-related protein	-1.40913	1.57226e-05	4.69596e-05	1399.01	1456.95	791.633	545.36	373.467	455.082
CCNA_00632		chemotaxis receiver domain protein CheYII	1.63713	1.58655e-05	4.73493e-05	7.60676	4.91381	7.29688	22.2321	25.3428	14.0483
CCNA_03849		fructokinase	-1.0965	1.58926e-05	4.73932e-05	58.3185	68.4424	87.0967	35.3693	31.0295	33.4997
CCNA_01851	qoxA	quinol cytochrome oxidase polypeptide II	-1.5329	1.59722e-05	4.75568e-05	10.248	7.60471	11.4887	3.03165	2.96697	4.05238
CCNA_02672		hypothetical protein	0.995055	1.59688e-05	4.75568e-05	398.298	280.555	378.04	759.429	678.817	668.373
CCNA_01102		conserved hypothetical membrane protein	1.59873	1.60435e-05	4.77319e-05	4.22598	2.92489	4.03657	12.9687	10.2608	10.8064
CCNA_02419	tonB1	TonB1 protein	-0.914001	1.61097e-05	4.78916e-05	1714.69	2092.82	1461.55	1030.93	865.736	899.899
CCNA_03910		hypothetical protein	-2.45645	1.62402e-05	4.82422e-05	13.6288	9.24265	4.81283	2.0211	0.865366	2.29635
CCNA_03372		bacterioferritin-associated ferredoxin	3.04429	1.62768e-05	4.83134e-05	1.05649	0.350987	0.776263	4.88433	7.91191	5.53826
CCNA_00079		MerR-family transcriptional regulator	-1.3146	1.63057e-05	4.83619e-05	627.98	853.132	501.932	326.071	201.136	270.564
CCNA_02965		CwlJ-family cell wall hydrolase family protein	-1.19152	1.66908e-05	4.94657e-05	47.8592	51.595	79.3341	23.2427	28.3098	26.3405
CCNA_00472		GDP-mannose 4,6 dehydratase	-1.3099	1.67833e-05	4.97015e-05	29.1592	28.8979	29.6533	12.8003	10.8789	11.7519
CCNA_01225		glycerophosphotransferase-related protein	0.986385	1.68485e-05	4.9856e-05	17.8548	14.1565	17.3883	29.6428	37.9525	30.1227
CCNA_00003		shikimate 5-dehydrogenase	-1.08761	1.69255e-05	4.99965e-05	76.8071	53.9349	59.3065	24.7585	29.2988	35.2557
CCNA_00641		hypothetical protein	1.32334	1.69123e-05	4.99965e-05	25.3559	13.8055	15.991	40.9273	48.0896	49.5741
CCNA_00741		3-hydroxybutyryl-CoA dehydratase	-1.27388	1.69351e-05	4.99965e-05	91.4924	101.786	73.124	46.9906	31.8949	31.7437
CCNA_02284		DNA-3-methyladenine glycosylase II	1.13358	1.69893e-05	5.01054e-05	20.2847	14.1565	21.8906	40.7589	46.8534	35.661
CCNA_02520		aspartyl/glutamyl-tRNA(Asn/Gln) amidotransferase subunit C	-0.767133	1.69982e-05	5.01054e-05	59.1637	63.5286	67.2244	41.7694	35.8509	34.04
CCNA_01620		2-amino-4-hydroxy-6- hydroxymethyldihydropteridine pyrophosphokinase	1.03384	1.71263e-05	5.04441e-05	15.9531	13.2205	17.8541	32.6745	32.8839	30.5279
CCNA_00458		PTS system, N-acetylglucosamine-specific IIBC component	1.54382	1.78956e-05	5.26698e-05	3.69773	3.86085	2.79455	8.25283	11.497	10.6713
CCNA_01792		LSU ribosomal protein L32P	1.3328	1.81444e-05	5.3361e-05	4.01468	3.27588	4.03657	10.9476	8.65366	9.05032
CCNA_00167		metallophosphatase family protein	0.751265	1.81664e-05	5.33847e-05	2358.62	2017.47	2019.53	3937.1	3453.92	3374.82
CCNA_00270	recR	Recombination protein recR	0.804658	1.82573e-05	5.3563e-05	83.2517	85.6407	97.1882	140.13	149.337	174.928
CCNA_00698		hypothetical protein	-0.867832	1.82916e-05	5.3563e-05	61.171	65.7515	71.7267	37.2219	31.8949	39.7133
CCNA_01306	rplC	LSU ribosomal protein L3P	-1.07519	1.8297e-05	5.3563e-05	140.302	127.525	186.458	68.2121	69.7237	77.4005
CCNA_01521		hypothetical protein	-0.682719	1.82686e-05	5.3563e-05	575.261	601.591	515.594	389.567	340.46	324.596
CCNA_01616	rodA	SEDS-family peptidoglycan polymerase RodA	-0.851144	1.82961e-05	5.3563e-05	148.437	156.891	201.052	99.8761	89.009	91.7189
CCNA_00218		conserved hypothetical protein	-0.888867	1.85941e-05	5.43647e-05	40.4637	50.6591	47.6626	27.7901	23.983	23.2337
CCNA_01120		hypothetical protein	0.944626	1.85992e-05	5.43647e-05	886.293	1167.38	1117.35	2261.11	1829.14	2012.95
CCNA_03780		thioredoxin-like protein	-0.712735	1.87428e-05	5.47427e-05	427.035	392.052	448.835	231.248	294.224	247.871
CCNA_00374		putative ATP synthase protein I	-1.10827	1.87994e-05	5.48663e-05	227.886	242.298	316.871	135.582	140.066	89.2875
CCNA_01243		ATP-dependent helicase hrpB	0.908701	1.90758e-05	5.56304e-05	190.908	155.253	223.719	327.081	401.9	340.13
CCNA_00710		alpha/beta hydrolase family protein	-1.28463	1.91062e-05	5.56767e-05	102.269	159.114	117.216	41.7694	61.5646	51.7354
CCNA_01040		beta-xylosidase/alpha-L-arabinofuranosidase	1.06176	1.94341e-05	5.65787e-05	25.5672	23.1651	16.7673	48.8433	43.1447	45.5218
CCNA_02157		HipB-family transcriptional regulator	1.01382	1.94452e-05	5.65787e-05	24.722	25.388	25.9272	44.9695	50.0676	58.3543
CCNA_01413		histidine phosphatase family protein	0.840867	1.94797e-05	5.6593e-05	65.7139	53.818	66.6034	110.15	112.621	110.495
CCNA_02532		hypothetical protein	2.19443	1.94686e-05	5.6593e-05	0.633896	0.935964	1.55253	4.54748	4.94495	4.32254
CCNA_02203		YceI-family protein	-1.35618	1.96509e-05	5.70253e-05	286.099	350.168	194.066	127.498	89.998	107.388
CCNA_03265		CBS pair-family sensor histidine kinase/receiver domain protein	0.756972	1.96583e-05	5.70253e-05	761.627	801.536	903.57	1314.89	1432.67	1420.77
CCNA_02967		PAS-family sensor histidine kinase	1.00441	1.96777e-05	5.70385e-05	1436.52	1539.66	1949.2	2992.91	3409.79	3477.62
CCNA_01945		anhydro-N-acetylmuramic acid kinase	-1.00971	1.97745e-05	5.72758e-05	129.737	123.547	168.915	57.0961	83.3223	68.7554
CCNA_01253	dapA	dihydrodipicolinate synthase	-0.920706	1.98192e-05	5.7362e-05	83.78	101.552	117.061	52.0433	54.518	52.9511
CCNA_01935		FeS assembly SUF system protein	-1.10361	1.99561e-05	5.77146e-05	24.2994	35.8006	37.2606	14.9898	13.7222	16.4797
CCNA_02848		heme chaperone-apocytochrome heme-lyase	-1.11943	2.03108e-05	5.8696e-05	211.51	206.263	303.829	87.7495	112.374	131.432
CCNA_00668		capsular polysaccharide biosynthesis protein	-1.74795	2.04676e-05	5.90883e-05	13.3118	13.2205	24.5299	3.87378	6.7993	4.18746
CCNA_00718		CAAX abortive infection protease	0.932636	2.04774e-05	5.90883e-05	233.168	245.925	233.655	522.623	351.586	486.691
CCNA_00866	xylX	fumarylacetoacetate hydrolase family protein	-0.84584	2.06261e-05	5.94727e-05	183.407	190.469	155.097	104.255	97.0446	93.2048
CCNA_02048		TonB-dependent receptor	-1.19379	2.07603e-05	5.98148e-05	132.167	160.401	135.07	64.5068	56.8669	65.6486
CCNA_00694		DEXQ-box helicase domain protein	0.862818	2.08345e-05	5.99834e-05	383.085	372.163	445.109	623.846	772.03	786.567
CCNA_03672		superoxide dismutase	-1.26867	2.10597e-05	6.05863e-05	299.41	342.914	168.76	133.898	95.0666	108.334
CCNA_03272		two-component sensor histidine kinase	0.738007	2.13845e-05	6.14743e-05	597.87	467.28	532.051	927.685	904.307	832.089
CCNA_01403	glyQ	glycyl-tRNA synthetase alpha chain	-1.30575	2.15823e-05	6.19965e-05	42.1541	45.3943	65.2061	22.0637	20.1507	19.4514
CCNA_03857		Tim44-like domain protein	0.695597	2.16208e-05	6.20606e-05	242.888	282.427	285.044	476.643	427.367	408.345
CCNA_00133		radical SAM family enzyme	-0.797994	2.17371e-05	6.23478e-05	77.5467	84.4708	80.4209	51.5381	44.2573	43.7657
CCNA_03954		hypothetical protein	1.7188	2.19643e-05	6.29524e-05	3.69773	1.98892	4.50233	10.6108	13.8458	8.64508
CCNA_03011		outer membrane lipoprotein Blc	1.24923	2.20934e-05	6.32749e-05	24.5107	30.3018	18.9408	71.7491	44.999	59.57
CCNA_01922		SAM-dependent methyltransferase	0.941231	2.21526e-05	6.33971e-05	37.9281	31.1208	33.6898	77.1387	68.6111	51.8705
CCNA_03900		hypothetical protein	0.81513	2.22999e-05	6.37711e-05	65.6083	54.9879	71.5715	97.6865	127.827	112.116
CCNA_03311		protein translocase subunit SecE	1.56121	2.24138e-05	6.40489e-05	12.1497	16.3794	17.0778	53.0539	31.524	49.8443
CCNA_02319		hypothetical protein	1.07708	2.24316e-05	6.40522e-05	24.405	28.7809	29.498	53.2223	45.4935	75.5094
CCNA_00296	phoB	phosphate regulon response regulator PhoB	-0.805764	2.25502e-05	6.43429e-05	71.3134	83.4178	89.4255	50.5275	43.8864	45.2516
CCNA_00558	metW	methionine biosynthesis protein MetW	-0.945602	2.26301e-05	6.44747e-05	35.0756	28.7809	34.7766	15.4951	18.4199	17.1551
CCNA_02945		PAS-family sensor histidine kinase	-0.726721	2.26151e-05	6.44747e-05	241.198	221.707	268.121	134.74	144.392	162.365
CCNA_00747	tipF	cyclic-di-GMP phosphodiesterase, flagellum assembly factor TipF	0.673044	2.29011e-05	6.51984e-05	1012.97	1024.3	986.786	1702.61	1578.06	1541.12
CCNA_00188		ABC transporter ATP-binding protein	-0.875237	2.29401e-05	6.52608e-05	127.413	128.695	154.321	69.2227	78.6246	75.6445
CCNA_02049		ABM superfamily monooxygenase protein	1.0391	2.32297e-05	6.60358e-05	36.5547	34.2797	23.1326	75.6229	60.452	58.0841
CCNA_02447		PspA/IM30 family regulatory protein	1.0382	2.35851e-05	6.69962e-05	664.64	907.3	829.515	1440.71	1588.19	1902.59
CCNA_03518	coxB	cytochrome c oxidase polypeptide II coxB	-0.758567	2.40587e-05	6.82911e-05	1073.72	1360.89	1285.03	802.377	679.559	716.731
CCNA_00395		feruloyl-CoA synthetase	0.683645	2.44428e-05	6.93301e-05	348.009	334.022	312.524	487.422	559.644	550.449
CCNA_02147		hypothetical protein	1.11736	2.47441e-05	7.01327e-05	141.993	90.9055	105.106	259.375	287.672	186.815
CCNA_03701	ihfB	integration host factor beta subunit	-1.61821	2.48769e-05	7.04571e-05	47.1196	29.9509	61.7906	14.3161	19.4089	11.2116
CCNA_00743		NnrU family membrane protein	-0.82451	2.50349e-05	7.08522e-05	342.198	464.94	412.351	228.89	206.822	252.869
CCNA_01823		hypothetical protein	0.939211	2.51238e-05	7.10513e-05	21.3412	18.2513	25.7719	41.601	43.3919	39.9835
CCNA_00024		uroporphyrin-III C-methyltransferase/Precorrin-2 dehydrogenase/Sirohydrochlorin ferrochelatase	1.07306	2.5162e-05	7.11069e-05	171.363	214.687	228.377	359.419	431.57	500.874
CCNA_02625	ftsQ	cell division protein FtsQ	-0.735906	2.53397e-05	7.15562e-05	428.831	450.901	523.667	252.638	296.82	292.852
CCNA_03667		YdbL family protein	1.65867	2.5451e-05	7.18176e-05	190.169	165.549	203.536	368.682	677.458	718.622
CCNA_00419		fasciclin domain cell surface protein	1.12803	2.55296e-05	7.19865e-05	35.6039	28.7809	19.4066	63.6647	65.1497	55.3826
CCNA_00666		response regulator receiver domain protein	1.15422	2.56649e-05	7.22614e-05	143.895	154.434	207.262	323.039	403.631	397.268
CCNA_02551		hypothetical protein	2.21206	2.56611e-05	7.22614e-05	0.739546	0.701973	1.24202	4.37905	4.2032	3.64714
CCNA_00335		conserved hypothetical protein	2.17353	2.57006e-05	7.23088e-05	2.95818	2.22292	1.70778	9.09495	6.7993	15.9394
CCNA_01923	rhlB	ATP-dependent RNA helicase RhlB	-1.50374	2.57789e-05	7.2476e-05	25.4615	29.9509	35.8634	10.9476	9.02453	12.1571
CCNA_03973		hypothetical protein	1.08866	2.58488e-05	7.26193e-05	157.735	140.629	105.417	327.081	249.473	283.532
CCNA_00312		MAPEG family transmembrane protein	-0.908525	2.5892e-05	7.26873e-05	55.4659	74.8772	65.3614	32.8429	40.3013	30.9332
CCNA_00108		lon endopeptidase-related protein	-0.773955	2.60508e-05	7.30795e-05	83.1461	91.3735	110.074	52.717	56.9905	56.4632
CCNA_03853		imidazole glycerol phosphate synthase, cyclase subunit	-0.843069	2.60776e-05	7.31013e-05	187.422	175.727	242.194	107.455	123.624	106.037
CCNA_01700		3-ketohexose transporter	-0.959266	2.62182e-05	7.33881e-05	171.152	230.832	183.043	114.192	85.9184	101.039
CCNA_02637		PAS-family sensor histidine kinase	1.09717	2.62179e-05	7.33881e-05	425.873	288.745	384.871	712.27	1026.32	613.396
CCNA_02269		L-aminopeptidase/D-esterase dmpA	0.825187	2.66911e-05	7.46573e-05	116.848	172.334	140.038	238.658	262.824	258.812
CCNA_00631	cheWII	chemotaxis protein cheWII	1.1733	2.78495e-05	7.78406e-05	11.7271	9.82763	15.6805	23.9164	29.1752	30.2578
CCNA_03516	coxE	protoheme IX farnesyltransferase coxE	-0.690808	2.80732e-05	7.84085e-05	269.195	312.144	286.131	159.499	176.04	201.674
CCNA_01705		periplasmic 3-ketoglycoside hydrolase	0.673993	2.81751e-05	7.86357e-05	383.085	393.807	341.711	633.11	581.526	570.44
CCNA_01652		phosphopantetheine adenylyltransferase	-0.910629	2.88834e-05	8.05539e-05	306.489	408.197	311.282	204.973	160.093	181.006
CCNA_03159		sulfite reductase (NADPH) flavoprotein alpha-component	-1.42707	2.90443e-05	8.09438e-05	28.1027	39.7785	58.0645	13.474	15.5766	17.4252
CCNA_02310		glycosyl hydrolase, family 9	-1.24539	2.92298e-05	8.14016e-05	39.0903	41.4164	29.6533	21.2216	11.3734	14.3184
CCNA_02275		DUF4198 domain-containing protein	-1.81598	2.92978e-05	8.15316e-05	19.6508	35.3327	26.7035	4.7159	10.2608	7.8346
CCNA_00992		hypothetical protein	0.769863	2.93401e-05	8.15901e-05	80.6105	98.6272	95.1699	173.478	140.189	154.261
CCNA_01547		methionyl-tRNA synthetase	-0.953812	2.95609e-05	8.21445e-05	120.123	131.971	156.495	83.7073	67.6221	59.7051
CCNA_02951		WbqC-like family protein	-1.96631	3.03749e-05	8.43454e-05	13.9457	7.9557	10.8677	1.3474	3.95596	2.83667
CCNA_00129		hypothetical protein	-1.54186	3.05314e-05	8.47075e-05	24.0881	15.5604	27.635	5.22118	10.8789	6.61889
CCNA_02845		two-component response regulator	-0.966098	3.05495e-05	8.47075e-05	975.989	1309.77	1054.63	582.077	504.632	623.256
CCNA_02287		TetR-family transcriptional regulator	0.702237	3.09684e-05	8.5807e-05	71.736	83.5348	73.745	130.024	124.118	118.6
CCNA_02809		CusA/CzcA family heavy metal efflux RND transporter	1.30135	3.10542e-05	8.59825e-05	27.6801	15.6774	23.4432	42.78	54.8889	66.8643
CCNA_00172	pulD	type II secretion pathway protein D	-0.791068	3.11042e-05	8.60587e-05	54.3038	54.9879	59.3065	32.506	30.0405	34.8505
CCNA_02302		1-acyl-sn-glycerol-3-phosphate acyltransferase	-0.885065	3.14557e-05	8.69685e-05	129.104	148.35	137.864	83.0336	69.8474	72.1324
CCNA_00663	bapE	bacterial apoptosis endonuclease BapE	1.14482	3.15086e-05	8.70519e-05	6.76156	5.3818	6.67586	15.1583	12.3624	14.1833
CCNA_03856		membrane-bound lytic murein transglycosylase A	0.97833	3.18292e-05	8.78743e-05	49.8665	45.5113	67.0691	104.424	118.679	96.1765
CCNA_02983		glycosyltransferase family 2 protein	-0.893449	3.18633e-05	8.79052e-05	302.686	385.851	254.614	179.878	154.035	174.117
CCNA_03010		MAPEG family protein	0.909308	3.19781e-05	8.81582e-05	111.566	130.801	95.4804	228.89	186.795	219.504
CCNA_03872	trmE	tRNA (5-carboxymethylaminomethyl-2-thiouridylate) synthase	0.768353	3.20846e-05	8.83883e-05	198.093	209.422	174.659	330.787	287.919	373.359
CCNA_00378		thiol:disulfide interchange protein dsbA	-0.948853	3.2384e-05	8.9149e-05	32.2231	29.0149	29.1875	16.1688	17.3073	13.3729
CCNA_00748		ferrous iron transport protein A	1.69734	3.24434e-05	8.92484e-05	3.16948	3.27588	4.96809	10.4424	11.0025	14.9938
CCNA_00727		ribosomal-protein-alanine acetyltransferase	-0.708573	3.26741e-05	8.98185e-05	109.77	124.834	125.444	82.3599	68.3639	69.701
CCNA_00857		glucose/fructose transport protein	-1.53161	3.31493e-05	9.10596e-05	993.738	943.569	716.181	244.385	373.714	299.471
CCNA_03192		carboxymuconolactone decarboxylase family protein	1.08355	3.34504e-05	9.18208e-05	34.7587	43.2884	27.1692	70.7385	68.982	83.8843
CCNA_00894		1-hydroxy-2-methyl-2-(E)-butenyl 4-diphosphate synthase	0.697777	3.39836e-05	9.32178e-05	1256.28	1289.06	1505.17	2066.91	2227.45	2275.28
CCNA_03581		DMT family transporter	-1.15643	3.45077e-05	9.45877e-05	19.7564	18.0173	25.4614	9.26338	11.6206	7.29429
CCNA_03514	ctaG	cytochrome c oxidase assembly protein ctaG	-0.835496	3.49981e-05	9.58632e-05	456.511	507.878	383.94	296.428	211.767	247.871
CCNA_01774		phosphoribosylglycinamide formyltransferase	-1.80727	3.56425e-05	9.74891e-05	8.9802	13.5715	19.7171	5.22118	3.09059	3.78222
CCNA_03633		GIY-YIG domain protein	1.24049	3.56178e-05	9.74891e-05	10.3536	7.25372	9.62566	23.5795	19.1617	21.7478
CCNA_02299	ftsE	cell division ATP-binding protein FtsE	1.01107	3.57935e-05	9.78321e-05	39.0903	28.6639	42.384	71.9175	72.3198	77.4005
CCNA_01274		piperideine-6-carboxylate dehydrogenase	-0.767589	3.58434e-05	9.78989e-05	318.85	421.769	331.775	190.489	212.509	226.798
CCNA_01836		acyl-CoA thioesterase I/lysophospholipase	0.780892	3.60262e-05	9.8328e-05	175.801	181.226	227.911	311.755	345.404	347.154
CCNA_02557		acyl-CoA thioesterase II	-0.724707	3.6552e-05	9.96921e-05	78.1806	95.1174	74.6765	48.5064	48.0896	53.4914
CCNA_03508		ribosomal-protein-S5-alanine acetyltransferase	0.896861	3.69577e-05	0.000100727	33.7022	31.3548	41.4525	53.3907	71.4545	72.8078
CCNA_02872		phage phi-C31 gp36 major capsid-like protein	2.19266	3.71097e-05	0.000101069	14.6853	10.7636	15.991	74.6123	48.3368	66.324
CCNA_02308		hypothetical protein	1.40763	3.73585e-05	0.000101674	7.39546	4.91381	5.43384	11.9582	19.1617	16.0744
CCNA_01592		SN-glycerol-3-phosphate transport ATP-binding protein	-1.14643	3.73899e-05	0.000101688	91.598	111.731	67.3797	42.4431	33.3784	46.7375
CCNA_03874		carboxymethylenebutenolidase	-1.295	3.77373e-05	0.00010256	42.6824	49.4891	29.1875	21.0531	12.486	16.3446
CCNA_03321		VanZ superfamily protein	-1.68074	3.78604e-05	0.000102821	19.7564	20.5912	16.7673	5.72645	7.17017	4.86286
CCNA_02102		Type 1 glutamine amidotransferase domain protein	-0.774053	3.80601e-05	0.000103291	120.757	117.581	102.933	72.7596	55.7543	71.3219
CCNA_02138		Flagellar motility protein MotE	-0.740133	3.81608e-05	0.00010349	117.799	129.514	109.453	61.812	79.6136	71.9973
CCNA_01986	lpxB	lipid-A-disaccharide synthase	-0.805724	3.82563e-05	0.000103676	98.3596	71.8353	99.517	53.3907	53.0345	47.8181
CCNA_03328		PhzC/PhzF-family epimerase	-0.917568	3.83594e-05	0.000103882	40.3581	41.5334	41.763	26.1059	17.5546	22.0179
CCNA_01345		short chain dehydrogenase	0.809449	3.88935e-05	0.000105254	30.9553	36.8536	38.5027	60.2962	64.5315	61.191
CCNA_03869	parA	chromosome partitioning protein ParA	-0.905687	3.95887e-05	0.00010706	50.5004	56.9768	45.6443	26.948	26.3318	28.5018
CCNA_00669		glycosyltransferase family 99 protein WbsX	-1.20035	4.01478e-05	0.000108495	47.8592	40.1295	56.9777	16.6741	25.0956	20.9373
CCNA_01627	acpS	Holo-(acyl-carrier protein) synthase	-0.821951	4.04222e-05	0.00010916	38.4564	39.8955	49.2151	21.7268	23.8594	26.3405
CCNA_00882	osrP	stress regulated protein OsrP	2.41761	4.06577e-05	0.000109654	4.01468	2.33991	3.26031	18.1899	19.7798	13.7781
CCNA_00967		TetR-family transcriptional regulator	1.02614	4.06623e-05	0.000109654	2057.84	1719.02	3016.4	4089.19	4955.82	4788.97
CCNA_00028		TonB-dependent receptor	-1.37051	4.13415e-05	0.000111407	53.036	83.6518	74.5213	28.4638	26.7027	26.4756
CCNA_01522		ATP-dependent protease subunit	-0.815684	4.14671e-05	0.000111667	177.28	200.647	216.577	125.308	103.102	109.414
CCNA_03584	chpT	histidine phosphotransferase ChpT	-0.980785	4.16501e-05	0.000112081	65.397	76.9831	75.608	31.4955	43.3919	35.2557
CCNA_03489		nitronate monooxygenase	0.937447	4.20699e-05	0.000113131	34.5474	35.8006	35.3976	59.454	65.1497	77.8057
CCNA_02215		acyl-CoA dehydrogenase	0.85703	4.23296e-05	0.00011375	559.308	692.146	486.872	1176.95	940.405	1031.87
CCNA_03189		glutathione-dependent formaldehyde-activating enzyme	1.3756	4.33195e-05	0.000116328	7.28981	9.47664	5.74435	20.211	18.0491	20.6671
CCNA_02506		transposase/integrase-related peptide	2.13812	4.33836e-05	0.000116419	3.48643	1.63794	3.10505	11.2845	17.0601	7.8346
CCNA_03071		flagellar hook-associated protein FlgL	-1.40974	4.34465e-05	0.000116506	78.8145	90.7885	164.257	36.8851	44.6281	43.6306
CCNA_03365		hypothetical protein	2.57067	4.38021e-05	0.000117377	1.16214	0.584978	0.621011	5.55803	4.07958	5.13302
CCNA_00333		LytTr DNA-binding domain protein	-1.06363	4.4148e-05	0.000118139	18.8056	23.7501	26.7035	10.6108	12.6096	9.72572
CCNA_00889		NTF2-family protein	-0.842334	4.41258e-05	0.000118139	77.0184	88.7996	107.59	52.8855	49.0786	50.3846
CCNA_01968		pentapeptide envelope resistance protein	1.1184	4.42901e-05	0.000118437	783.285	749.356	915.525	1769.81	1683.88	1861.12
CCNA_02342		pentapeptide repeat-containing protein	0.69942	4.46729e-05	0.000119377	648.899	663.482	778.437	1139.4	1094.93	1160.6
CCNA_01681		RimI-like acetyltransferase	1.29683	4.54092e-05	0.00012126	6.65591	10.4126	13.3517	22.2321	29.4224	22.153
CCNA_01485		aldose 1-epimerase	1.32347	4.66714e-05	0.000124544	46.697	45.5113	25.1509	114.529	85.4239	95.5011
CCNA_01415		methyltransferase	0.640148	4.67891e-05	0.000124771	728.03	842.836	677.523	1249.88	1122.13	1132.37
CCNA_00846	putA	proline dehydrogenase/delta-1-pyrroline-5-carboxylate dehydrogenase PutA	-0.865418	4.70279e-05	0.00012532	251.023	266.867	188.787	127.329	140.189	120.491
CCNA_00552		cupin superfamily protein	-0.785417	4.72416e-05	0.000125803	101.74	109.04	80.2656	55.7487	56.3724	56.8684
CCNA_01103		ADP-heptose--LPS heptosyltransferase	-0.798243	4.76177e-05	0.000126716	103.008	91.2565	130.567	59.6225	66.6331	60.2454
CCNA_01082		hypothetical protein	1.44144	4.78623e-05	0.00012719	8.5576	5.2648	6.52061	14.4846	21.016	19.8567
CCNA_01383		hypothetical protein	0.610836	4.78576e-05	0.00012719	252.291	270.26	244.057	431.337	380.39	359.311
CCNA_03282		pirin family protein	-0.903986	4.8673e-05	0.000129255	234.013	243.936	165.189	126.992	101.371	115.763
CCNA_03821		exodeoxyribonuclease III	-0.783929	4.88608e-05	0.000129664	48.9157	53.116	51.3886	35.7061	26.3318	27.286
CCNA_02014		Biotin-(acetyl-CoA carboxylase) ligase	-1.03793	4.89686e-05	0.00012986	21.9751	25.973	30.8953	11.2845	14.9585	11.887
CCNA_00427		hypothetical protein	1.62658	4.93334e-05	0.000130737	13.4175	9.71063	21.4249	31.4955	46.4825	57.9491
CCNA_01396	ttpA	tetratricopeptide repeat family protein TtpA	0.639683	4.99403e-05	0.000132163	972.08	955.503	1012.25	1442.9	1613.91	1523.29
CCNA_02081		Sec-independent protein translocase protein tatB	0.888173	4.99141e-05	0.000132163	106.283	142.735	132.741	239.332	226.726	240.306
CCNA_02834		sulfoxide reductase catalytic subunit protein	0.771507	5.00181e-05	0.000132277	43.2106	41.2994	38.6579	78.3177	63.4189	68.8905
CCNA_00251		zinc metalloprotease	0.677753	5.02486e-05	0.000132795	64.7631	59.0828	65.2061	94.318	111.756	96.1765
CCNA_02061		hypothetical protein	0.847613	5.04101e-05	0.00013313	294.234	275.057	390.616	508.138	617.624	600.698
CCNA_03481		DNA integration/recombination/inversion protein	-1.42727	5.06445e-05	0.000133657	19.7564	21.7612	33.5346	7.4107	9.76627	10.4011
CCNA_03810		organic solvent resistance transport system ATP-binding protein	-0.948313	5.10413e-05	0.000134611	22.7146	29.4829	32.9136	14.9898	15.2057	13.7781
CCNA_00642		hypothetical protein	1.02387	5.1422e-05	0.000135522	45.7462	37.3216	28.7217	86.9073	72.938	68.4853
CCNA_00002		Maf-family nucleoside triphosphate pyrophosphatase	-0.676358	5.15313e-05	0.000135717	190.486	162.507	199.034	114.697	120.657	109.955
CCNA_02538		SGNH/GDSL hydrolase family protein	0.79383	5.19505e-05	0.000136727	18.383	20.0062	19.2513	35.0324	30.535	34.4452
CCNA_01047		TonB-dependent receptor	0.99227	5.21859e-05	0.000137067	10.8819	9.71063	8.69415	20.0426	20.3979	18.1006
CCNA_01621		DNA-directed RNA polymerase omega chain	0.657611	5.21872e-05	0.000137067	402.313	383.628	412.196	684.143	559.644	646.355
CCNA_03895		hypothetical protein	4.04005	5.21668e-05	0.000137067	0.316948	0	0	2.0211	2.22523	2.43143
CCNA_03694		sigma-54-dependent Fis family transcriptional regulator	0.865973	5.25064e-05	0.000137811	326.562	352.04	476.626	605.32	787.112	712.139
CCNA_01100		acylamino-acid-releasing enzyme	0.597978	5.27273e-05	0.000138296	695.173	692.731	700.19	1117	1015.94	1027.68
CCNA_00018	moaA	molybdenum cofactor biosynthesis protein A	0.687616	5.2954e-05	0.000138796	143.155	136.534	176.678	238.321	260.846	235.308
CCNA_01790		protein translocase subunit secG	1.23482	5.34264e-05	0.000139938	9.50845	11.6996	14.9043	26.7796	30.2878	27.286
CCNA_00078		acyl-CoA dehydrogenase	-1.0321	5.35348e-05	0.000140127	1681.41	2002.5	1100.59	887.6	654.216	798.184
CCNA_01175		uroporphyrin-III C-methyltransferase	-2.48676	5.39837e-05	0.000141205	33.3852	34.8647	85.389	5.89488	11.497	9.45556
CCNA_01065		glycosyltransferase	-1.27242	5.44467e-05	0.000142319	30.0044	31.4718	30.5848	13.3056	13.8458	10.9414
CCNA_01417	hemA	5-aminolevulinic acid synthase	0.652037	5.51812e-05	0.000144141	927.813	1114.15	923.443	1575.28	1447.51	1637.16
CCNA_01088		conserved hypothetical membrane protein	-0.664452	5.52418e-05	0.000144201	305.961	327.237	264.706	202.278	178.636	185.869
CCNA_00165	pssY	polyisoprenylphosphate hexose-1-phosphotransferase pssY	0.759488	5.53613e-05	0.000144374	154.565	115.124	146.869	240.679	249.967	214.506
CCNA_00551		hypothetical protein	-0.854078	5.53837e-05	0.000144374	706.689	733.094	741.176	440.768	355.665	410.236
CCNA_02475	vanR	transcriptional regulator vanR	0.749376	5.54665e-05	0.000144455	195.451	179.822	239.089	293.06	348.99	389.974
CCNA_03771		MaoC family dehydratase	-0.85221	5.549e-05	0.000144455	168.722	205.444	129.481	94.6549	86.9074	97.6624
CCNA_00222		glucose-6-phosphate isomerase/glucose-6 phosphate 1-epimerase	-0.807934	5.56434e-05	0.000144756	155.41	165.9	120.321	87.4126	75.4104	89.6927
CCNA_02854		two-component response regulator	-0.809519	5.67241e-05	0.000147467	235.176	290.032	306.314	134.908	176.164	162.906
CCNA_00207		succinyl-CoA:3-ketoacid-coenzyme A transferase subunit B	-1.05089	5.70356e-05	0.000148176	276.801	307.347	178.541	143.835	102.113	122.787
CCNA_00596		RpoE-family sigma factor	1.0743	5.72927e-05	0.000148705	16.6926	12.0505	15.0595	26.7796	38.3233	27.0159
CCNA_02647		PBP2-family ligand-binding transcriptional regulator	0.738514	5.73168e-05	0.000148705	83.0404	73.8242	73.2793	128.508	130.052	125.624
CCNA_01094		hypothetical protein	0.978357	5.73911e-05	0.000148797	548.743	421.886	444.954	1014.09	982.684	792.646
CCNA_00728		hypothetical protein	-0.990206	5.78218e-05	0.000149811	126.779	132.556	202.915	69.728	77.1412	85.3702
CCNA_01768		hypothetical protein	0.775304	5.78602e-05	0.000149811	263.807	300.679	309.108	510.16	500.305	484.53
CCNA_03816		peptidyl-dipeptidase DCP	-0.890653	5.79068e-05	0.00014983	1591.19	1708.02	1188.46	877.831	701.811	841.139
CCNA_00069		tRNA threonylcarbamoyl adenosine modification protein TsaD	-1.09791	5.80099e-05	0.000149996	42.2598	38.8425	58.5303	16.6741	26.4555	21.6127
CCNA_03214		DUF983 domain-containing protein	-1.04547	5.83977e-05	0.000150897	268.983	196.904	162.55	117.392	89.5035	98.0676
CCNA_03774		citrate lyase beta chain/citryl-CoA lyase subunit	-0.790475	5.87238e-05	0.000151637	289.057	353.093	230.084	155.625	164.914	183.843
CCNA_02631		P-loop NTPase-related protein	1.09509	5.89593e-05	0.000152143	23.2429	17.1983	21.2696	45.6432	40.7958	45.5218
CCNA_02176		hypothetical protein	1.01871	5.93517e-05	0.000152999	33.1739	28.4299	25.7719	66.3595	63.7898	47.4129
CCNA_02296		diaminopimelate decarboxylase	-0.687023	5.93711e-05	0.000152999	99.5217	113.369	128.549	66.3595	68.4875	76.9953
CCNA_00884		VapC-like PIN domain ribonuclease toxin	0.866787	5.99806e-05	0.000154362	20.8129	19.4213	23.4432	34.3587	35.8509	45.6568
CCNA_03503		polyisoprenoid-binding protein	-0.90225	5.99601e-05	0.000154362	163.017	181.811	117.216	86.0652	72.4435	89.0173
CCNA_02439		transporter, major facilitator superfamily	-1.09708	6.0342e-05	0.000155188	25.4615	23.2821	18.7856	11.6213	8.77728	11.3467
CCNA_03168		hypothetical protein	1.26322	6.13727e-05	0.000157733	19.2282	13.2205	15.8358	39.9167	51.4274	24.7195
CCNA_00554		methyltransferase	1.59752	6.17253e-05	0.000158533	302.58	297.637	456.753	749.828	1190.12	1257.05
CCNA_03161	xylR	transcriptional regulator xylR	-0.762444	6.22413e-05	0.000159751	136.71	162.039	184.906	89.939	94.943	99.9587
CCNA_01271		MarR-family transcriptional regulator	1.31803	6.24145e-05	0.000160089	4.12033	3.04188	4.19182	9.93708	10.3844	7.96968
CCNA_02090		exodeoxyribonuclease III	-0.628121	6.28193e-05	0.000161019	61.2767	62.9436	63.3431	41.4326	39.8068	40.1186
CCNA_01422	nusB	N utilization substance protein B NusB	-0.62247	6.35582e-05	0.000162804	723.065	672.724	764.309	466.369	470.635	466.024
CCNA_00205		NAD(P)H-quinone reductase	-0.842529	6.36881e-05	0.000163028	48.3874	44.5753	40.5209	26.6112	26.4555	21.4776
CCNA_00501		glucosyltransferase	0.725824	6.45513e-05	0.000165127	176.118	214.336	202.915	307.039	321.916	352.152
CCNA_02937		hypothetical protein	0.750318	6.52103e-05	0.000166702	107.657	119.101	117.216	195.878	193.842	188.841
CCNA_03208		steroid 5-alpha reductase family enzyme	0.914907	6.5795e-05	0.000168084	13.3118	14.3905	13.1965	26.1059	29.1752	21.8829
CCNA_00781	cpdR	two-component receiver protein CpdR	-0.818766	6.59668e-05	0.000168411	297.931	402.582	410.799	205.479	180.861	243.548
CCNA_01363	urpS	two-component sensor histidine kinase UrpS	0.845597	6.62446e-05	0.000169008	90.119	77.685	76.5396	149.056	164.79	125.489
CCNA_01698		periplasmic 3-ketoglycoside hydrolase	-0.783978	6.6311e-05	0.000169064	129.632	154.785	109.143	80.3388	71.4545	76.9953
CCNA_03012	ahpC	alkyl hydroperoxide reductase subunit C	-1.3896	6.68837e-05	0.000170411	115.264	136.183	59.4618	45.8116	30.4114	42.9552
CCNA_01008		urocanate hydratase	0.763984	6.7453e-05	0.000171747	17.3265	18.9533	18.4751	30.6534	30.1642	32.1489
CCNA_03896		hypothetical protein	-1.382	6.90034e-05	0.000175578	15.5305	16.3794	19.7171	5.72645	5.31582	8.64508
CCNA_02324	hsp33	Hsp33 family molecular chaperone	-1.0175	6.93028e-05	0.000176223	48.3874	48.2022	72.0372	25.9375	32.1421	24.8546
CCNA_03637		inorganic triphosphatase	0.970526	7.27714e-05	0.00018492	118.222	100.85	136.622	190.657	260.351	245.169
CCNA_00187		NUP-family purine nucleoside permease	-0.796495	7.30379e-05	0.000185475	126.674	164.613	177.454	82.1914	93.2122	94.1503
CCNA_03098		hypothetical protein	0.715596	7.32956e-05	0.000186006	854.281	925.786	858.858	1535.87	1286.3	1511.54
CCNA_02608		DUF2939 domain-containing protein	-0.842701	7.37272e-05	0.000186977	67.51	79.206	83.3707	37.7272	42.8974	47.4129
CCNA_01603		aspartate aminotransferase	-0.962089	7.38197e-05	0.000187088	146.853	165.666	131.344	89.2653	64.5315	74.4287
CCNA_00764		electron transfer flavoprotein beta subunit	-0.803472	7.47656e-05	0.00018936	883.44	1114.03	785.268	621.657	456.295	516.814
CCNA_02343		pentapeptide repeat-containing protein	0.788645	7.50176e-05	0.000189873	171.046	130.918	205.399	299.797	301.024	275.022
CCNA_03764		acyl-CoA thioesterase	-1.06428	7.52153e-05	0.000190247	20.9186	27.143	28.256	10.4424	14.7112	11.0765
CCNA_00670		ABC-type polysaccharide/polyol phosphate transport system, ATPase component	-0.907799	7.54528e-05	0.000190722	69.5173	63.4116	85.0785	45.1379	30.7823	40.3887
CCNA_00907		iron-containing redox enzyme	-0.999591	7.58539e-05	0.00019161	22.1864	19.6553	29.9638	13.1372	11.6206	11.0765
CCNA_03666		YnbE-like lipoprotein	-0.843337	7.61992e-05	0.000192355	103.431	91.2565	103.709	51.7065	51.4274	63.0821
CCNA_03247		methyl-accepting chemotaxis protein	-0.627625	7.64392e-05	0.000192834	2042.73	2084.63	2150.87	1396.08	1377.29	1290.14
CCNA_00582		conserved hypothetical protein	0.61208	7.65405e-05	0.000192963	960.67	1056	964.274	1606.1	1390.15	1560.17
CCNA_01988	lpxA	UDP-N-acetylglucosamine O-acyltransferase LpxA	-0.655683	7.70642e-05	0.000194155	652.596	683.839	689.632	446.495	458.52	381.059
CCNA_00027		2OG-Fe(II) oxygenase	-0.96865	7.72119e-05	0.000194399	42.1541	54.8709	54.4937	27.7901	22.4995	27.151
CCNA_02163		hypothetical protein	0.747523	7.76255e-05	0.000195312	264.863	240.777	292.341	420.389	496.967	421.988
CCNA_03649	amgK	N-acetylmuramate/N-acetylglucosamine kinase AmgK	0.790222	7.81725e-05	0.00019656	25.1446	27.9619	26.7035	46.9906	46.7297	44.306
CCNA_00445	cheBI	receiver domain-glutamate methylesterase cheBI	-0.716156	7.96749e-05	0.000200108	367.343	409.835	406.917	192.341	264.06	263.945
CCNA_02579		cytochrome P450	-3.77436	7.9688e-05	0.000200108	279.231	622.065	430.36	29.9797	29.5461	37.6872
CCNA_03564		PaaI-family thioesterase-like protein	0.815773	8.10385e-05	0.000203366	141.148	107.636	150.129	228.553	237.976	235.308
CCNA_02618		AsnC-family transcriptional regulator	1.18325	8.25415e-05	0.000207002	21.9751	28.3129	17.6988	58.4435	50.3148	46.3322
CCNA_03683		maleylpyruvate isomerase	0.690078	8.28072e-05	0.000207532	74.0602	70.8993	72.0372	128.677	124.86	96.7168
CCNA_03742		conserved hypothetical membrane protein	0.973115	8.29631e-05	0.000207787	40.4637	49.6061	59.1513	79.4966	99.8879	112.656
CCNA_01283		NADP-dependent aldose oxidoreductase	0.986172	8.31214e-05	0.000208048	6.23332	7.60471	7.91789	13.8109	15.453	13.643
CCNA_01054		tryptophan halogenase	0.919522	8.36727e-05	0.000209291	75.1167	76.3981	51.2334	149.393	115.217	119.95
CCNA_02722	hfaE	holdfast attachment protein HfaE	0.784033	8.38023e-05	0.000209479	282.823	370.057	350.095	530.876	589.067	606.777
CCNA_02359		hypothetical protein	0.53079	8.58756e-05	0.000214521	279.548	273.77	259.738	388.22	384.84	401.726
CCNA_03800		diaminopimelate epimerase	0.686352	8.63668e-05	0.000215608	51.1343	55.8069	63.0326	90.7811	95.5611	86.856
CCNA_01775		phosphoribosylformylglycinamidine cyclo-ligase	-1.02165	8.71514e-05	0.000217424	56.2055	68.4424	88.9598	32.6745	35.6036	36.6065
CCNA_01219		putative cytosolic protein	-0.882307	8.73326e-05	0.000217735	21.9751	18.2513	24.3747	11.6213	12.1151	11.2116
CCNA_01778		penicillin-binding protein	-0.607893	8.83228e-05	0.00022006	175.695	153.732	189.408	113.518	118.184	108.604
CCNA_03090		acetyl-coenzyme A carboxylase carboxyl transferase subunit alpha	0.730959	8.85272e-05	0.000220426	154.142	179.12	214.87	320.176	321.669	267.322
CCNA_03404	rcdA	protease adaptor protein RcdA	-0.731186	8.8762e-05	0.000220867	436.649	480.501	518.544	333.313	236.739	295.013
CCNA_03980		hypothetical protein	-1.42148	9.1286e-05	0.000227001	15.4248	8.77467	14.5938	3.70535	4.94495	5.67333
CCNA_00974		TonB-dependent outer membrane receptor	-1.1693	9.15893e-05	0.000227607	3808.66	4478.24	3100.4	2057.31	1268.87	1737.39
CCNA_02530		class I SAM-dependent methyltransferase	0.797811	9.18685e-05	0.000228153	285.887	337.532	374.625	497.191	629.368	607.857
CCNA_03662		hypothetical protein	0.949928	9.22831e-05	0.000229034	65.397	43.1714	48.4388	88.5916	116.33	98.608
CCNA_03375		RNA polymerase sigma factor, SigJ family	0.967745	9.24672e-05	0.000229343	15.1079	17.9003	14.9043	32.1692	29.2988	32.4191
CCNA_00426		very-short-patch-repair endonuclease	0.937018	9.27792e-05	0.000229945	3649.76	2877.74	4335.59	7101.81	6946.29	6749.65
CCNA_03456		alpha/beta hydrolase	1.31714	9.28301e-05	0.000229945	273.526	335.192	369.657	623.341	848.429	965.142
CCNA_00100		Ribulose-5-phosphate 3-epimerase	-0.693001	9.30955e-05	0.000230182	263.278	308.985	292.341	168.593	179.254	186.815
CCNA_00833		NAD(P)H:quinone oxidoreductase	1.15341	9.31059e-05	0.000230182	8.5576	7.8387	6.52061	19.2005	16.8128	15.3991
CCNA_00881		ABC transporter ATP-binding protein	1.23131	9.30025e-05	0.000230182	15.4248	18.8363	31.0505	52.2118	56.8669	42.9552
CCNA_00006		enoyl-CoA hydratase/isomerase	-0.762539	9.36225e-05	0.000231161	137.239	153.966	116.595	81.0125	75.9049	83.6141
CCNA_03399		UbiX family flavin prenyltransferase	-0.87733	9.36166e-05	0.000231161	70.5738	87.6297	57.9092	46.9906	35.1091	35.9311
CCNA_00550		LacI-family transcriptional regulator	0.991804	9.37966e-05	0.000231441	12.7836	10.8806	9.47041	23.9164	22.005	20.397
CCNA_00932	ribH	6,7-dimethyl-8-ribityllumazine synthase	2.83921	9.41624e-05	0.000232194	109.453	79.323	69.5532	731.807	518.107	602.319
CCNA_03433		YcaQ-family winged helix DNA-binding protein	0.75309	9.4357e-05	0.000232525	79.9766	69.3784	84.3022	108.297	155.766	129.271
CCNA_00629	mcpK	methyl-accepting chemotaxis protein McpK	-0.745827	9.44492e-05	0.000232602	152.663	193.979	205.244	99.8761	108.171	120.761
CCNA_02769		conjugal transfer protein TrbF	1.24834	9.59434e-05	0.000236131	3.16948	3.15888	4.34707	9.4318	7.41742	8.37492
CCNA_02761		hypothetical protein	1.02586	9.64241e-05	0.000237161	238.134	158.061	288.304	356.219	519.343	516.949
CCNA_00420		hypothetical protein	-0.971454	9.65338e-05	0.000237279	21.4468	14.5074	18.6303	8.58968	10.3844	8.78016
CCNA_02697		NTF2 family protein	1.37116	9.67843e-05	0.000237592	22.1864	15.4434	9.00465	35.0324	45.2463	41.6045
CCNA_03391		Cro/CI family transcriptional regulator	-1.0456	9.67853e-05	0.000237592	27.5745	31.9398	24.6852	13.9793	15.0821	11.7519
CCNA_01503		phosphotransferase family protein	0.859325	9.70741e-05	0.000238149	38.562	44.6923	55.7357	71.2438	88.5145	91.5838
CCNA_01638		beta-lactamase family protein	1.05287	9.73993e-05	0.000238641	103.959	142.15	199.655	275.543	326.119	321.354
CCNA_03521	zerB	zipper envelope resistance protein ZerB	1.00646	9.73533e-05	0.000238641	132.062	169.644	97.6539	302.997	223.759	276.778
CCNA_01580		M15 superfamily membrane peptidase	-0.908952	9.80788e-05	0.000240152	152.769	184.853	241.728	106.95	114.97	86.3157
CCNA_03840		succinyl-CoA:coenzyme A transferase	0.603561	9.83694e-05	0.00024071	101.212	110.093	116.284	170.951	153.664	173.037
CCNA_00441	cheYI	chemotaxis receiver domain protein cheYI	-0.808002	9.86745e-05	0.000241302	839.173	879.924	615.732	504.938	390.033	439.008
CCNA_01950		peptide chain release factor 2 (RF-2)	-0.859545	9.90052e-05	0.000241956	46.2744	47.6172	51.2334	30.3165	27.5681	22.153
CCNA_00446		chemotaxis receiver domain protein cheYII	-0.574652	9.96445e-05	0.000243364	313.145	365.026	340.78	239.669	211.026	233.552
CCNA_03746		acetylornithine deacetylase	0.672992	0.000100087	0.00024429	872.347	932.572	782.629	1263.69	1352.32	1509.65
CCNA_02328	gcrA	cell cycle sigma 70 cofactor GcrA	-0.640857	0.000100315	0.000244689	1741	1681.23	1435.93	955.139	1028.05	1132.51
CCNA_02685		conserved hypothetical membrane protein	1.14666	0.000100949	0.000246079	7.60676	5.61579	5.43384	16.3372	12.6096	12.8325
CCNA_00831		alpha-glucosidase	1.22362	0.000102006	0.000248498	105.016	126.238	61.0143	274.533	182.345	227.609
CCNA_01420		NrdR family transcriptional regulator	-0.662092	0.000102449	0.000249419	1054.59	1074.49	1013.02	712.775	695.259	577.735
CCNA_00191		N-acetylglutamate synthase domain protein	0.825695	0.000103506	0.000251831	54.832	65.7515	73.124	108.297	116.33	118.194
CCNA_02390		phosphoglycolate phosphatase	-0.97526	0.000105464	0.000256433	16.9039	16.6134	17.3883	7.07385	8.28278	10.4011
CCNA_03223		TetR-family transcriptional regulator	1.79044	0.000105714	0.000256877	2.21864	2.80789	3.57081	5.89488	10.2608	12.9676
CCNA_03899		hypothetical protein	0.718242	0.000106265	0.000258053	147.592	170.229	191.116	252.132	270.489	314.06
CCNA_02623	ftsZ	cell division protein FtsZ	-0.814345	0.000107499	0.000260883	5126.32	6030.18	3855.08	3180.37	2507.95	2848.55
CCNA_03080	parD4	antitoxin protein parD4	0.855041	0.000108386	0.000262703	44.4784	36.6196	54.8042	68.7174	89.5035	86.856
CCNA_03268	dgrB	diguanylate receptor protein DgrB	0.986066	0.000108381	0.000262703	214.891	155.604	244.057	390.915	432.065	393.621
CCNA_01962		leucyl/phenylalanyl-tRNA--protein transferase	-1.5062	0.000110183	0.00026689	10.8819	7.48772	12.7307	3.53693	4.57407	2.70159
CCNA_02446		glutathionylspermidine synthase family protein	0.627282	0.000111362	0.000269575	154.776	146.244	122.184	207.668	213.004	233.417
CCNA_01959		3-dehydroquinate dehydratase	0.888019	0.000111643	0.000270086	138.612	84.1198	114.732	225.184	219.432	180.196
CCNA_01877		acyl-CoA thioesterase II	-0.979079	0.000112121	0.000271071	60.4315	91.3735	66.6034	40.422	31.7713	38.7678
CCNA_00117	glmS	glucosamine-fructose-6-phosphate aminotransferase, isomerizing	-0.642009	0.000112355	0.000271464	132.062	161.688	124.047	86.2336	93.7067	87.8016
CCNA_00982	mucR1	ROS/MUCR transcriptional regulator MucR1	0.760594	0.000115369	0.000278572	260.637	265.112	201.363	474.79	369.511	388.488
CCNA_01098		LSU ribosomal protein L35P	-1.09369	0.0001156	0.000278955	45.5349	45.2773	35.2424	20.3794	18.2963	20.5321
CCNA_01897		metal-dependent hydrolase	1.12574	0.000116332	0.000280543	8.45195	6.90274	9.00465	17.5162	20.8924	14.5886
CCNA_00570		GntR-family transcriptional regulator	-1.25195	0.00011669	0.00028123	28.1027	33.5777	44.0918	13.3056	13.5986	17.2902
CCNA_02088		iron-sulfur cluster insertion protein ErpA	0.702392	0.000117705	0.000283499	173.582	155.487	212.851	268.301	285.571	327.297
CCNA_00507		cytochrome c1	-0.739201	0.000118119	0.000284316	1207.04	1347.09	933.379	755.386	629.986	704.169
CCNA_01604		hypothetical protein	-0.698085	0.000118411	0.000284841	269.512	321.621	263.309	196.047	150.203	180.736
CCNA_03397		DUF465 domain-containing protein	1.14596	0.000119297	0.000286792	20.3903	16.1454	24.0642	48.338	50.4384	34.9856
CCNA_01957	thiG	thiazole biosynthesis protein ThiG	0.544562	0.000120198	0.000288776	346.319	397.551	352.268	551.929	485.099	561.93
CCNA_01648		adenosylmethionine-8-amino-7-oxononanoate	-1.42988	0.000120414	0.000289115	24.722	15.3264	30.4295	7.07385	10.0135	8.78016
CCNA_02386		O-antigen ligase related enzyme	-1.0254	0.000121527	0.000291421	69.8343	77.4511	53.5622	33.5166	36.3454	28.907
CCNA_02595		Zn finger TFIIB-family transcription factor	1.45065	0.000121508	0.000291421	8.02936	5.96677	6.05485	19.8742	17.6782	17.6954
CCNA_01828		conserved hypothetical protein	-0.772395	0.000121925	0.000292194	320.54	410.42	306.935	212.216	182.468	213.155
CCNA_02280		demethoxyubiquinone hydroxylase family protein	-0.736843	0.000122455	0.000293142	27.1519	23.5161	23.7537	14.653	14.0931	15.9394
CCNA_03621		AraC-family transcriptional regulator	0.852161	0.000122474	0.000293142	37.3999	33.5777	36.4844	49.6854	69.7237	74.2937
CCNA_01496		2-dehydro-3-deoxyphosphooctonate aldolase	-0.730805	0.000122886	0.000293945	74.1659	66.6875	66.9139	40.2536	42.7738	42.1448
CCNA_00433		type 1 capsular polysaccharide biosynthesis protein J	-0.838085	0.000123294	0.000294552	245.107	362.218	367.328	192.847	161.823	190.462
CCNA_03188		epoxide hydrolase	0.831336	0.000123278	0.000294552	71.8416	65.2835	63.6536	95.497	149.214	112.386
CCNA_01458		hypothetical protein	1.06763	0.000125397	0.000299391	17.9604	15.9114	22.9774	43.7905	41.6612	33.3646
CCNA_01625		aminobenzoyl-glutamate utilization protein B	-0.766589	0.000125878	0.000300351	209.82	263.825	211.92	146.025	136.481	120.626
CCNA_02702		xanthine dehydrogenase small subunit	0.594358	0.000127391	0.000303772	948.309	898.877	924.84	1295.86	1442.32	1446.97
CCNA_00872	grx1	dithiol-glutaredoxin	-0.73388	0.000128294	0.000305736	83.2517	91.9585	90.357	60.2962	45.1226	54.437
CCNA_02436		hypothetical protein	0.687737	0.000128924	0.000307046	91.1754	87.7467	83.2154	137.603	127.456	157.367
CCNA_00934		nuclear transport factor 2 family protein	-0.942227	0.000130083	0.000309614	143.683	142.501	120.631	81.5177	63.7898	66.7292
CCNA_03167		hypothetical protein	-1.22381	0.000130575	0.000310591	20.2847	20.5912	24.6852	7.91598	8.9009	11.0765
CCNA_00194		YgiN-family quinol monooxygenase	-1.23981	0.000130813	0.000310964	13.1005	10.4126	16.3015	4.37905	6.42843	5.80841
CCNA_02071		protein translocase subunit YajC	-0.605849	0.000131378	0.000312114	110.509	115.007	99.8275	77.1387	71.7017	65.1083
CCNA_03140		LysR-family transcriptional regulator	-0.76598	0.000132486	0.000314552	28.7366	34.0457	31.8268	15.6635	19.6562	20.1268
CCNA_03438		hypothetical protein	1.23282	0.000136464	0.000323797	30.6383	13.1035	18.0093	48.6748	54.8889	42.2798
CCNA_00241		phosphocarrier protein HPr	0.776036	0.000136653	0.000324044	78.8145	56.6258	64.4299	104.255	130.423	107.658
CCNA_00141		SirB1-family tetratricopeptide repeat protein	0.85905	0.000137499	0.000325847	41.6259	41.2994	55.891	70.2333	101.001	79.6968
CCNA_02033	nuoA	NADH-quinone oxidoreductase chain A	-0.739631	0.000140473	0.000332691	60.9597	67.8574	71.882	41.0957	32.6366	46.4673
CCNA_01832		beta-glucosidase	-0.673861	0.000140926	0.000333556	72.7924	73.4732	65.6719	45.8116	43.6391	43.4956
CCNA_01837		transposase, IS30 family	1.03193	0.00014464	0.000342135	5.91637	5.73278	5.5891	13.6424	10.8789	10.9414
CCNA_03246		DUF2332 family protein	-0.742244	0.000147744	0.000349263	490.847	640.902	766.638	361.945	375.198	397.404
CCNA_03434		two-component response regulator	0.578959	0.000149955	0.00035427	131.534	122.962	117.371	183.415	185.435	186.815
CCNA_02046	glnB	nitrogen regulatory protein P-II	-1.35615	0.000150796	0.000356039	12.9949	13.9225	11.6439	6.40015	6.05756	2.70159
CCNA_02964	trxR	thioredoxin-disulfide reductase	-0.643941	0.000151236	0.000356858	250.283	340.34	322.149	193.015	182.839	208.157
CCNA_00245		pterin-4-alpha-carbinolamine dehydratase	-0.870898	0.000151337	0.000356876	35.6039	45.3943	43.1602	24.9269	19.6562	23.3687
CCNA_02714		ABC-F family ATP-binding cassette domain-containing protein	-1.22376	0.000152367	0.000359084	17.6435	22.3461	26.5482	8.25283	10.1371	9.8608
CCNA_00466		GT4 PimA-like glycosyltransferase	0.985379	0.000152948	0.000360232	446.58	374.503	326.496	854.589	576.21	842.085
CCNA_01164		O-linked N-acetylglucosamine transferase	0.566872	0.000155229	0.000365379	376.957	384.33	359.876	623.846	510.195	527.08
CCNA_02741		Gcw/chp-family protein	-1.43941	0.000157439	0.000370354	254.404	361.399	152.303	121.771	66.7568	95.5011
CCNA_02128		acyl-CoA dehydrogenase	-0.820673	0.000157792	0.000370957	199.149	249.902	167.828	133.898	99.7643	116.033
CCNA_00376		putative membrane spanning protein	-1.03836	0.000158161	0.000371596	21.9751	21.6442	22.8221	8.0844	11.8679	12.1571
CCNA_02464		UDP-glucose/GDP-mannose dehydrogenase family protein	-0.71943	0.000158335	0.000371777	112.622	106.466	84.4574	61.812	55.7543	66.9994
CCNA_00742		HAD superfamily sugar phosphatase	-0.721143	0.000159801	0.00037499	80.7162	80.025	88.494	54.4013	53.2818	43.4956
CCNA_02352		xanthine dehydrogenase family protein molybdopterin-binding subunit	0.566019	0.000161323	0.000378329	936.265	1025.11	832.775	1320.12	1372.35	1444.27
CCNA_00735	bamF	beta-barrel assembly machine (BAM) protein BamF	-0.605525	0.000162048	0.000379797	78.2862	83.6518	80.4209	49.8538	59.7102	49.5741
CCNA_02291		Acyltransferase 3 family protein	-0.824758	0.000163061	0.000381938	18.4886	20.4742	17.6988	12.295	10.7553	9.05032
CCNA_01061	rsaE	type I secretion adaptor protein RsaE	-0.752992	0.000163258	0.000382165	381.5	442.945	325.72	264.259	187.043	231.661
CCNA_01861		hypothetical protein	0.885942	0.000163376	0.000382209	107.129	93.2455	72.9688	189.983	148.348	167.769
CCNA_01755		two component sensor histidine kinase	-0.614448	0.000163627	0.000382561	276.273	290.617	325.72	195.878	201.259	185.734
CCNA_01731		colicin V production protein CvpA	-1.17661	0.000164645	0.000384708	18.4886	18.3683	21.1144	11.7898	7.04655	7.02413
CCNA_00824		GntR-family transcriptional regulator	-0.586137	0.000168075	0.000392482	144.211	160.752	174.659	109.476	112.621	97.2572
CCNA_00075		3-ketoacyl-CoA thiolase	1.11405	0.000172712	0.000402818	228.52	243.819	139.262	512.349	331.435	481.828
CCNA_01134		LuxR-family transcriptional regulator	1.1145	0.000172705	0.000402818	15.0022	15.4434	16.612	25.2638	35.6036	40.6589
CCNA_00021		putative aerobic-type carbon monoxide dehydrogenase, large subunit CoxL	0.695114	0.000173694	0.000404863	1623.83	1756.57	1287.04	2604.69	2479.89	2472.49
CCNA_03779		DUF2794 domain-containing protein	0.816719	0.000173813	0.000404895	89.4851	60.1357	54.8042	124.129	119.791	116.979
CCNA_03626		ATP phosphoribosyltransferase	-0.734131	0.000174237	0.000405635	137.45	159.582	160.842	74.6123	105.822	94.4205
CCNA_02380	panD	aspartate 1-decarboxylase PanD	-1.15063	0.000174808	0.000406718	35.3926	38.1405	23.5984	17.0109	11.1261	15.9394
CCNA_03880		ligand-binding SRPBCC domain protein	0.820731	0.000175028	0.000406982	20.3903	15.6774	15.8358	32.3376	31.1532	28.5018
CCNA_01493		cysteine synthase	1.00461	0.000176588	0.000410361	12.9949	10.5296	12.886	25.9375	21.3869	25.8002
CCNA_00936		hypothetical protein	1.50547	0.000180734	0.000419742	3.16948	3.27588	5.5891	6.737	14.2167	12.2922
CCNA_03959		hypothetical protein	0.839937	0.000181018	0.000420145	9.1915	9.94462	11.0229	18.5268	18.0491	17.2902
CCNA_01513		C4-dicarboxylate-binding protein	1.07042	0.000181396	0.000420769	5.91637	5.84978	4.50233	10.2739	10.6316	13.5079
CCNA_03665		DctA-YdbH superfamily protein	0.87837	0.000182659	0.000423443	289.585	261.134	348.076	482.033	622.569	546.936
CCNA_03262		queuosine biosynthesis protein QueC	0.65828	0.000185695	0.00043022	28.314	34.7477	30.8953	49.517	50.9329	47.8181
CCNA_03712		ExoD-family ABC transport membrane permease	-0.682919	0.000185896	0.000430424	60.9597	58.2638	62.4116	39.243	41.043	32.8243
CCNA_02542		hypothetical protein	-0.640272	0.000188318	0.000435769	79.871	90.6715	72.503	56.7592	51.5511	47.8181
CCNA_01116	divJ	histidine protein kinase DivJ	0.940644	0.000189038	0.000437173	508.702	484.011	647.559	831.683	1145	1170.87
CCNA_03644	sdhC	succinate dehydrogenase cytochrome b556 subunit	-1.11508	0.000189167	0.000437207	70.5738	88.5656	120.787	38.0641	40.7958	49.9794
CCNA_03504		acyl-CoA dehydrogenase	-0.73777	0.00019034	0.000439651	96.141	98.9782	111.161	57.4329	61.0701	64.9732
CCNA_00527		hypothetical protein	-0.537982	0.000190587	0.000439692	718.522	755.557	787.597	532.897	544.933	479.802
CCNA_02491		protocatechuate 3,4-dioxygenase beta chain	-1.16042	0.000190537	0.000439692	14.0514	14.9754	15.8358	7.24228	7.78829	4.99794
CCNA_00061		cytochrome p450	-1.37479	0.000192348	0.000442956	700.139	1314.56	517.612	371.209	281.615	324.055
CCNA_01610		2-isopropylmalate synthase	0.844976	0.000192139	0.000442956	4513.66	4391.54	4134.22	9332.43	5829.1	8260.78
CCNA_02708		Rrf2 family protein	1.52776	0.000192278	0.000442956	1.05649	1.98892	1.86303	3.53693	4.82132	5.53826
CCNA_00080		LexA-related transcriptional repressor	0.947633	0.000193636	0.000445615	203.798	234.576	331.62	434.031	469.646	580.166
CCNA_01905		urea carboxylase	0.767051	0.000193736	0.000445615	24.8276	20.4742	23.4432	37.0535	43.1447	36.7416
CCNA_01211		MobA-like NTP transferase domain protein	-1.53087	0.00019448	0.00044706	8.02936	6.20076	12.7307	2.35795	2.84334	3.9173
CCNA_03814		SRPBCC family protein	0.793176	0.000195136	0.000448297	59.2693	85.9917	86.7862	128.34	128.198	145.075
CCNA_01751		aminodeoxychorismate lyase	-0.634442	0.000197227	0.000452765	215.525	233.523	229.308	141.309	157.497	138.051
CCNA_02709		CBS domain containing protein	0.711141	0.000197317	0.000452765	1653.31	1769.67	1433.76	2961.08	2318.44	2671.87
CCNA_02894	xynA1	endo-1,4-beta-xylanase XynA1	1.12824	0.000199039	0.000456443	3.80338	2.80789	3.41556	7.07385	6.55205	8.37492
CCNA_00517		peptidyl-tRNA hydrolase	-1.65462	0.000200255	0.000458958	6.55026	8.30668	9.47041	2.0211	2.84334	2.70159
CCNA_00124		hypothetical protein	0.622621	0.000203233	0.000465503	2309.07	2620.7	2129.29	3940.81	3177.25	3750.88
CCNA_00113		hypothetical protein	0.89338	0.000203591	0.000466047	33.8078	40.2465	41.142	63.8331	72.938	76.8602
CCNA_03323		phosphoserine aminotransferase	-1.14094	0.000204221	0.000467209	50.7117	58.6148	61.7906	26.948	23.6121	27.0159
CCNA_01985		Flagellar hook-length control protein FliK	0.904952	0.000204401	0.000467341	502.891	393.105	641.504	895.011	1004.69	978.515
CCNA_02459	mutB	methylmalonyl-CoA mutase alpha subunit	0.513487	0.000206847	0.000472653	282.295	331.331	290.788	434.537	436.886	419.692
CCNA_02842		two-component sensor histidine kinase	0.774255	0.000208616	0.000476409	132.484	162.975	197.326	249.774	289.403	302.713
CCNA_02689		2-oxo-4-hydroxy-4-carboxy-5-ureidoimidazoline decarboxylase	1.1953	0.000210562	0.000480307	14.2627	7.9557	9.31516	26.948	22.7468	23.0986
CCNA_03648		tRNA A37 threonylcarbamoyladenosine biosynthesis protein	1.07535	0.000210573	0.000480307	10.0367	6.55175	9.93617	16.0004	20.7688	18.9111
CCNA_02409		hybrid sensor histidine kinase/receiver protein	0.686041	0.0002113	0.000481678	1061.99	1000.9	1357.84	1726.86	1966.48	1809.66
CCNA_03133	higB	type II toxin-antitoxin system toxin HigB	1.05839	0.000212082	0.000483173	18.1717	12.2845	12.886	26.1059	32.1421	32.284
CCNA_00386		DNA-3-methyladenine glycosylase	-0.608386	0.00021258	0.000483841	121.074	121.207	130.723	86.2336	81.8389	76.59
CCNA_02602		LysR-family transcriptional regulator	1.21401	0.000212627	0.000483841	19.9677	21.2932	30.119	39.9167	63.2953	61.191
CCNA_03340	tolR	ExbD/TolR family protein	-0.994978	0.000214639	0.000488129	66.8761	78.504	124.823	40.2536	50.0676	44.7113
CCNA_03713	rpoN	RNA polymerase sigma-54 factor rpoN	-0.644937	0.000215342	0.000489436	837.589	950.121	1173.4	617.278	665.59	610.559
CCNA_02874		phage prohead protease	2.01286	0.000215734	0.000490036	1.26779	0.701973	1.39727	4.7159	2.96697	5.94349
CCNA_02795		lasso peptide biosynthesis B2 protein	1.51265	0.000216438	0.000491346	2.53559	2.10592	1.24202	7.4107	5.19219	4.86286
CCNA_00724		conserved hypothetical protein	-0.874987	0.000216604	0.00049143	23.8768	31.3548	32.7583	12.6319	16.9364	18.1006
CCNA_02884		TetR-family transcriptional regulator	0.719214	0.000218167	0.000494685	70.3625	71.4843	88.9598	109.308	144.516	125.489
CCNA_03813	creS	intermediate filament-like cell shape determinant creS	0.581394	0.000222318	0.000503799	607.907	775.095	726.272	1049.62	966.984	1139.39
CCNA_00122		YkvA-family membrane protein	0.743714	0.000225432	0.000510554	119.489	119.686	98.7407	221.984	172.579	171.956
CCNA_00985	ptrB	protease II PtrB	-0.819259	0.000227532	0.000515004	1367.53	1525.04	974.521	829.999	624.176	737.804
CCNA_03198	cleD	two-component receiver protein CleD	0.810165	0.000230945	0.000522421	470.774	573.98	804.209	1040.02	1120.03	1081.04
CCNA_03985		hypothetical protein	-1.04679	0.000231284	0.000522879	38.6677	56.3919	58.0645	19.8742	28.1862	25.6651
CCNA_00895		hypothetical protein	1.37519	0.000235102	0.000531197	227.886	392.169	529.877	815.851	1077.38	1087.79
CCNA_00259		hypothetical protein	0.6414	0.000235548	0.000531891	126.779	124.366	97.9644	190.152	185.683	169.254
CCNA_03190		low-specificity L-threonine aldolase	1.31115	0.000236354	0.000533398	12.4666	12.0505	20.0276	24.4216	42.032	42.8202
CCNA_01978		methyltransferase	-0.954092	0.000237043	0.000534637	19.0169	18.4853	15.991	7.24228	10.508	9.72572
CCNA_02188		PaaI-family thioesterase	-0.563191	0.000238681	0.000538015	171.68	140.863	174.97	114.024	107.305	108.604
CCNA_03202		lipid A 3-O-deacylase PagL	0.639385	0.000239332	0.000539165	118.433	122.026	132.896	224.511	192.977	164.121
CCNA_02603		DUF1254 domain-containing protein	0.596822	0.000240029	0.000540419	143.261	179.822	161.618	239.837	260.475	232.607
CCNA_01351		two-component response regulator protein	0.813198	0.000243347	0.000547565	114.524	131.152	85.6995	226.026	165.532	191.678
CCNA_01044		AcrR-family transcriptional regulator	0.556011	0.000249465	0.000561003	455.56	363.271	445.73	635.299	629.615	594.214
CCNA_01777		hybrid sensor histidine kinase/receiver domain protein	0.672304	0.000250106	0.000562115	195.346	172.334	252.13	290.196	341.819	354.854
CCNA_02804		hypothetical protein	1.17449	0.000252307	0.00056673	5.38812	3.39287	5.43384	9.26338	10.3844	12.2922
CCNA_01234		metal-dependent hydrolase	0.772667	0.000256545	0.000575911	29.8988	33.5777	22.3564	51.8749	48.5841	46.7375
CCNA_01292		hypothetical protein	1.43964	0.000258739	0.000580497	52.6134	94.2984	133.983	214.91	227.097	317.301
CCNA_00023		mliC-family lysozyme inhibitor protein	0.778036	0.000260981	0.000584604	115.792	154.902	139.417	286.828	240.448	176.144
CCNA_00799	cydD	ABC transporter, ATP-binding protein cydD	-1.17186	0.000260916	0.000584604	59.1637	60.1357	94.7041	22.9058	36.5926	34.8505
CCNA_03663		NADP-dependent malic enzyme	-0.847	0.000261028	0.000584604	2059.11	2263.16	1354.73	1143.27	919.389	1093.74
CCNA_01295		TerC-family membrane protein	-0.647849	0.000263774	0.000590409	109.03	125.536	90.6676	73.6018	63.0481	71.1868
CCNA_03546		rRNA large subunit methyltransferase	1.06926	0.000266734	0.000596687	7.71241	5.03081	4.81283	11.9582	11.3734	13.9132
CCNA_03777		NADP(H)-dependent aldo-keto reductase	-0.801179	0.000267053	0.000597052	66.9817	62.8266	70.3295	45.98	31.0295	38.0924
CCNA_01813		tRNA-dihydrouridine synthase	0.609287	0.000268275	0.000599123	40.675	43.9903	51.6991	67.2016	73.3088	67.1345
CCNA_02150		dimethylallyltransferase/geranyltranstransferase	-0.531692	0.000268292	0.000599123	326.245	347.36	342.022	239.332	249.349	213.831
CCNA_00237	chvI	two-component response regulator chvI	0.543887	0.000268984	0.000600318	378.225	433.702	373.538	612.562	531.334	584.624
CCNA_01842		hypothetical protein	1.59595	0.000271038	0.000604551	66.4535	57.4448	21.4249	170.446	126.591	145.481
CCNA_00539		salicylate hydroxylase	-0.677411	0.000272065	0.000606489	96.141	104.711	74.987	60.2962	50.1912	62.2716
CCNA_01794		enoyl-CoA hydratase/isomerase family	0.765073	0.000272985	0.000608186	23.9824	32.7588	22.5116	43.7905	44.2573	46.8725
CCNA_03271		methionine gamma-lyase	-0.75189	0.000274063	0.000610232	17.9604	18.4853	18.1646	11.2845	10.7553	10.4011
CCNA_00082	lysS	class 1 lysyl-tRNA synthetase	-0.768772	0.000274692	0.000611277	102.903	103.307	135.536	78.3177	62.1827	60.1103
CCNA_00464		Undecaprenyl-phosphate sugar phosphotransferase-related protein	1.28453	0.000276655	0.000615289	6.76156	3.74386	5.43384	15.1583	14.464	9.45556
CCNA_03915		hypothetical protein	1.73942	0.000277163	0.000616061	13.4175	25.505	45.7995	96.676	101.866	81.0476
CCNA_01802		hypothetical protein	-1.46589	0.000277954	0.00061746	3.27513	3.39287	3.88132	1.17898	1.48348	1.08064
CCNA_00729		hypothetical protein	0.558914	0.000281059	0.000623997	552.335	544.029	638.865	748.986	919.142	887.742
CCNA_01173		chorismate mutase	0.623811	0.000281522	0.000624662	63.9179	51.478	67.5349	103.413	96.5501	81.8581
CCNA_01247		CESA-like glycosyltransferase	-0.62536	0.000283923	0.000629626	88.9568	99.0952	116.595	66.6963	71.949	58.6245
CCNA_00949		hypothetical protein	0.710378	0.000285892	0.000633625	45.9575	47.8512	38.0369	72.4228	62.6772	81.0476
CCNA_03850		imidazoleglycerol-phosphate dehydratase	-0.945094	0.000292428	0.000647736	21.9751	24.6861	34.6213	13.6424	13.1041	15.264
CCNA_02214		hypothetical protein	-1.09404	0.000293962	0.000650758	29.6875	44.1073	65.3614	21.0531	21.6341	22.153
CCNA_00299		phosphoribosylamine--glycine ligase	-1.23342	0.000294985	0.000652646	33.1739	45.3943	68.1559	21.0531	20.3979	20.6671
CCNA_03035	cpaH	TadC-related pilus assembly protein CpaH	-0.651923	0.000295678	0.000653801	65.1857	51.244	59.7723	34.5271	39.6832	37.8222
CCNA_02262		laminin G domain protein	0.978446	0.000296774	0.000655847	20.179	13.8055	19.0961	36.2114	41.043	27.286
CCNA_00393		RNA polymerase sigma factor	0.923527	0.000297638	0.000657376	42.0485	36.2686	32.7583	51.2012	80.2317	79.2916
CCNA_01650		copper/zinc superoxide dismutase	0.974404	0.000298011	0.00065782	73.1094	77.568	46.8863	139.288	101.866	148.182
CCNA_02316		hypothetical protein	0.918555	0.000300594	0.000663142	22.1864	24.3351	17.233	38.0641	40.5486	42.2798
CCNA_00154		conserved hypothetical membrane protein	2.33708	0.000301993	0.000665843	0.950845	0.584978	1.39727	4.0422	3.33784	7.15921
CCNA_00571		phosphoenolpyruvate-protein phosphotransferase/phosphocarrier protein HPr/PTS system, glucose-specific IIA subunit	-1.04216	0.000307278	0.000677107	17.7491	16.9644	27.635	9.76865	9.76627	10.5362
CCNA_01207		two-component sensor histidine kinase	0.692428	0.000309313	0.000680897	158.897	193.511	195.308	273.185	325.625	285.828
CCNA_02502		type IV secretory pathway, VirB6 channel protein	0.729577	0.000309353	0.000680897	35.8152	29.3659	37.2606	54.0644	67.993	47.5479
CCNA_00541		hypothetical protein	1.07774	0.00031	0.000681929	4.12033	4.09484	5.12334	8.7581	8.15916	11.0765
CCNA_03803	hfsK	GNAT-family holdfast biogenesis protein HfsK	0.613549	0.000311284	0.00068436	192.176	146.361	211.609	263.248	309.43	268.538
CCNA_03513	coxC	cytochrome c oxidase subunit III coxC	-0.72911	0.000313577	0.000689006	2920.78	3558.89	2604.52	2174.03	1481.38	1825.19
CCNA_02423		DUF2141 domain-containing protein	0.623318	0.000315846	0.000693197	30.5327	38.1405	32.4478	55.7487	48.8313	51.3302
CCNA_03352		YebC/PmpR transcriptional regulator	-0.684981	0.000315728	0.000693197	39.0903	47.3832	46.11	29.9797	26.5791	25.9352
CCNA_00429		hypothetical protein	1.00706	0.000317039	0.000695417	13.2062	8.54067	16.9225	25.6006	26.0846	25.53
CCNA_03639		ferredoxin, 2Fe-2s	-1.20595	0.000321117	0.000703958	103.536	139.459	70.3295	60.9699	37.8288	37.6872
CCNA_01668		sulfate transport system permease protein cysT	-0.952816	0.000326794	0.000715994	17.8548	15.4434	23.7537	11.2845	9.76627	8.37492
CCNA_03752		UTP-glucose-1-phosphate uridylyltransferase	-0.673339	0.000327245	0.000716572	102.903	111.848	114.576	69.3911	70.7127	66.324
CCNA_02902		xylan alpha-1,2-glucuronosidase	0.717082	0.000329247	0.000720545	96.3523	102.254	73.5898	161.856	130.423	155.882
CCNA_00135		trypsin-like peptidase	1.20587	0.000331926	0.00072558	277.224	382.458	534.535	670.837	986.764	1095.49
CCNA_00200		2OG-Fe(II) oxygenase superfamily protein	-0.772307	0.000331845	0.00072558	972.292	1109.59	821.908	667.469	471.624	561.39
CCNA_00397		acetolactate synthase	-0.746799	0.000332762	0.000726992	444.678	574.565	457.685	241.69	312.521	325.676
CCNA_01776		ribonuclease D	-0.518098	0.000334916	0.000731281	854.915	1051.79	920.027	708.059	646.428	619.474
CCNA_00196	leuC	3-isopropylmalate dehydratase large subunit	-0.686229	0.000336358	0.000734012	113.573	130.216	134.449	78.4861	82.8278	73.6183
CCNA_03734	nadE	glutamine-dependent NAD synthetase	0.606649	0.000336724	0.000734391	636.432	716.247	538.106	1072.53	944.856	862.212
CCNA_03148		DUF885 family protein	-0.556932	0.000337639	0.000735968	505.955	598.9	444.023	321.86	360.734	370.253
CCNA_00592		ferritin superfamily protein	-0.642786	0.000339616	0.000739858	1984.52	2100.42	2418.84	1590.27	1260.84	1314.46
CCNA_03244		GntR-family transcriptional regulator	0.901758	0.000340498	0.000741357	191.331	247.329	277.126	347.798	435.65	552.88
CCNA_00379		thiol:disulfide interchange protein dsbA	-0.646378	0.000340848	0.000741697	134.597	168.942	132.896	105.097	79.7373	94.2854
CCNA_03871	gidA	tRNA uridine 5-carboxymethylaminomethyl modification enzyme GidA	0.563857	0.000342682	0.000745266	130.054	113.486	142.832	201.436	194.213	175.333
CCNA_03597		metallopeptidase family protein	0.668534	0.000342903	0.000745324	90.3303	74.7602	81.9734	116.55	144.763	131.297
CCNA_02810		PII-like signaling protein	1.30629	0.000347479	0.000754841	1.79604	2.92489	2.48404	5.55803	5.43944	6.75397
CCNA_00708		cobaltochelatase cobT subunit	-0.561906	0.000348148	0.000755867	420.485	391.116	519.32	278.575	325.996	296.634
CCNA_02355		endonuclease III	0.624099	0.000349392	0.000758138	80.0823	87.6297	80.8866	134.403	135.244	113.602
CCNA_00999	mopJ	PAS-family motility and cell cycle regulatory protein MopJ	1.10192	0.000350741	0.000760634	1015.71	1336.67	2000.9	2581.79	3280.85	3479.92
CCNA_00711		inner membrane complex protein	-0.769564	0.000355656	0.000770857	51.8739	49.1381	47.5073	22.9058	30.7823	33.2295
CCNA_00766		cobalamin adenosyltransferase family protein	0.547464	0.00035659	0.000771544	154.776	162.039	196.395	225.353	252.192	271.915
CCNA_00774		ring hydroxylating diooxygenase	0.505602	0.000356422	0.000771544	268.35	256.103	304.14	361.44	408.205	406.319
CCNA_01284		dienelactone hydrolase family protein	1.23135	0.000356779	0.000771544	15.0022	8.54067	7.14162	24.5901	31.1532	17.1551
CCNA_01486		GguC-family protein	0.585132	0.000356762	0.000771544	78.2862	88.6826	68.7769	126.319	121.275	106.443
CCNA_03613		MaoC family dehydratase	-0.880381	0.000357009	0.000771607	12.5723	17.0813	15.2148	7.57913	7.66467	9.05032
CCNA_03150		hypothetical protein	2.06283	0.000358911	0.000775281	0.316948	1.05296	1.70778	3.87378	3.58509	4.72778
CCNA_03739		very short patch repair endonuclease	-0.692431	0.000364349	0.000786583	50.923	47.1492	60.3933	28.4638	33.3784	35.9311
CCNA_02063	bamD	beta-barrel assembly machine (BAM) protein BamD	-0.647021	0.000364874	0.000787273	144.845	146.946	148.577	103.413	99.2698	78.6162
CCNA_00511		carboxymethylenebutenolidase	-0.854696	0.000370311	0.000798555	96.6692	100.148	60.0828	58.6119	40.5486	43.4956
CCNA_02121		ligase-associated DNA damage response DEXH box helicase	0.639554	0.000372392	0.000802591	32.6457	26.441	34.6213	44.6326	52.0456	49.0338
CCNA_03283		TIM-barrel metal-dependent hydrolase	-0.777244	0.000374021	0.000805649	173.265	207.667	256.788	114.192	115.712	141.833
CCNA_00473		hypothetical protein	1.33566	0.000375567	0.000808525	3.48643	2.45691	3.26031	4.7159	9.3954	8.91524
CCNA_01512		IS200-like transposase	-0.793883	0.000376106	0.00080923	404.215	376.96	584.526	220.132	295.831	271.104
CCNA_00440		STAS domain protein	-0.93064	0.000376789	0.000810244	312.828	317.994	179.472	155.456	112.868	157.367
CCNA_01147		acetyltransferase	0.718275	0.000379166	0.000814898	26.2011	21.7612	20.9591	31.8323	45.1226	36.4714
CCNA_00414		type 1 glutamine amidotransferase (GATase1) domain protein	-0.780335	0.000382363	0.00082131	153.931	128.578	213.317	89.4337	112.992	85.7754
CCNA_01278		hypothetical protein	0.549923	0.000383866	0.000824076	1337.94	1485.38	1330.05	2310.12	1781.66	1989.04
CCNA_00751		conserved hypothetical membrane protein	-0.646861	0.000394963	0.000847423	205.066	255.167	294.359	161.688	169.735	150.208
CCNA_00915		Molybdenum cofactor sulfurase related protein	-0.68258	0.000396821	0.000850934	54.4094	51.712	64.7404	38.5693	36.2217	31.6086
CCNA_01090		conserved hypothetical protein	0.65121	0.000397755	0.000852459	978.419	1221.78	831.067	1750.95	1472.36	1537.74
CCNA_01568		Kef-type K+ transport system	-0.598443	0.000399175	0.000855024	148.015	175.727	135.846	104.929	93.8303	104.957
CCNA_02980		tryptophan 2,3-dioxygenase	0.528126	0.000399572	0.000855396	53.7756	57.0938	58.996	82.8651	79.49	82.5335
CCNA_02430		UPF0262 family protein	0.540655	0.000404139	0.000864691	99.2048	85.5237	101.38	139.456	144.516	132.108
CCNA_02886		pyrimidine utilization protein C	-0.787532	0.00040521	0.000866499	220.279	238.32	178.541	138.277	96.0556	135.214
CCNA_02453		protein tyrosine phosphatase	0.89023	0.000407932	0.000871833	10.5649	10.7636	10.5572	21.5584	20.8924	16.7498
CCNA_02661		M16 family peptidase	-0.827488	0.000410257	0.000875825	2171.94	2236.49	1344.95	1250.05	953.015	1039.44
CCNA_03269		glucokinase	0.648322	0.00041012	0.000875825	27.5745	31.8228	28.7217	47.159	47.1006	43.9008
CCNA_00559	metX2	homoserine O-acetyltransferase	-0.716112	0.00041421	0.000883771	216.159	154.083	228.377	107.455	145.629	110.9
CCNA_03527		glutamate-cysteine ligase family 2	-0.478824	0.000414449	0.00088379	180.766	199.36	196.86	147.204	128.569	138.321
CCNA_02118		ATP-dependent helicase, dinG family	0.720258	0.000414929	0.00088432	111.883	101.084	139.727	165.057	205.586	209.643
CCNA_03647		lysophospholipid acyltransferase	0.594506	0.000417033	0.000888062	164.179	133.024	147.801	259.88	212.385	200.053
CCNA_03903		IS4/5 transposase family protein	2.17288	0.000417148	0.000888062	1.90169	1.98892	2.17354	12.9687	6.18118	8.51
CCNA_01035		gamma-glutamyltranspeptidase	0.697857	0.000417807	0.000888971	117.271	105.062	91.4438	164.214	171.713	173.442
CCNA_00877		hypothetical protein	0.53631	0.000418755	0.000890493	214.363	194.681	178.851	276.722	280.749	295.419
CCNA_00910		erythromycin esterase family protein	0.63512	0.000420332	0.00089335	152.663	149.403	189.253	274.364	265.173	223.151
CCNA_02166		uracil DNA glycosylase superfamily protein	1.33616	0.000421025	0.000894329	6.02202	2.80789	4.96809	9.93708	12.7332	12.1571
CCNA_03334	ftsH	cell division protein FtsH	0.516728	0.000425799	0.000903967	1147.67	1263.67	1165.17	1874.23	1635.42	1607.44
CCNA_03991		hypothetical protein	0.787712	0.000428258	0.000908685	14.3683	10.2956	12.886	20.211	19.6562	24.9897
CCNA_02817		conserved hypothetical protein	-1.02741	0.00042868	0.000909076	16.0587	12.1675	15.8358	6.23173	7.2938	7.96968
CCNA_00731	mutL	DNA mismatch repair protein mutL	0.55743	0.000430621	0.000912688	276.168	289.447	332.551	398.157	506.239	416.855
CCNA_01769		ABC transporter ATP-binding protein	-1.03782	0.00043222	0.00091557	18.0661	14.9754	19.5618	6.40015	9.64264	9.32048
CCNA_03974		hypothetical protein	0.583925	0.000436337	0.000923781	367.132	403.284	458.772	622.162	593.641	626.363
CCNA_03319	imuA	ImuA family protein	0.928407	0.000440723	0.000932551	51.4513	40.3635	56.9777	69.8964	105.451	107.118
CCNA_01062		GDP-mannose 4,6 dehydratase	-0.632427	0.000444687	0.0009399	102.48	114.071	100.293	79.8335	62.4299	62.4067
CCNA_03194		phage holin family protein	0.563292	0.000444677	0.0009399	88.9568	72.6542	77.3158	118.066	110.767	124.408
CCNA_00181		type II secretion pathway protein M	-1.1916	0.00044632	0.000942832	4.96552	5.96677	6.36536	3.3685	1.97798	2.29635
CCNA_02258		lipoyl(octanoyl) transferase LipB	0.612309	0.000446698	0.000943112	43.6332	48.3192	55.1147	65.1805	79.9845	79.1565
CCNA_02749		hypothetical protein	-0.851913	0.000449032	0.000947518	18.5943	14.7414	20.0276	10.2739	9.3954	9.8608
CCNA_02610		VOC family protein	-1.04699	0.000450349	0.000949774	29.8988	45.2773	27.4797	19.8742	13.475	16.6148
CCNA_01854		GntR-family transcriptional regulator	1.33238	0.000453516	0.000955925	2.64124	2.80789	1.55253	6.737	5.31582	6.07857
CCNA_01158		hypothetical protein	0.802213	0.000455927	0.000960244	54.3038	50.3081	71.7267	88.9284	101.124	116.709
CCNA_03930		hypothetical protein	1.25236	0.000456066	0.000960244	28.314	16.0284	19.8723	43.1168	44.7518	65.5135
CCNA_00431		hypothetical protein	1.01572	0.000460128	0.000967203	9.93105	7.9557	12.265	23.9164	16.9364	19.9917
CCNA_02413		acyl-CoA dehydrogenase	-0.765514	0.000459973	0.000967203	228.52	253.412	159.444	136.761	110.89	130.081
CCNA_02830		DNA repair protein RadC	-1.49849	0.000459926	0.000967203	10.7762	9.59363	13.9727	4.54748	4.57407	2.97175
CCNA_03492		M50-like Site-2 protease	0.566393	0.000460532	0.000967522	173.265	202.051	196.86	253.311	261.959	331.755
CCNA_01799	pdhA	pyruvate dehydrogenase E1 component alpha subunit	-0.630651	0.000461403	0.00096882	180.132	206.848	213.007	148.382	117.442	121.842
CCNA_02120		tetratricopeptide repeat family protein	0.720956	0.000466566	0.000979125	95.824	59.9017	83.6812	128.677	137.346	128.596
CCNA_03519	zerR	transcriptional regulator ZerR	-1.1686	0.00046891	0.000983504	80.9275	59.0828	41.763	29.9797	21.016	30.2578
CCNA_01448	glpX	fructose-1,6-bisphosphatase, class II	-0.566676	0.000478581	0.00100306	94.8732	89.9696	94.8594	64.1699	70.5891	54.0318
CCNA_01465		methyl-accepting chemotaxis protein	-0.670494	0.000478759	0.00100306	888.512	1148.66	1268.1	647.594	706.138	722.675
CCNA_01038		glyoxalase family protein	0.734855	0.000479981	0.00100508	437.917	537.712	340.624	818.209	626.277	746.854
CCNA_00025		major facilitator superfamily transporter	-0.610749	0.000480249	0.00100509	1152.42	1379.73	1233.48	871.768	738.404	855.863
CCNA_01676		autotransporter translocation and assembly factor TamB	0.617712	0.000482861	0.00101	559.731	491.147	649.267	850.21	850.654	907.598
CCNA_03921		UDP-glucose 6-dehydrogenase related protein	0.881894	0.000483685	0.00101117	15.0022	9.24265	13.0412	24.7585	24.4775	19.5865
CCNA_03858		protein translocase subunit secB	-0.971694	0.000484402	0.00101212	31.1666	31.5888	22.0459	17.6846	12.1151	13.7781
CCNA_01711		MecR antirepressor / ankyrin repeat family protein	0.63627	0.000487337	0.0010177	114.207	124.483	95.6356	179.036	146.865	194.244
CCNA_00800	cydA	cytochrome bd-type quinol oxidase, subunit 1 cydA	-0.585958	0.000499096	0.00104169	731.305	706.068	700.811	553.276	395.596	475.885
CCNA_01553		WcaJ-family glycosyltransferase	0.787017	0.000499477	0.00104191	15.0022	14.5074	21.8906	30.1481	25.961	32.1489
CCNA_00809		quinone oxidoreductase	-0.620263	0.000501286	0.00104512	88.4286	105.296	87.7178	56.9277	63.4189	62.6768
CCNA_00267	nudC	NADH pyrophosphatase	0.481407	0.000502858	0.00104783	190.169	201.7	221.235	267.964	285.076	302.578
CCNA_01821		nucleoside triphosphate pyrophosphohydrolase	0.697085	0.000504723	0.00105114	32.9626	32.0568	22.5116	46.9906	47.4715	47.9532
CCNA_00862	xylD	xylonate dehydratase xylD	-0.71024	0.000508862	0.00105918	114.418	87.5127	83.5259	54.0644	61.6882	58.7595
CCNA_01979	lexA	LexA repressor	-0.705559	0.000509514	0.00105997	222.181	261.251	193.445	144.34	117.69	153.315
CCNA_00363		PAP2 bacterial acid phosphatase	-0.657057	0.000509853	0.0010601	27.4688	29.0149	32.4478	20.7163	17.0601	18.641
CCNA_02552	clpS	ATP-dependent Clp protease adaptor protein ClpS	0.743333	0.000512495	0.00106501	1789.81	1409.45	1474.28	3008.24	2771.77	2044.02
CCNA_00402		conserved hypothetical membrane protein	1.17218	0.000516551	0.0010728	4.96552	5.96677	6.21011	9.76865	13.9695	14.5886
CCNA_02373		transposase	2.20036	0.000516801	0.0010728	0.528247	0.701973	0.310505	3.20008	2.96697	1.35079
CCNA_00310		3'-phosphoadenosine-5'-phosphosulfate (PAPS) 3'-phosphatase family protein	-0.75235	0.000523945	0.00108704	28.2084	34.7477	36.3291	19.7057	17.6782	21.4776
CCNA_02073		cupin domain transcriptional regulator	1.29568	0.000528344	0.00109557	4.64857	3.74386	5.74435	8.42125	12.6096	13.2378
CCNA_00326		vegetatible incompatibility protein HET-E-1	-0.725346	0.000532805	0.00110395	189.324	188.129	290.167	122.277	138.335	142.644
CCNA_02617		histidinol-phosphate transaminase	1.37528	0.000532963	0.00110395	12.1497	4.67982	10.7124	27.4533	24.4775	19.5865
CCNA_02852		hypothetical protein	-0.653633	0.000536388	0.00111045	699.61	753.217	1061	546.708	579.548	471.427
CCNA_01906		allophanate hydrolase	0.995485	0.00053871	0.00111465	5.38812	5.03081	4.65758	9.4318	9.14815	11.6168
CCNA_00490		conserved hypothetical membrane protein	-0.845249	0.000543002	0.00112232	40.992	51.0101	71.7267	28.4638	28.6807	33.6348
CCNA_00655		hypothetical protein	1.05164	0.000542779	0.00112232	6.33896	3.50987	7.14162	11.1161	12.6096	11.2116
CCNA_00609		PurR-family transcriptional regulator	-0.562314	0.000547877	0.00113118	40.3581	45.8623	46.8863	30.9902	31.524	27.5562
CCNA_03892		HD family metal-dependent phosphohydrolase	-0.628408	0.000547628	0.00113118	89.4851	73.1222	88.9598	57.6014	51.5511	53.6265
CCNA_02448		YjfI family protein	0.527586	0.000554064	0.00114334	617.415	580.766	550.836	854.926	912.713	753.743
CCNA_01912		protein ydhR precursor	-1.54685	0.000557618	0.00115005	4.85987	7.48772	3.57081	2.0211	1.73073	1.75603
CCNA_03541		aldo/keto reductase	-0.683668	0.000560709	0.0011558	101.846	129.982	92.6858	76.6334	58.5976	67.1345
CCNA_02916		DUF4159 domain-containing protein	-1.51377	0.000562773	0.00115943	4.85987	5.84978	4.19182	2.18953	1.48348	1.62095
CCNA_03058		carbon-nitrogen hydrolase	-0.559318	0.000565647	0.00116473	90.7528	74.9941	80.4209	51.8749	59.5866	55.5176
CCNA_02778		hypothetical protein	1.66946	0.00057086	0.00117483	1.37344	0.584978	0.465758	2.0211	3.09059	2.97175
CCNA_02671		hypothetical protein	0.761493	0.000572264	0.00117709	106.178	78.972	87.7178	164.551	160.834	137.511
CCNA_02727		PhoH family protein	1.51142	0.000574943	0.00118197	944.717	1002.42	457.219	3034.35	1497.33	2325.12
CCNA_01633	era	GTP-binding protein Era	0.494942	0.000575282	0.00118201	389.635	330.512	403.657	545.529	493.382	544.775
CCNA_03645		nucleotide-sugar pyrophosphatase	-0.669977	0.000575583	0.00118201	73.6376	54.6369	78.2473	43.4537	46.3589	39.8484
CCNA_00396		hypothetical protein	-0.969666	0.000576201	0.00118265	215.736	332.969	284.268	123.119	141.302	160.609
CCNA_03526		hypothetical protein	0.575099	0.000577495	0.00118467	72.7924	61.5397	57.2882	102.066	97.9099	85.9105
CCNA_02929		alcohol dehydrogenase catalytic domain-containing protein	0.865706	0.000579625	0.0011884	34.0191	50.8931	46.11	68.549	86.7838	82.9387
CCNA_02649		PaiB transcriptional regulator	-0.843276	0.000583814	0.00119635	14.8966	12.4015	14.2832	7.4107	8.40641	7.29429
CCNA_02905		very short patch repair (Vsr) endonuclease	1.03075	0.000588484	0.00120527	6.33896	4.67982	6.98637	13.6424	11.7442	11.3467
CCNA_01463		3-deoxy-7-phosphoheptulonate synthase	0.814244	0.000592479	0.00121281	827.658	906.715	584.682	1567.87	1250.95	1259.75
CCNA_01303		conserved hypothetical protein	0.857288	0.000594843	0.001217	1160.45	1147.96	856.529	1956.76	1624.91	2152.63
CCNA_03950		hypothetical protein	1.2182	0.000598575	0.00122398	3.69773	3.50987	4.65758	9.26338	9.51902	8.64508
CCNA_01709		hypothetical protein	1.24896	0.000599182	0.00122457	3.59208	2.45691	2.01828	6.23173	6.18118	7.15921
CCNA_00804		ASC-1 homology domain protein	-0.724291	0.000602919	0.00123155	30.6383	29.9509	36.7949	18.6952	17.4309	22.6933
CCNA_01346		outer membrane protein	0.963083	0.000604637	0.0012344	5.38812	4.79682	5.27859	11.2845	11.3734	7.56445
CCNA_02428		translation initiation factor 1 IF-1	0.718116	0.00061724	0.00125946	37.2942	30.8868	36.9501	65.1805	51.1802	56.7333
CCNA_01543		chaperone protein dnaK	-1.58163	0.000621231	0.00126693	8.3463	10.0616	22.9774	3.53693	5.56306	4.32254
CCNA_03859	cenR	two-component response regulator cenR	-0.561073	0.000622606	0.00126906	470.562	391.35	479.42	287.165	336.627	285.153
CCNA_02443		dienelactone hydrolase family protein	-0.721464	0.000633539	0.00129065	337.339	346.892	208.66	207.668	173.197	161.285
CCNA_03479		MarR-family transcriptional regulator	-0.597215	0.000641068	0.0013053	42.9993	44.2243	42.5392	28.6323	25.8373	31.3384
CCNA_03120		chemotaxis protein cheW	0.507457	0.000644891	0.00131239	1465.36	1755.52	1551.13	2303.89	2247.85	2231.92
CCNA_03447		hypothetical protein	0.873942	0.000646475	0.00131491	29.7931	25.856	32.9136	37.0535	64.9024	59.7051
CCNA_03408		ABC transporter ATP-binding protein	-0.457263	0.000650285	0.00132196	808.218	798.261	843.332	567.592	585.852	630.821
CCNA_03409		alpha/beta hydrolase family protein	0.465632	0.000651509	0.00132374	174.11	206.731	214.559	259.038	274.939	287.854
CCNA_00339		transporter, major facilitator superfamily	0.889361	0.000652322	0.00132469	309.236	325.833	194.532	583.424	369.14	585.569
CCNA_00421		dihydroneopterin aldolase	-0.573996	0.000656685	0.00133285	32.6457	33.1097	32.6031	21.0531	22.005	22.9635
CCNA_00262		ketopantoate reductase panE/ApbA family protein	0.655301	0.000664552	0.00134668	41.3089	48.7871	38.0369	61.3067	67.004	73.6183
CCNA_01481		cyclase homology domain protein	-0.581476	0.000664207	0.00134668	86.7382	90.4376	82.5944	64.1699	56.2488	53.3564
CCNA_02098		molybdopterin-guanine dinucleotide biosynthesis protein A	-0.889747	0.000664215	0.00134668	51.0287	66.8045	74.366	37.3904	37.7052	28.5018
CCNA_02339		class I SAM-dependent methyltransferase	-0.641264	0.000667553	0.00135204	89.0625	89.1506	111.316	50.8644	67.993	66.324
CCNA_02655		NTF2 superfamily protein	1.0256	0.00066899	0.00135398	8.3463	7.25372	6.52061	19.3689	15.453	10.6713
CCNA_02716		ABC transporter substrate-binding protein	-0.619627	0.000669216	0.00135398	610.654	651.665	445.265	420.726	349.731	341.346
CCNA_02429		low molecular weight phosphatase family protein	0.917837	0.000671355	0.00135759	18.2773	9.47664	16.3015	27.9586	27.4444	27.8264
CCNA_01070		hypothetical protein	0.64202	0.000673614	0.00136144	167.243	215.038	148.111	288.849	247.495	291.907
CCNA_02747		ABC transporter substrate-binding protein	-0.917441	0.000679616	0.00137233	19.1225	26.792	28.1007	16.0004	11.3734	11.887
CCNA_03791		MarR-family transcriptional regulator	0.655514	0.000679716	0.00137233	21.3412	18.8363	17.8541	33.5166	27.8153	30.3929
CCNA_02026		CRISPR/Cas system endoribonuclease Cas6-like protein	-0.629338	0.000684426	0.00138111	59.375	65.7515	63.1878	45.6432	40.6722	35.5259
CCNA_03376		hypothetical protein	1.32862	0.000687586	0.00138675	6.33896	2.22292	6.36536	11.4529	15.3293	10.4011
CCNA_00546		conserved hypothetical protein	-0.631387	0.000688008	0.00138687	85.0478	97.2233	103.243	60.633	66.6331	56.8684
CCNA_03254		pectate lyase	0.704377	0.000690004	0.00139016	19.0169	14.3905	15.8358	26.7796	27.9389	25.6651
CCNA_03897		conserved hypothetical protein	-1.03536	0.000690571	0.00139058	38.1394	41.0654	25.3062	21.7268	13.2277	16.4797
CCNA_00944		flagellar hook length determination protein	-1.38781	0.000697152	0.00140309	110.404	111.38	191.892	30.9902	73.3088	52.816
CCNA_01081		hypothetical protein	0.684049	0.000706515	0.00142119	318.005	207.667	285.82	403.715	526.637	373.224
CCNA_03725		ATP-dependent DNA ligase	0.595228	0.00071695	0.00144142	52.8247	44.1073	60.7038	77.8124	80.9735	79.0214
CCNA_03013	ahpF	alkyl hydroperoxide reductase subunit F	-0.959697	0.00071936	0.00144551	12.8892	17.3153	15.2148	7.91598	9.14815	6.21365
CCNA_00467		oligosaccharide translocase/flippase	0.761138	0.000722826	0.00145171	113.784	118.282	115.353	231.921	154.406	202.889
CCNA_00092		short chain dehydrogenase	-0.612895	0.00072436	0.00145403	212.038	250.253	169.07	144.509	128.569	140.077
CCNA_02511	hfsC	polysaccharide polymerase hfsC	-0.627382	0.00072834	0.00146126	42.6824	44.9263	52.9412	28.2954	33.0075	29.4473
CCNA_03879	hemE	uroporphyrinogen decarboxylase	-0.402204	0.000729429	0.00146267	238.239	242.298	229.308	187.962	176.535	172.767
CCNA_03875	qor	quinone oxidoreductase	-0.897941	0.000730194	0.00146344	41.7315	34.0457	31.982	20.8847	21.3869	15.6692
CCNA_01535		single-strand DNA binding protein	0.545088	0.00073716	0.00147663	205.382	172.217	221.235	306.87	308.565	258.137
CCNA_03055		AraC-family transcriptional regulator	0.808646	0.000744552	0.00149066	23.9824	32.0568	22.6669	40.5904	43.5155	53.8967
CCNA_01929		hypothetical protein	0.613732	0.000745644	0.00149207	68.7778	54.1689	60.0828	102.402	82.0861	95.9064
CCNA_00182		type II secretion pathway protein N	-0.77002	0.000750512	0.00150102	25.4615	20.2402	28.877	13.474	16.8128	13.2378
CCNA_02125	podJ	polar development protein podJ	0.500015	0.000753108	0.00150543	1432.29	1362.41	1537.47	1980.68	2179.36	1966.49
CCNA_00316		glutamate 5-kinase	-0.716468	0.000758416	0.00151525	42.5767	34.2797	52.3201	24.4216	29.0516	24.8546
CCNA_00760		two component sensor histidine kinase	0.578942	0.000758891	0.00151541	178.019	148.935	205.555	245.564	287.919	261.379
CCNA_01077		penicillin acylase	-0.638488	0.000762014	0.00152085	254.087	326.652	254.304	177.352	184.57	174.523
CCNA_03885		Abi superfamily/CAAX amino terminal protease	-0.579969	0.000763891	0.00152381	235.809	296.701	241.107	175.499	159.104	183.033
CCNA_03267	rtrA	transcriptional regulatory protein RtrA	0.709689	0.000770862	0.00153691	2007.87	2169.1	1475.68	3109.63	2417.09	3718.47
CCNA_01121		MA superfamily peptidase	0.52149	0.000774147	0.00154266	1655.63	1642.27	1921.56	2485.62	2478.53	2527.88
CCNA_00860	hfiA	holdfast inhibitor protein HfiA	0.634207	0.000780312	0.00155414	545.891	373.918	476.16	708.564	830.38	627.714
CCNA_02691		TetR-family transcriptional regulator	1.13423	0.000791848	0.00157626	3.48643	3.04188	4.50233	7.24228	7.54104	9.1854
CCNA_02936		glutathione S-transferase	0.487506	0.000792242	0.00157626	257.151	266.516	256.788	385.693	321.174	387.543
CCNA_03793	ftsY	cell division protein FtsY	0.63183	0.000793152	0.00157725	102.903	70.7823	96.5672	145.182	139.324	134.269
CCNA_00859		acetyltransferase, GNAT family	0.480842	0.000796212	0.00158251	569.133	577.022	587.787	727.596	799.474	892.605
CCNA_03173		hydrophobic ligand-binding SRPBCC domain protein	-0.537234	0.000796752	0.00158276	137.344	123.547	126.376	92.1285	79.49	95.366
CCNA_03440		YdiU family protein	1.35445	0.000800049	0.00158849	2.32429	1.87193	1.24202	5.55803	5.81031	2.97175
CCNA_02167		glutathione S-transferase	-0.961715	0.000802412	0.00159206	14.3683	14.8584	8.69415	5.72645	7.2938	6.48381
CCNA_03285		magnesium and cobalt transport protein CorA	0.636083	0.000802679	0.00159206	60.9597	54.8709	52.7859	94.6549	95.8083	71.8622
CCNA_01862		hypothetical protein	-1.88986	0.000804945	0.00159573	6.23332	2.80789	2.9498	1.68425	0.494495	1.21571
CCNA_00422		SDR pteridine reductase	0.799293	0.000806668	0.00159832	61.6993	59.5507	87.873	95.1602	137.346	130.352
CCNA_00532		hypothetical protein	-1.03607	0.00080808	0.00160029	61.171	44.5753	52.0096	19.7057	29.6697	27.286
CCNA_02680		conserved transmembrane protein	0.658119	0.000809782	0.00160235	533.001	638.445	430.05	889.621	726.907	911.246
CCNA_02873		glyoxalase/bleomycin resistance protein, dioxygenase superfamily	0.503045	0.000809957	0.00160235	54.5151	60.3697	65.0509	83.8757	87.2783	83.6141
CCNA_02205		RcnB family protein	0.504315	0.000812617	0.00160679	623.332	639.03	672.865	769.871	1020.64	954.201
CCNA_03277		glycosyltransferase	0.832919	0.000834891	0.00164998	36.8716	24.1011	44.7128	52.8855	74.0506	60.5156
CCNA_02482		AraC-family transcriptional regulator	0.497732	0.000844206	0.00166752	51.9795	62.5926	52.0096	81.3493	73.8033	80.2372
CCNA_02934		DUF998 domain-containing protein	0.838304	0.000846257	0.00167072	44.2671	46.4472	75.7633	79.6651	108.171	108.469
CCNA_00485		ribosomal large subunit pseudouridine synthase D	-0.756144	0.000853811	0.00168476	44.0558	30.4188	36.3291	19.032	26.8263	19.5865
CCNA_03070		4-oxalocrotonate tautomerase	0.973674	0.000861309	0.00169868	29.7931	17.9003	23.2879	46.9906	60.9465	31.6086
CCNA_00890		poly(3-hydroxyalkanoate) depolymerase	0.751719	0.000863857	0.00170283	109.77	111.029	131.654	150.235	224.006	218.423
CCNA_01205		ABC transporter ATP-binding protein	1.49259	0.000865499	0.00170479	4.96552	2.45691	3.88132	9.4318	16.5656	5.80841
CCNA_01328	rpsM	SSU ribosomal protein S13P	-0.637915	0.00086574	0.00170479	110.932	100.616	113.955	65.5173	78.501	64.9732
CCNA_01053		acetyltransferase	0.834184	0.000869991	0.00171228	35.7095	27.8449	22.3564	53.5592	62.6772	37.5521
CCNA_02775		hypothetical protein	1.1157	0.000872058	0.00171547	9.4028	4.79682	5.5891	11.9582	19.038	12.1571
CCNA_00843		endo-beta-mannanase	-0.77455	0.000878312	0.00172688	121.074	112.433	88.1835	59.7909	71.5781	56.7333
CCNA_03215		ARO8 family aminotransferase/HTH DNA-binding protein	-0.899984	0.000881035	0.00173135	41.0976	40.4805	42.384	15.1583	28.5571	22.2881
CCNA_00068	gpsA	NAD(P)H-dependent glycerol-3-phosphate dehydrogenase	-1.17015	0.000883564	0.00173413	45.0067	51.244	71.261	14.8214	27.1972	31.7437
CCNA_00924		MarR/EmrR family transcriptional regulator	-0.615169	0.000883255	0.00173413	32.9626	29.3659	25.6167	17.5162	19.6562	20.2619
CCNA_03912		hypothetical protein	-0.829716	0.000883807	0.00173413	25.6728	22.9311	24.0642	15.832	12.3624	12.8325
CCNA_02279		disulfide bond formation protein B	-0.526753	0.000884308	0.00173422	60.3258	63.2946	68.6217	44.9695	39.9304	48.4935
CCNA_02248		hypothetical protein	0.894805	0.000892585	0.00174866	228.203	149.52	194.687	421.905	417.477	225.312
CCNA_03677		CoA-transferase family III protein	-0.505737	0.000892306	0.00174866	78.3919	90.9055	89.4255	57.7698	62.4299	61.8664
CCNA_01852		major facilitator superfamily transporter	0.845255	0.000895843	0.00175415	1184.54	1564.82	1065.65	2385.74	1972.54	2496.13
CCNA_01446		LL-diaminopimelate aminotransferase	-0.753783	0.000898633	0.00175871	190.38	233.757	188.321	157.141	103.967	102.66
CCNA_03838		gluconate 2-dehydrogenase/glyoxylate reductase/hydroxypyruvate reductase	-0.510499	0.000901713	0.00176384	741.448	732.743	713.852	582.919	451.721	501.55
CCNA_01013		histidine utilization repressor	0.838188	0.0009027	0.00176487	8.9802	7.9557	8.38364	11.2845	16.6892	17.1551
CCNA_02870		Lambda phage tail tube protein	1.91507	0.000903796	0.00176611	1.90169	1.40395	0.931516	6.90543	2.96697	6.88905
CCNA_03001		hypothetical protein	1.14898	0.000913712	0.00178458	57.3676	55.6899	30.2743	132.214	80.7262	106.713
CCNA_03106		BolA family transcriptional regulator	0.47803	0.000914813	0.00178582	219.223	209.071	230.55	309.902	270.983	336.753
CCNA_03927		hypothetical protein	0.89357	0.000924621	0.00180405	22.3977	14.8584	18.1646	38.4009	29.9169	34.9856
CCNA_01282		gluconolactonase	0.712941	0.000926223	0.00180625	18.6999	16.8474	12.7307	26.2743	23.8594	29.4473
CCNA_00343	sucB	dihydrolipoamide succinyltransferase	-0.661297	0.000927928	0.00180866	462.005	477.225	301.501	289.017	265.667	230.31
CCNA_03025		MarR-family transcriptional regulator	1.44434	0.000934974	0.00182146	10.0367	14.3905	33.5346	37.0535	66.7568	50.9249
CCNA_00305	czcD	cobalt-zinc-cadmium resistance protein czcD	-0.426523	0.000941293	0.00183284	217.955	235.395	242.505	166.404	170.601	180.601
CCNA_01221		acyl carrier protein	-0.690161	0.000945957	0.00184099	300.784	310.155	290.167	212.216	174.062	172.496
CCNA_00399		zinc metallohydrolase, glyoxalase II family	0.485914	0.000946563	0.00184123	344.84	442.711	360.031	536.939	537.145	533.158
CCNA_03917		hypothetical protein	0.88189	0.000952266	0.00185139	1994.77	1275.84	2729.19	3212.37	3583.11	4260
CCNA_03280	vor	2-oxoacid ferredoxin oxidoreductase Vor	0.514354	0.000956237	0.00185816	138.189	137.47	124.668	201.268	175.546	195.325
CCNA_03342		tol-pal system-associated acyl-CoA thioesterase	0.523509	0.000962116	0.00186864	38.1394	35.2157	35.7081	50.0222	53.2818	53.4914
CCNA_02193		hypothetical protein	-0.851809	0.000963869	0.0018711	16.4813	14.0395	22.6669	9.93708	9.51902	9.8608
CCNA_02037	lon	ATP-dependent endopeptidase Lon	-0.622865	0.000965142	0.00187262	4153.61	4739.14	3549.39	3024.91	2305.21	2749.81
CCNA_03160		molybdopterin-guanine dinucleotide biosynthesis protein A	1.28961	0.000985798	0.00191173	6.02202	6.43476	10.8677	10.9476	24.4775	20.397
CCNA_00256		pyridoxine kinase	-0.646093	0.0010011	0.00194041	79.2371	72.1863	59.4618	45.98	49.0786	39.8484
CCNA_02368		alpha-glucosidase	0.550084	0.00100591	0.00194877	38.0338	42.1184	40.2104	54.4013	62.6772	59.0297
CCNA_03755	rfaE	bifunctional D-glycero-D-manno-heptose-7-phosphate 1-kinase/D-glycero-D-manno-heptose-1-phosphate adenylyltransferase	-0.597255	0.00101421	0.00196384	282.507	263.24	398.534	195.541	207.317	220.855
CCNA_02010		hypothetical protein	-1.01993	0.00101646	0.00196721	50.6061	58.2638	28.256	24.5901	16.8128	26.6106
CCNA_01285		proline iminopeptidase	0.392098	0.00102684	0.0019863	304.587	298.222	301.501	416.852	381.503	388.488
CCNA_01558		4-deoxy-L-threo-5-hexosulose-uronate ketol-isomerase	0.749386	0.00102774	0.00198702	83.2517	95.8194	56.9777	164.888	119.05	114.007
CCNA_01917		alpha-methylacyl-CoA racemase	-0.533117	0.00103807	0.002006	144.106	179.003	183.353	109.645	118.802	121.301
CCNA_02613		Rieske (2Fe-2S) protein	0.683096	0.0010458	0.00201992	42.1541	53.584	38.1922	67.2016	72.8143	75.2392
CCNA_02372		hypothetical protein	1.16937	0.00104762	0.00202241	14.7909	8.18969	10.2467	19.8742	36.8398	18.1006
CCNA_01033		FecR family protein	0.640199	0.00105559	0.00203677	578.853	489.158	674.573	761.787	998.137	955.417
CCNA_03802		serine protease, peptidase family S9A	-0.754103	0.0010691	0.0020618	221.652	238.554	141.901	133.393	116.701	107.388
CCNA_02458		methylmalonyl-CoA mutase beta subunit	0.572599	0.00107818	0.00207827	123.927	138.523	146.714	175.667	199.652	232.742
CCNA_02242		PHB granule-associated protein, phasin2	-0.851308	0.00108442	0.00208924	68.1439	80.9609	45.0233	40.0852	30.6587	37.2819
CCNA_00605		conserved hypothetical membrane protein	-0.641412	0.00109242	0.00210359	1586.43	1741.48	1224.94	1050.8	790.326	1077.93
CCNA_02658		crotonase/enoyl-CoA hydratase family protein	0.452059	0.00110618	0.00212826	433.163	479.331	434.242	662.247	557.295	622.986
CCNA_02851		alpha/beta hydrolase family protein	-1.41924	0.00110634	0.00212826	19.1225	16.0284	16.9225	3.70535	10.2608	5.13302
CCNA_01966	nrdJ	vitamin B12-dependent ribonucleotide reductase	-0.432563	0.00113975	0.00219143	367.026	405.273	351.803	266.617	281.12	285.153
CCNA_03046	cpaK	TadE-related pilus assembly protein CpaK	-0.601844	0.00116016	0.00222955	127.519	142.267	199.5	99.8761	103.72	105.227
CCNA_02592		acyl-CoA thioesterase	0.61918	0.00116239	0.00223273	25.6728	19.8892	26.0824	35.7061	35.6036	38.6327
CCNA_01756		hypothetical protein	-0.716465	0.00116848	0.00224329	185.203	205.795	235.363	119.413	143.527	117.924
CCNA_03836		3-hydroxydecanoyl-(acyl-carrier-protein) dehydratase	0.546343	0.00117684	0.00225821	127.941	139.225	138.175	236.637	184.694	170.875
CCNA_00104		orotidine 5'-phosphate decarboxylase	-1.2882	0.0011778	0.00225892	6.33896	6.90274	11.4887	2.52638	4.32683	2.97175
[truncated: 1,834 more rows]

## Sheet: 2-fold differentially regulated
Negative logFC values indicate genes upregulated at 0 minutes of starvation. Positive logFC values indicate genes upregulated at 60 minutes of starvation.
Locustag	Gene	Description	logFC	PValue	FDR
CCNA_00214	znuL	TonB-dependent receptor	-5.44298	0.00796824	0.0128782
CCNA_01315	rpsQ	SSU ribosomal protein S17P	-5.09466	2.83233e-13	4.03222e-11
CCNA_00789	fixK	hypoxia transcriptional regulator FixK	-5.09367	4.26939e-10	7.02159e-09
CCNA_01587		ABC type-2 transporter	-5.01164	0.0189214	0.0283785
CCNA_03689		alanine dehydrogenase	-4.86622	8.45572e-15	1.08008e-11
CCNA_01314	rpmC	LSU ribosomal protein L29P	-4.84561	1.31706e-13	3.80794e-11
CCNA_01313	rplP	LSU ribosomal protein L16P	-4.77472	1.41646e-13	3.80794e-11
CCNA_01739		LSU ribosomal protein L9P	-4.71787	2.13422e-11	7.17399e-10
CCNA_01177	cysI	sulfite reductase, beta subunit	-4.66229	7.97257e-14	3.80794e-11
CCNA_02142	flgF	flagellar basal-body rod protein flgF	-4.66165	2.7695e-11	8.16363e-10
CCNA_01320	rpsH	SSU ribosomal protein S8P	-4.55975	2.77909e-12	1.805e-10
CCNA_01316	rplN	LSU ribosomal protein L14P	-4.46402	1.63072e-12	1.30507e-10
CCNA_01318	rplE	LSU ribosomal protein L5P	-4.43778	1.08759e-12	9.69221e-11
CCNA_01317	rplX	LSU ribosomal protein L24P	-4.41634	1.21152e-11	4.71201e-10
CCNA_01312	rpsC	SSU ribosomal protein S3P	-4.40457	1.43077e-12	1.19189e-10
CCNA_01588		hypothetical protein	-4.37222	0.0181997	0.0273817
CCNA_01310	rpsS	SSU ribosomal protein S19P	-4.33826	2.43502e-13	4.03222e-11
CCNA_00515	metE	5-methyltetrahydropteroyltriglutamate-- homocysteine methyltransferase	-4.3091	1.06824e-10	2.31272e-09
CCNA_01321	rplF	LSU ribosomal protein L6P	-4.28359	1.87898e-13	4.00014e-11
CCNA_00530		LSU ribosomal protein L10P	-4.20147	7.29685e-11	1.66438e-09
CCNA_02221	metH	methionine synthase I metH	-4.16065	2.23259e-13	4.03222e-11
CCNA_00454		GntR-family transcriptional regulator	-4.1601	4.45074e-12	2.3926e-10
CCNA_01319	rpsN	SSU ribosomal protein S14P	-4.09056	2.50287e-11	7.86146e-10
CCNA_01467	ccoN	cytochrome cbb3 oxidase subunit I ccoN	-4.05501	1.67383e-13	3.80794e-11
CCNA_01530	fljJ	flagellin FljJ	-4.0076	2.04332e-14	1.9575e-11
CCNA_01178		conserved hypothetical protein, DUF934	-4.00353	1.41047e-08	1.10984e-07
CCNA_01179	cysH	3'-phosphoadenosine 5'-phosphosulfate sulfotransferase	-3.95648	4.93408e-10	7.76127e-09
CCNA_01585		TonB-dependent receptor	-3.9331	0.0192462	0.0288317
CCNA_01311	rplV	LSU ribosomal protein L22P	-3.87581	1.93029e-11	6.60434e-10
CCNA_03963		hypothetical protein	-3.77937	2.8902e-07	1.42907e-06
CCNA_02579		cytochrome P450	-3.77436	7.9688e-05	0.000200108
CCNA_02223		CAU/MBL1b family subclass B3 metallo-beta-lactamase	-3.76735	7.63536e-13	7.50223e-11
CCNA_00805	yihA	GTP-binding protein YihA	-3.75895	5.98916e-11	1.44342e-09
CCNA_02222	metF	5-methyltetrahydrofolate--homocysteine methyltransferase homocysteine-binding subunit	-3.74358	2.93065e-13	4.03222e-11
CCNA_00946	flgD	Basal-body rod modification protein FlgD	-3.74262	4.37741e-10	7.13798e-09
CCNA_01021		TonB-dependent receptor	-3.73898	5.64047e-11	1.37671e-09
CCNA_01324	rpmD	LSU ribosomal protein L30P	-3.69232	7.6885e-10	1.08317e-08
CCNA_00943	flaN	flagellar hook-associated protein FlaN	-3.67777	5.10702e-13	5.43614e-11
CCNA_01322	rplR	LSU ribosomal protein L18P	-3.63256	7.01079e-11	1.63813e-09
CCNA_01002	fliP	flagellar biosynthesis protein FliP	-3.5873	1.10355e-13	3.80794e-11
CCNA_02665	flgI	flagellar P-ring protein FlgI	-3.58624	2.10368e-12	1.521e-10
CCNA_03303		translation elongation factor Tu (EF-TU)	-3.58243	1.33449e-08	1.06315e-07
CCNA_01309	rplB	LSU ribosomal protein L2P	-3.56102	4.33672e-12	2.3926e-10
CCNA_02666		chemotactic signal-response protein CheL	-3.55069	1.67853e-08	1.27477e-07
CCNA_01483		hypothetical protein	-3.5479	0.0215761	0.0320215
CCNA_00721		chaperonin GroEL	-3.49745	2.53145e-10	4.6193e-09
CCNA_00213		ribosomal-protein-alanine acetyltransferase	-3.46683	2.33323e-09	2.58792e-08
CCNA_01805		dihydrolipoamide dehydrogenase	-3.4585	3.08156e-12	1.9046e-10
CCNA_01827	cobQ	cobyric acid synthase CobQ	-3.45501	1.1813e-11	4.71201e-10
CCNA_01323	rpsE	SSU ribosomal protein S5P	-3.45313	1.79636e-10	3.45912e-09
CCNA_02143	flgG	flagellar basal-body rod protein flgG	-3.44091	4.37778e-09	4.36866e-08
CCNA_00319		acetyltransferase, GNAT family	-3.42645	4.43462e-13	5.20125e-11
CCNA_01442		N-acetyl-gamma-glutamyl-phosphate reductase	-3.38993	3.88961e-10	6.48042e-09
CCNA_01308	rplW	LSU ribosomal protein L23P	-3.37856	1.54763e-11	5.6481e-10
CCNA_02047	glnA	glutamine synthetase	-3.37741	5.71544e-10	8.58885e-09
CCNA_02344		phosphoglycerate mutase	-3.35877	4.03804e-11	1.05357e-09
CCNA_03560	atpD	ATP synthase beta chain	-3.35077	5.01123e-12	2.63055e-10
CCNA_03464		glycine cleavage system H protein	-3.33773	1.36875e-13	3.80794e-11
CCNA_00700		TonB-dependent receptor	-3.33722	0.0020869	0.00376683
CCNA_02224		methylenetetrahydrofolate reductase	-3.31217	8.35001e-12	3.67784e-10
CCNA_01692		GMP synthase GuaA	-3.30315	5.5661e-12	2.7203e-10
CCNA_01371		hypothetical protein	-3.30177	5.31968e-07	2.37588e-06
CCNA_00790	fixT	hypoxia negative feedback regulator FixT	-3.26435	4.29107e-09	4.31585e-08
CCNA_01826	btuB	vitamin B12 transporter BtuB	-3.23514	4.14399e-09	4.201e-08
CCNA_02171		nucleoside permease nupC	-3.21159	6.61274e-13	6.66843e-11
CCNA_01466		hypothetical protein	-3.18749	2.8848e-09	3.1316e-08
CCNA_02933		M20/M25/M40 family metallo-hydrolase	-3.18129	4.36796e-12	2.3926e-10
CCNA_02325		ornithine carbamoyltransferase	-3.17497	2.36784e-12	1.59185e-10
CCNA_00215		SapC surface layer protein	-3.1354	1.04835e-06	4.21541e-06
CCNA_02322		Co2+/Mg2+ efflux protein ApaG	-3.13528	1.35333e-08	1.0737e-07
CCNA_01176		conserved hypothetical protein	-3.12617	9.23679e-07	3.79372e-06
CCNA_03561		ATP synthase gamma chain	-3.11076	1.68933e-13	3.80794e-11
CCNA_03451		hypothetical protein	-3.10029	5.90923e-08	3.66697e-07
CCNA_00537		DNA-directed RNA polymerase beta' chain	-3.09965	2.66403e-10	4.79276e-09
CCNA_03041	cpaB	pilus assembly protein CpaB	-3.09867	1.14627e-09	1.50074e-08
CCNA_02277	hutA	TonB-dependent outer membrane channel HutA	-3.09313	1.96597e-09	2.27601e-08
CCNA_01005	flgC	flagellar basal-body rod protein flgC	-3.09177	4.41982e-11	1.12912e-09
CCNA_01476	ftrB	CRP-family transcription regulator FtrB	-3.08318	2.33225e-10	4.29671e-09
CCNA_01562		4-hydroxy-2-oxoglutarate aldolase/2-dehydro-3-deoxyphosphogluconate aldolase	-3.07272	3.57166e-09	3.68911e-08
CCNA_00043	nusA	Transcription termination/antitermination protein NusA	-3.06886	7.27358e-12	3.31814e-10
CCNA_01332	rplQ	LSU ribosomal protein L17P	-3.06302	1.99052e-10	3.75747e-09
CCNA_00212	aguB	N-carbamoylputrescine amidase	-3.06148	7.53596e-12	3.39739e-10
CCNA_02388		ribose 5-phosphate isomerase	-3.04915	6.74017e-12	3.11185e-10
CCNA_00677		LSU ribosomal protein L1P	-3.04378	2.04388e-09	2.352e-08
CCNA_00678		LSU ribosomal protein L11P	-3.04373	3.43515e-10	5.8629e-09
CCNA_03962		hypothetical protein	-3.0395	1.32058e-10	2.69174e-09
CCNA_01999		translation elongation factor Ts (EF-Ts)	-3.0328	2.37294e-11	7.57759e-10
CCNA_01848	qoxD	quinol cytochrome oxidase polypeptide IV	-3.02993	8.66521e-10	1.20658e-08
CCNA_00945		chemotaxis protein MotD	-3.0185	1.09805e-10	2.35069e-09
CCNA_01399		ammonium transporter/methylammonium transporter	-3.01626	8.13962e-09	7.23689e-08
CCNA_01130	fliR	flagellar biosynthesis protein FliR	-3.00956	2.88645e-10	5.07379e-09
CCNA_02721		peptidase, M16 family	-2.99404	1.21051e-11	4.71201e-10
CCNA_03865		leucyl-tRNA synthetase	-2.98852	4.43964e-13	5.20125e-11
CCNA_02204		ketol-acid reductoisomerase/2-dehydropantoate 2-reductase	-2.98087	2.3786e-08	1.71009e-07
CCNA_03463		glycine cleavage system protein P, N-terminal domain	-2.96695	6.36353e-12	2.97379e-10
CCNA_02535		type I DNA topoisomerase	-2.96221	4.81251e-13	5.26901e-11
CCNA_03923		hypothetical protein	-2.95072	3.11132e-07	1.51494e-06
CCNA_00840		sialic acid-specific 9-O-acetylesterase	-2.93442	4.11881e-11	1.05928e-09
CCNA_02016	nuoM	NADH-quinone oxidoreductase chain M	-2.9252	3.6069e-12	2.1264e-10
CCNA_01242		amino acid permease	-2.9135	7.96631e-11	1.79422e-09
CCNA_00283		2,3,4,5-tetrahydropyridine-2-carboxylate N-succinyltransferase	-2.91158	8.58015e-10	1.19997e-08
CCNA_01849	qoxC	quinol cytochrome oxidase polypeptide III	-2.91041	9.18325e-10	1.2613e-08
CCNA_00667		lipopolysaccharide biosynthesis protein	-2.89069	3.61473e-08	2.46033e-07
CCNA_03135	fliI	flagellar protein export ATPase FliL	-2.87372	5.41977e-10	8.34078e-09
CCNA_03643		succinate dehydrogenase membrane anchor subunit	-2.86495	3.91369e-11	1.03429e-09
CCNA_02018	nuoK	NADH-quinone oxidoreductase chain K	-2.85843	3.55989e-10	6.03607e-09
CCNA_00349		integrase/recombinase, XerC-CodV family	-2.85308	1.40425e-09	1.74711e-08
CCNA_03304		translation elongation factor G (EF-G)	-2.84252	4.34684e-12	2.3926e-10
CCNA_01129	fliQ	flagellar biosynthesis protein FliQ	-2.8425	5.9581e-12	2.81869e-10
CCNA_00737	ileS	isoleucyl-tRNA synthetase	-2.84245	1.57471e-11	5.69272e-10
CCNA_02000		SSU ribosomal protein S2P	-2.82964	7.65078e-10	1.08184e-08
CCNA_02019	nuoJ	NADH-quinone oxidoreductase chain J	-2.82515	4.40872e-12	2.3926e-10
CCNA_00455	nagA	N-acetyl-glucosamine/N-acetyl-chitin oligosaccharide outer membrane transporter nagA	-2.8148	9.19581e-11	2.03185e-09
CCNA_03462		glycine cleavage system protein P, C-terminal domain	-2.81294	1.1514e-09	1.50074e-08
CCNA_02596		SSU ribosomal protein S4P	-2.79408	5.37099e-09	5.05691e-08
CCNA_01095		phenylalanyl-tRNA synthetase beta chain	-2.79071	5.40618e-13	5.59905e-11
CCNA_00806	yidC	inner membrane protein translocase component yidC	-2.78448	5.54077e-09	5.20398e-08
CCNA_00531		LSU ribosomal protein L12P (L7/L12)	-2.77478	1.62459e-10	3.19252e-09
CCNA_01400	glnK	nitrogen regulatory protein GlnK	-2.76388	4.64629e-07	2.11707e-06
CCNA_00533	hfsI	secreted polysaccharide polymerase hfsI	-2.76111	2.26366e-11	7.38048e-10
CCNA_01524	flbA	flagellar modification protein FlbA	-2.75132	9.69568e-12	4.08284e-10
CCNA_00618		succinylglutamic semialdehyde dehydrogenase	-2.74717	7.41336e-08	4.45266e-07
CCNA_03796		tellurium resistance protein terC	-2.74502	3.11679e-09	3.32689e-08
CCNA_00233		UDP-N-acetylglucosamine 4,6-dehydratase	-2.74415	3.27775e-12	1.96256e-10
CCNA_03158		FAD:protein FMN transferase ApbE	-2.73933	1.98306e-06	7.40651e-06
CCNA_03722	gltB	glutamate synthase (NADPH) large chain GltB	-2.72339	1.62868e-11	5.77879e-10
CCNA_01330	rpoA	DNA-directed RNA polymerase alpha chain	-2.70781	1.08426e-11	4.51617e-10
CCNA_02402		methyl-accepting chemotaxis protein	-2.70181	8.36396e-13	7.98755e-11
CCNA_00906		hypothetical protein	-2.69823	2.32902e-08	1.68392e-07
CCNA_02140	fliM	flagellar motor switch protein fliM	-2.69065	1.6854e-12	1.30507e-10
CCNA_02307		prephenate/arogenate dehydrogenase family protein	-2.68856	2.76445e-08	1.9545e-07
CCNA_01161		proton/sodium-glutamate symport protein	-2.68207	1.59458e-08	1.22454e-07
CCNA_02667	flbY	flagellar basal-body protein FlbY	-2.66829	6.0431e-08	3.74106e-07
CCNA_01803		pyruvate dehydrogenase complex, dihydrolipoamide acetyltransferase component	-2.6667	3.03791e-12	1.9046e-10
CCNA_00034		SSU ribosomal protein S15P	-2.66526	9.22606e-11	2.03185e-09
CCNA_02340		class I SAM-dependent methyltransferase	-2.65016	1.03847e-09	1.3914e-08
CCNA_03339	tolA	cell envelope integrity protein TolA	-2.64229	4.32695e-08	2.83919e-07
CCNA_00536		DNA-directed RNA polymerase beta chain	-2.64022	8.00658e-11	1.79422e-09
CCNA_03040	cpaC	outer membrane pilus secretion channel CpaC	-2.63769	1.5935e-11	5.70683e-10
CCNA_01404	glyS	glycyl-tRNA synthetase beta chain	-2.626	2.9463e-13	4.03222e-11
CCNA_01745		thioredoxin peroxidase	-2.62524	5.1248e-09	4.88514e-08
CCNA_02022	nuoH	NADH-quinone oxidoreductase chain H	-2.62425	3.2132e-10	5.57149e-09
CCNA_00257		adenosylhomocysteinase	-2.61936	5.56769e-10	8.43295e-09
CCNA_03876	rho	transcription termination factor rho	-2.61085	1.89884e-09	2.2191e-08
CCNA_02185		acetolactate synthase large subunit	-2.61032	2.59992e-11	7.96043e-10
CCNA_01538		pyruvate phosphate dikinase	-2.60327	8.23755e-12	3.6705e-10
CCNA_01212		dATP pyrophosphohydrolase	-2.60281	7.23079e-11	1.66438e-09
CCNA_01747		3-oxoacyl-(acyl-carrier protein) reductase	-2.5998	1.05364e-09	1.40682e-08
CCNA_01560		phosphoenolpyruvate carboxylase	-2.5931	5.61708e-10	8.47427e-09
CCNA_01991		OmpH-like outer membrane protein	-2.58074	1.76829e-10	3.42226e-09
CCNA_00722		chaperonin GroES	-2.57597	5.61543e-09	5.2612e-08
CCNA_02023	nuoG	NADH-quinone oxidoreductase chain G	-2.57334	1.27344e-11	4.87982e-10
CCNA_01143		endoribonuclease L-PSP	-2.56971	5.34599e-07	2.38485e-06
CCNA_03033		Flp pilus assembly protein TadD	-2.5667	7.65873e-08	4.56427e-07
CCNA_01584	pbp1A	multimodular transpeptidase-transglycosylase PBP 1A	-2.55395	6.55453e-10	9.55018e-09
CCNA_03944		hypothetical protein	-2.55179	2.134e-07	1.11107e-06
CCNA_03401	trcR	RNA polymerase-associated protein TrcR	-2.54936	6.63422e-10	9.62967e-09
CCNA_03301	acrB	efflux RND transporter permease subunit	-2.5461	3.31516e-11	9.20556e-10
CCNA_01976		Indole-3-glycerol phosphate synthase	-2.53808	1.91924e-08	1.42529e-07
CCNA_01804		glutathione peroxidase	-2.53723	2.87681e-11	8.28866e-10
CCNA_01180		penicillin acylase family protein	-2.53625	1.89086e-11	6.58708e-10
CCNA_02069		protein translocase subunit secF	-2.53529	9.56568e-10	1.30447e-08
CCNA_01548		transporter, major facilitator superfamily	-2.53492	1.62521e-09	1.96461e-08
CCNA_01298		translation elongation factor Tu (EF-TU)	-2.53001	1.2656e-07	7.04912e-07
CCNA_03164		protein translocase subunit secA	-2.5057	2.79113e-10	4.95053e-09
CCNA_01740		SSU ribosomal protein S18P	-2.49668	8.393e-09	7.41059e-08
CCNA_01920	mfd	transcription-repair coupling factor Mfd	-2.49261	2.86467e-11	8.28866e-10
CCNA_02141	fliL	flagellar fliL protein	-2.48896	5.29621e-12	2.70601e-10
CCNA_01175		uroporphyrin-III C-methyltransferase	-2.48676	5.39837e-05	0.000141205
CCNA_03781	acnA	aconitate hydratase	-2.48129	1.3918e-10	2.80705e-09
CCNA_01741		SSU ribosomal protein S6P	-2.47864	4.51774e-10	7.27395e-09
CCNA_02017	nuoL	NADH-quinone oxidoreductase chain L	-2.46483	1.38398e-11	5.19942e-10
CCNA_03642		succinate dehydrogenase flavoprotein subunit	-2.45999	2.72903e-12	1.80304e-10
CCNA_03910		hypothetical protein	-2.45645	1.62402e-05	4.82422e-05
CCNA_01761		LPS export ABC transporter permease LptG	-2.44864	3.09697e-11	8.72617e-10
CCNA_02994		carbamoyl-phosphate synthase large chain	-2.439	2.2727e-11	7.38048e-10
CCNA_02293		thiol:disulfide interchange protein tlpA	-2.43298	5.57544e-11	1.36956e-09
CCNA_03023		TonB-dependent receptor	-2.42949	1.12142e-07	6.35694e-07
CCNA_00947	flgE	flagellar hook protein FlgE	-2.42665	7.87494e-07	3.30787e-06
CCNA_01307	rplD	LSU ribosomal protein L1E-L4P	-2.4258	6.51866e-09	5.97596e-08
CCNA_02912		prolyl 4-hydroxylase	-2.42236	4.10947e-12	2.38598e-10
CCNA_02278		DedA family protein	-2.42161	6.00947e-09	5.53565e-08
CCNA_00041		protein translation initiation factor 2 IF-2	-2.42113	3.70062e-10	6.21964e-09
CCNA_01491		cystathionine beta-lyase	-2.4191	2.74168e-11	8.15104e-10
CCNA_03469		arginyl-tRNA synthetase	-2.41403	1.82014e-11	6.39887e-10
CCNA_01992	bamA	beta-barrel assembly machine (BAM) protein BamA	-2.40299	5.1052e-12	2.64367e-10
CCNA_02540		N-acyl-L-amino acid amidohydrolase	-2.39228	1.39036e-09	1.7388e-08
CCNA_01654		cyclophilin-type peptidylprolyl cis-trans isomerase	-2.38979	2.10357e-10	3.93214e-09
CCNA_02051		imidazolonepropionase related amidohydrolase	-2.38618	1.19954e-09	1.54769e-08
CCNA_02363		hypothetical protein	-2.38395	1.06111e-10	2.31033e-09
CCNA_02622		M61 glycyl aminopeptidase	-2.38309	2.93886e-12	1.87695e-10
CCNA_03044	cpaI	CpaC-related secretion pathway protein CpaI	-2.3747	1.58386e-08	1.2212e-07
CCNA_01563		2-dehydro-3-deoxygluconokinase	-2.36247	8.74894e-09	7.64891e-08
CCNA_02604		host cell attachment protein	-2.35589	8.0765e-06	2.58772e-05
CCNA_01770		nucleoside diphosphate kinase	-2.35526	7.39385e-09	6.68237e-08
CCNA_00839		glucan 1,4-beta-glucosidase	-2.3549	9.77857e-11	2.14123e-09
CCNA_01381		valyl-tRNA synthetase	-2.35486	4.0905e-11	1.05911e-09
CCNA_03465	gcvT	glycine cleavage system aminomethyltransferase GcvT	-2.34218	1.87073e-08	1.39468e-07
CCNA_03022		PiuB-family transmembrane transporter	-2.33732	2.21972e-07	1.1479e-06
CCNA_01449		fructose-1,6-bisphosphatase, FIG superfamily	-2.32174	6.35373e-09	5.83873e-08
CCNA_02028		NTF2 superfamily protein	-2.3208	1.00307e-08	8.35599e-08
CCNA_00067		YciI-like protein	-2.30747	1.27134e-08	1.02564e-07
CCNA_02244		aminotransferase class I family protein	-2.30666	1.44502e-08	1.13238e-07
CCNA_03767		SSU ribosomal protein S16P	-2.30403	1.59488e-09	1.94018e-08
CCNA_00320		LSU ribosomal protein L27P	-2.29753	3.86298e-08	2.58793e-07
CCNA_02145	flgH	flagellar L-ring protein flgH	-2.29492	8.68289e-07	3.60877e-06
CCNA_01019		beta-glucosidase	-2.29084	1.87374e-07	9.9311e-07
CCNA_00950	fliF	flagellar M-ring protein FliF	-2.29049	4.94194e-10	7.76127e-09
CCNA_01087	eipA	cell envelope integrity protein EipA	-2.28999	7.06838e-10	1.01446e-08
CCNA_02181		phosphatase/phosphohexomutase family protein	-2.28498	4.6916e-06	1.59664e-05
CCNA_03322		D-3-phosphoglycerate dehydrogenase	-2.27684	4.7924e-09	4.64136e-08
CCNA_00898		ribosomal large subunit pseudouridine synthase F	-2.2759	3.9078e-07	1.83289e-06
CCNA_02231		ABC transporter ATP-binding protein	-2.27324	4.67556e-10	7.43433e-09
CCNA_00942	flgL	flagellar hook-associated protein FlgL	-2.27048	1.06614e-07	6.07049e-07
CCNA_01325	rplO	LSU ribosomal protein L15P	-2.26469	1.39556e-08	1.10264e-07
CCNA_01096		phenylalanyl-tRNA synthetase alpha chain	-2.25854	4.56056e-10	7.2817e-09
CCNA_02144	flgA	flagella basal body P ring formation protein flgA	-2.25676	2.0996e-06	7.78864e-06
CCNA_00636		hypothetical protein	-2.24997	1.63954e-09	1.9695e-08
CCNA_00151		ribonuclease PH	-2.23792	1.42643e-07	7.77538e-07
CCNA_00115		TolB protein	-2.23122	9.34719e-12	3.97982e-10
CCNA_02607		isocitrate dehydrogenase	-2.22386	7.83583e-09	7.04856e-08
CCNA_00211	aguA	Agmatine/peptidylarginine deiminase	-2.22031	1.59439e-07	8.62952e-07
CCNA_01492		3-mercaptopyruvate sulfurtransferase	-2.21584	2.65462e-10	4.79276e-09
CCNA_00782		aminobenzoyl-glutamate transport protein	-2.20815	3.04919e-09	3.27296e-08
CCNA_03558		ATP synthase epsilon chain	-2.20781	2.35222e-12	1.59185e-10
CCNA_03700		large-conductance mechanosensitive channel	-2.19332	7.88447e-08	4.66975e-07
CCNA_02408		DUF2336 domain-containing protein	-2.18867	3.84364e-11	1.02284e-09
CCNA_01961		biotin carboxylase	-2.18838	4.37224e-09	4.36866e-08
CCNA_01727		methyl-accepting chemotaxis protein	-2.18833	3.44247e-10	5.8629e-09
CCNA_00601		MoxR-like ATPase	-2.18593	2.35044e-11	7.56881e-10
CCNA_01646		dethiobiotin synthetase	-2.17469	3.09283e-07	1.50785e-06
CCNA_02321	metZ	O-succinylhomoserine sulfhydrylase	-2.17072	1.31753e-07	7.29589e-07
CCNA_01609		alkyl sulfatase	-2.17011	1.20496e-08	9.80339e-08
CCNA_02133	glk	glucokinase	-2.16687	2.79466e-11	8.17491e-10
CCNA_00295	phoU	phosphate transport system protein phoU	-2.15083	8.93648e-09	7.71658e-08
CCNA_02364		methyl-accepting chemotaxis protein	-2.1487	3.0285e-11	8.59645e-10
CCNA_01969		aspartyl-tRNA synthetase	-2.14835	9.58727e-08	5.52457e-07
CCNA_01725	bamB	beta-barrel assembly machine (BAM) protein BamB	-2.1474	1.54916e-10	3.08835e-09
CCNA_00197	rplS	LSU ribosomal protein L19P	-2.1437	3.0447e-09	3.27296e-08
CCNA_01419		serine hydroxymethyltransferase	-2.137	5.5905e-08	3.50046e-07
CCNA_02020	nuoI	NADH-quinone oxidoreductase chain I	-2.13683	2.27239e-10	4.22709e-09
CCNA_01850	qoxB	quinol cytochrome oxidase polypeptide I	-2.1317	5.20449e-09	4.94879e-08
CCNA_01989		(3R)-hydroxymyristoyl-ACP dehydratase FabZ	-2.12485	3.48134e-11	9.52894e-10
CCNA_02385		3-deoxy-7-phosphoheptulonate synthase	-2.11912	1.54139e-09	1.8871e-08
CCNA_01630		ribonuclease III	-2.11869	3.40949e-07	1.63724e-06
CCNA_03038	cpaE	pilus assembly ATPase CpaE	-2.11776	4.75953e-09	4.64136e-08
CCNA_03851		imidazole glycerol phosphate synthase, glutamine amidotransferase subunit	-2.10165	1.08751e-07	6.18297e-07
CCNA_03157		DUF4198 domain-containing protein	-2.10074	1.90319e-06	7.13605e-06
CCNA_02050		imidazolonepropionase related amidohydrolase	-2.08949	3.55838e-09	3.68532e-08
CCNA_01254	smpB	SsrA-binding protein	-2.0894	1.37438e-07	7.5345e-07
CCNA_02292		acetyltransferase	-2.08423	4.01061e-07	1.86739e-06
CCNA_00136		AmpG-family major facilitator transporter	-2.07368	1.84283e-09	2.17284e-08
CCNA_03028		prephenate dehydratase	-2.07057	7.13801e-06	2.32e-05
CCNA_02015	nuoN	NADH-quinone oxidoreductase chain N	-2.07038	2.15183e-09	2.44682e-08
CCNA_01006	fliE	flagellar hook-basal body complex protein FliE	-2.06974	1.00919e-09	1.3617e-08
CCNA_01647		8-amino-7-oxononanoate synthase	-2.06946	7.44831e-07	3.16429e-06
CCNA_02558		enantioselective peptide amidase	-2.06473	1.59058e-08	1.22391e-07
CCNA_03559		hypothetical protein	-2.06236	1.14039e-10	2.41435e-09
CCNA_00736		lipoprotein signal peptidase	-2.05927	1.82762e-08	1.37054e-07
CCNA_02134	edd	phosphogluconate dehydratase	-2.05923	3.04424e-10	5.32673e-09
CCNA_03300		efflux RND transporter periplasmic adaptor subunit	-2.05809	5.24835e-07	2.34675e-06
CCNA_02513	hfsA	holdfast synthesis protein HfsA	-2.05263	1.26062e-10	2.58325e-09
CCNA_02068		Mth938-like membrane protein	-2.04879	2.43523e-06	8.87896e-06
CCNA_02693		M10 peptidase-related protein	-2.0468	2.74396e-11	8.15104e-10
CCNA_00253		aspartate-semialdehyde dehydrogenase	-2.04573	3.77763e-10	6.32135e-09
CCNA_02910		TonB-dependent receptor	-2.04282	4.28593e-07	1.97343e-06
CCNA_00035		tRNA pseudouridine synthase B	-2.03544	2.19583e-11	7.25381e-10
CCNA_02387		glutathione-disulfide reductase	-2.03418	2.30421e-09	2.5818e-08
CCNA_01939		ADP-ribosylglycohydrolase	-2.03041	3.5634e-07	1.69838e-06
CCNA_03842	moeB	molybdopterin biosynthesis protein MoeB	-2.03022	2.9777e-08	2.08084e-07
CCNA_03305		SSU ribosomal protein S7P	-2.0292	1.07996e-09	1.4287e-08
CCNA_02580		rubredoxin	-2.01756	0.00380014	0.00654773
CCNA_03867		DNA polymerase III, delta subunit	-2.01683	1.33234e-08	1.06315e-07
CCNA_01441		SSU ribosomal protein S9P	-2.00445	9.66975e-09	8.12599e-08
CCNA_00692		PAS-family GGDEF/EAL protein	-2.00414	4.55783e-10	7.2817e-09
CCNA_03599		aspartate-semialdehyde dehydrogenase	-1.99822	7.52089e-07	3.18454e-06
CCNA_00518		LSU ribosomal protein L25P	-1.99582	2.59416e-08	1.84774e-07
CCNA_01936		cysteine desulfurase/selenocysteine lyase	-1.99264	5.62469e-08	3.51612e-07
CCNA_00066		Rieske (2Fe-2S) domain protein	-1.98989	2.06787e-06	7.68061e-06
CCNA_02021		hypothetical protein	-1.9846	4.82236e-08	3.08558e-07
CCNA_01847		cytochrome c oxidase assembly protein Surf1	-1.98319	3.41184e-06	1.20388e-05
CCNA_01653		cyclophilin-type peptidylprolyl cis-trans isomerase	-1.98053	2.33669e-09	2.58792e-08
CCNA_00084	purH	phosphoribosylaminoimidazolecarboxamide formyltransferase/IMP cyclohydrolase	-1.98034	6.1393e-08	3.78837e-07
CCNA_00195	leuD	3-isopropylmalate dehydratase small subunit	-1.97985	5.96763e-09	5.52351e-08
CCNA_01954	rne	ribonuclease E	-1.97833	4.15989e-07	1.9252e-06
CCNA_00294	pstB	phosphate transport ATP-binding protein pstB	-1.97704	5.17439e-08	3.28283e-07
CCNA_01162		beta-D-glucoside glucohydrolase	-1.974	6.69327e-09	6.10681e-08
CCNA_03382		hypothetical protein	-1.97199	6.89378e-09	6.27481e-08
CCNA_00777		PAS family GGDEF/EAL protein	-1.96985	1.94162e-08	1.43635e-07
CCNA_02951		WbqC-like family protein	-1.96631	3.03749e-05	8.43454e-05
CCNA_00373		ATP synthase A chain	-1.96096	2.51166e-07	1.27988e-06
CCNA_03748		dTDP-4-dehydrorhamnose 3,5-epimerase	-1.9568	1.49651e-09	1.83802e-08
CCNA_03156		FlgD-Ig family periplasmic protein	-1.94847	8.04396e-06	2.57945e-05
CCNA_01468	ccoO	cytochrome cbb3 oxidase, cytochrome c subunit ccoO	-1.94208	7.39233e-06	2.39454e-05
CCNA_01669		sulfate transport system permease protein cysW	-1.93532	7.84121e-07	3.2983e-06
CCNA_01223		acyl-CoA synthetase	-1.93526	1.78484e-09	2.11096e-08
CCNA_00453		glucosamine-6-phosphate deaminase	-1.93361	3.70428e-09	3.7954e-08
CCNA_03702		SSU ribosomal protein S1P	-1.92946	4.26902e-08	2.81565e-07
CCNA_00254		RarD family membrane permease	-1.92633	1.20394e-07	6.74487e-07
CCNA_03036	cpaG	TadB-related pilus assembly protein CpaG	-1.92496	8.94093e-09	7.71658e-08
CCNA_03641		succinate dehydrogenase iron-sulfur protein	-1.92375	1.59987e-07	8.63015e-07
CCNA_02395		hypothetical protein	-1.92264	3.35879e-10	5.77179e-09
CCNA_03562	atpA	ATP synthase alpha chain	-1.91689	1.18735e-08	9.68073e-08
CCNA_02915		TldD/PmbA family protein	-1.9113	6.06211e-10	9.00387e-09
CCNA_02007		lipoprotein releasing system transmembrane protein lolE	-1.9066	1.27277e-09	1.62035e-08
CCNA_02900		N-acyl-L-amino acid amidohydrolase	-1.90563	1.08122e-09	1.4287e-08
CCNA_02986		phage-related conserved hypothetical protein	-1.89804	9.17754e-10	1.2613e-08
CCNA_03751		peptidyl-prolyl cis-trans isomerase	-1.89516	6.20855e-10	9.08059e-09
CCNA_02194		fumarate hydratase	-1.89502	3.55356e-07	1.6965e-06
CCNA_03039	cpaD	pilus assembly protein CpaD	-1.89498	7.45486e-08	4.46314e-07
CCNA_03735		transketolase	-1.89066	5.90641e-07	2.59855e-06
CCNA_01862		hypothetical protein	-1.88986	0.000804945	0.00159573
CCNA_03030		cytochrome c2	-1.88728	5.57515e-08	3.49656e-07
CCNA_00953	fliN	flagellar motor switch protein FliN	-1.88672	5.09059e-09	4.86462e-08
CCNA_01003	fliO	flagellar biosynthesis protein FliO	-1.87897	7.51694e-07	3.18454e-06
CCNA_02109	thiC	thiamine biosynthesis protein thiC	-1.87719	1.37373e-08	1.08763e-07
CCNA_03940		hypothetical protein	-1.87531	0.00423295	0.00721882
CCNA_03037	cpaF	pilus assembly ATPase CpaF	-1.8697	2.27685e-09	2.56614e-08
CCNA_03552	cpaM	polysaccharide deacetylase cpaM	-1.869	7.85021e-11	1.78e-09
CCNA_01841		isocitrate lyase	-1.86853	1.52701e-08	1.18561e-07
CCNA_02950	flmF	Protoporphyrinogen oxidase-related protein	-1.86278	3.33088e-08	2.28335e-07
CCNA_01972		anthranilate synthase component I	-1.86041	2.64756e-10	4.79276e-09
CCNA_00279		NAD(P)H-quinone reductase	-1.85747	8.39588e-08	4.93451e-07
CCNA_03428	gapR	chromosome binding protein GapR	-1.85704	0.00598245	0.00989842
CCNA_00048	metK	S-adenosylmethionine synthetase	-1.8564	1.13329e-07	6.40018e-07
CCNA_01020		LacI-family transcriptional regulator	-1.8561	6.4212e-06	2.11574e-05
CCNA_02514	hfsD	polysaccharide secretin protein hfsD	-1.85487	6.01822e-10	9.00387e-09
CCNA_00778		GTP-binding protein TypA/BipA	-1.84385	8.97431e-07	3.71779e-06
CCNA_03961		hypothetical protein	-1.83762	9.9013e-07	4.015e-06
CCNA_01971		peptidyl-prolyl cis-trans isomerase	-1.82174	4.53879e-11	1.14425e-09
CCNA_02275		DUF4198 domain-containing protein	-1.81598	2.92978e-05	8.15316e-05
CCNA_02935		methyl-accepting chemotaxis protein	-1.81274	2.0669e-07	1.08201e-06
CCNA_03358		glyceraldehyde 3-phosphate dehydrogenase	-1.80889	4.88199e-07	2.21394e-06
CCNA_03716		LptC-related lipopolysaccharide assembly protein	-1.80858	1.04566e-07	5.96276e-07
CCNA_01774		phosphoribosylglycinamide formyltransferase	-1.80727	3.56425e-05	9.74891e-05
CCNA_03704		3-phosphoshikimate 1-carboxyvinyltransferase	-1.80364	4.46936e-06	1.52916e-05
CCNA_01795		phosphopyruvate hydratase	-1.7995	2.32126e-09	2.58792e-08
CCNA_00600		hypothetical protein	-1.79248	2.52813e-06	9.20018e-06
CCNA_01644	motB	chemotaxis protein MotB	-1.7904	1.37784e-09	1.73643e-08
CCNA_00040		YcxB-like membrane protein	-1.78815	1.78312e-09	2.11096e-08
CCNA_00523		multicopper polyphenol oxidase	-1.7862	1.38208e-09	1.73643e-08
CCNA_01222		NADH-ubiquinone oxidoreductase	-1.78259	7.37216e-08	4.43487e-07
CCNA_02005		inosine-uridine nucleoside N-ribohydrolase	-1.7767	3.59633e-08	2.45216e-07
CCNA_03719		undecaprenyl diphosphatase	-1.77569	5.00627e-10	7.83022e-09
CCNA_03540		conserved hypothetical membrane protein	-1.77263	4.72296e-08	3.04174e-07
CCNA_01372		lysine decarboxylase family	-1.77142	9.30104e-07	3.81602e-06
CCNA_03308		hypothetical protein	-1.76888	1.53913e-05	4.61877e-05
CCNA_03768	srp	signal recognition particle GTPase, SRP	-1.75908	9.29607e-09	7.93425e-08
CCNA_01097		LSU ribosomal protein L20P	-1.7569	3.90158e-07	1.83289e-06
CCNA_00519		hypothetical protein	-1.75644	3.20656e-08	2.21796e-07
CCNA_00193	leuB	3-isopropylmalate dehydrogenase	-1.75516	1.02547e-09	1.37881e-08
CCNA_03206		L-serine dehydratase	-1.74958	3.37173e-07	1.62634e-06
CCNA_02527		hypothetical protein	-1.74927	1.68343e-07	9.00964e-07
CCNA_03901		hypothetical protein	-1.74807	2.03811e-06	7.5973e-06
CCNA_00668		capsular polysaccharide biosynthesis protein	-1.74795	2.04676e-05	5.90883e-05
CCNA_02029	nuoD	NADH-quinone oxidoreductase chain D	-1.74476	5.31139e-10	8.24019e-09
CCNA_03695		aldehyde dehydrogenase	-1.74185	5.62637e-07	2.49252e-06
CCNA_01159		transporter, major facilitator superfamily	-1.74098	1.68328e-08	1.27477e-07
CCNA_02942		mitochondrial fission ELM1 family protein	-1.7396	1.15798e-06	4.59356e-06
CCNA_00264		C4-dicarboxylate transport protein	-1.73737	2.33099e-09	2.58792e-08
CCNA_00382	ccrM	adenine-specific methyltransferase ccrM	-1.73561	1.42263e-09	1.76424e-08
CCNA_00352		integral membrane protein	-1.73551	1.68082e-08	1.27477e-07
CCNA_02347		phosphomannomutase/phosphoglucomutase	-1.73535	2.7988e-07	1.39649e-06
CCNA_03371		bacterioferritin	-1.73498	7.34526e-07	3.13308e-06
CCNA_01213		YjgP/YjgQ family membrane permease	-1.73486	2.81494e-07	1.40271e-06
CCNA_01001		ribokinase	-1.73455	1.24183e-08	1.00404e-07
CCNA_00954	flbD	AAA-family response regulator flbD	-1.73392	2.35603e-08	1.70025e-07
CCNA_01327	adk	adenylate kinase/nucleoside-diphosphate kinase	-1.73284	3.19757e-09	3.39127e-08
CCNA_03839		S9 family peptidase	-1.73262	5.37998e-10	8.31294e-09
CCNA_02612		alanyl-tRNA synthetase	-1.73109	5.136e-08	3.26387e-07
CCNA_02338		hypothetical protein	-1.72213	1.95997e-08	1.44434e-07
CCNA_01329	rpsK	SSU ribosomal protein S11P	-1.72008	6.27945e-08	3.85623e-07
CCNA_02306		histidinol-phosphate aminotransferase	-1.71986	1.00106e-08	8.35599e-08
CCNA_03351		phosphoribosylamidoimidazole-succinocarboxamide synthase	-1.71951	2.49554e-07	1.27335e-06
CCNA_01659		queuine tRNA-ribosyltransferase	-1.71903	8.91488e-07	3.69717e-06
CCNA_01571		arsenate reductase	-1.71802	1.85523e-07	9.86027e-07
CCNA_02008		prolyl-tRNA synthetase	-1.71282	1.16484e-08	9.53778e-08
CCNA_00368		phosphonates transport system permease protein phnE	-1.71245	2.69316e-10	4.82251e-09
CCNA_00509		phosphoglycerate mutase family	-1.70996	1.37439e-05	4.17989e-05
CCNA_02673		excinuclease ABC subunit A	-1.70952	5.51675e-10	8.38896e-09
CCNA_03314		ferredoxin-NADP reductase	-1.70519	9.0063e-08	5.25179e-07
CCNA_02635	ftsW	SEDS-family peptidoglycan polymerase FtsW	-1.705	1.19081e-10	2.45884e-09
CCNA_03664		4-hydroxy-tetrahydrodipicolinate reductase	-1.70314	9.96137e-09	8.33449e-08
CCNA_03524		di-/tripeptide transporter	-1.70275	3.60434e-10	6.0845e-09
CCNA_00292	pstC	phosphate transport system permease protein pstC	-1.69841	4.59839e-07	2.09774e-06
CCNA_01030		peptidyl-prolyl cis-trans isomerase	-1.69701	5.71667e-08	3.56565e-07
CCNA_00619		succinylarginine dihydrolase	-1.69058	0.00208422	0.00376378
CCNA_01523	flmH	acetyltransferase flmH	-1.68605	1.55665e-06	6.00715e-06
CCNA_00758		translation elongation factor P EF-P	-1.68277	6.90295e-08	4.17896e-07
CCNA_00604		RDD family membrane protein	-1.68251	9.20811e-07	3.79006e-06
CCNA_01477	hemN	oxygen-independent coproporphyrinogen-III oxidase hemN	-1.68093	9.38023e-09	7.96146e-08
CCNA_03321		VanZ superfamily protein	-1.68074	3.78604e-05	0.000102821
CCNA_01215		histidine triad (HIT) hydrolase	-1.67872	4.1587e-07	1.9252e-06
CCNA_01214		YjgP/YjgQ family membrane permease	-1.67687	4.66134e-08	3.00711e-07
CCNA_00628	cheY	chemotaxis protein cheY	-1.67647	9.89909e-08	5.67864e-07
CCNA_01131	flhB	flagellar biosynthesis protein FlhB	-1.67489	1.15687e-08	9.49282e-08
CCNA_01830		TonB-dependent receptor	-1.67235	2.53337e-07	1.28923e-06
CCNA_00553		hydroxyacylglutathione hydrolase	-1.67156	2.10937e-08	1.54258e-07
CCNA_03170		Abi (CAAX) family protease	-1.66525	7.46574e-08	4.46314e-07
CCNA_00026	cckO	PAS-family sensor histidine kinase CckO	-1.66439	5.92814e-09	5.5004e-08
CCNA_03171		hybrid sensor histidine kinase/receiver domain protein	-1.65911	7.91018e-09	7.09879e-08
CCNA_00956	flhA	flagellar biosynthesis protein FlhA	-1.65874	1.06698e-09	1.41968e-08
CCNA_02326		aspartate aminotransferase family protein	-1.65603	1.11932e-08	9.24403e-08
CCNA_00517		peptidyl-tRNA hydrolase	-1.65462	0.000200255	0.000458958
CCNA_01063	perB	UDP-perosamine 4-acetyl transferase PerB	-1.65319	4.20316e-07	1.94054e-06
CCNA_01257		conserved hypothetical membrane protein	-1.65098	1.28569e-08	1.03287e-07
CCNA_01326	secY	protein translocase subunit secY	-1.6496	5.27918e-09	4.98271e-08
CCNA_01618		uracil-DNA glycosylase	-1.64445	7.64433e-08	4.56278e-07
CCNA_02186		acetolactate synthase small subunit	-1.63648	3.56241e-06	1.24938e-05
CCNA_03306		SSU ribosomal protein S12P	-1.63082	3.17145e-08	2.19765e-07
CCNA_01204		UDP-glucuronate decarboxylase family protein	-1.6303	6.1835e-10	9.07861e-09
CCNA_00234		WecE-family cell wall biogenesis enzyme	-1.62928	6.91806e-09	6.28199e-08
CCNA_02031	nuoC	NADH-quinone oxidoreductase chain C	-1.62885	3.34454e-09	3.5113e-08
CCNA_01762		LPS export ABC transporter permease LptF	-1.62861	6.45243e-07	2.81294e-06
CCNA_01031		transporter, major facilitator superfamily	-1.62795	4.27643e-08	2.81568e-07
CCNA_02713	hfaD	holdfast attachment protein HfaD	-1.62081	9.42499e-09	7.96146e-08
CCNA_03701	ihfB	integration host factor beta subunit	-1.61821	2.48769e-05	7.04571e-05
CCNA_00951	fliG	flagellar motor switch protein FliG	-1.61737	3.66999e-08	2.4891e-07
CCNA_03139		dihydroxy-acid dehydratase	-1.61717	8.03992e-09	7.18158e-08
CCNA_01502		MutK-family membrane protein	-1.6167	5.93243e-06	1.97851e-05
CCNA_03819	ftsK	cell division protein FtsK	-1.61579	1.9679e-10	3.73316e-09
CCNA_01983		citrate synthase	-1.61565	1.33654e-05	4.07447e-05
CCNA_03258		hypothetical protein	-1.61364	1.22021e-07	6.81609e-07
CCNA_03801		prolyl endopeptidase family	-1.61295	1.10611e-08	9.15466e-08
CCNA_01746		malonyl-CoA-(acyl-carrier-protein) transacylase FabD	-1.6124	1.51355e-05	4.55253e-05
CCNA_03729		fructose-6-phosphate aldolase	-1.61084	1.03876e-06	4.18561e-06
CCNA_02586		phosphoribosylformylglycinamidine synthase II	-1.60702	6.62479e-08	4.04239e-07
CCNA_01938	sufC	ATP-dependent transporter SufC	-1.60552	1.86856e-08	1.39468e-07
CCNA_03392		phosphoribosylaminoimidazole carboxylase ATPase subunit	-1.60321	3.97506e-07	1.85988e-06
CCNA_01210		nucleotidyltransferase family protein	-1.60155	2.2384e-07	1.15601e-06
CCNA_00768		hypothetical protein	-1.59849	0.00275246	0.00487854
CCNA_01629		signal peptidase I	-1.59739	7.27324e-08	4.38914e-07
CCNA_03134		dienelactone hydrolase	-1.59576	0.00118691	0.00227412
CCNA_00372		ATP synthase C chain	-1.59576	1.6212e-07	8.70087e-07
CCNA_02626		D-alanine--D-alanine ligase	-1.5934	1.28293e-09	1.62787e-08
CCNA_03640		phenylpropionate dioxygenase ferredoxin reductase subunit	-1.58402	9.35327e-07	3.83334e-06
CCNA_01543		chaperone protein dnaK	-1.58163	0.000621231	0.00126693
CCNA_03515		hypothetical protein	-1.57731	2.98499e-07	1.46648e-06
CCNA_03864		DUF3576 domain-containing protein	-1.57708	1.72894e-09	2.05754e-08
CCNA_00506		cytochrome b	-1.57597	3.45961e-09	3.60251e-08
CCNA_00370		ATP synthase B chain	-1.57561	3.1705e-08	2.19765e-07
CCNA_00140		glutathione synthetase	-1.57514	1.74512e-07	9.30083e-07
CCNA_03687		carbonic anhydrase	-1.5725	4.90332e-08	3.12637e-07
CCNA_00029		RhtB-family efflux protein	-1.57074	3.41885e-07	1.63968e-06
CCNA_00221		hypothetical protein	-1.5696	8.22103e-06	2.62306e-05
CCNA_00385		multidrug resistance protein	-1.56605	5.98188e-09	5.52351e-08
CCNA_01064	perA	perosamine synthetase PerA	-1.56282	9.01794e-08	5.25179e-07
CCNA_00132	hetN	ketoacyl reductase hetN	-1.56142	3.45444e-09	3.60251e-08
CCNA_00090		UDP-glucose 4-epimerase	-1.55949	5.94829e-06	1.98207e-05
CCNA_02027	nuoE	NADH-quinone oxidoreductase chain E	-1.55908	1.93703e-08	1.43573e-07
CCNA_01940	sufB	ABC transporter-associated protein SufB	-1.55426	7.81012e-08	4.63288e-07
CCNA_01912		protein ydhR precursor	-1.54685	0.000557618	0.00115005
CCNA_00364		deoxyhypusine synthase	-1.54571	1.00883e-06	4.08649e-06
CCNA_02555		HIT family protein	-1.54546	1.55176e-07	8.43454e-07
CCNA_00033	pnp	polyribonucleotide nucleotidyltransferase	-1.54524	9.91052e-06	3.09764e-05
CCNA_00787	motA	flagellar motor stator protein MotA	-1.54312	5.72164e-09	5.32168e-08
CCNA_00129		hypothetical protein	-1.54186	3.05314e-05	8.47075e-05
CCNA_01997		ribosome recycling factor (RRF)	-1.54057	2.7982e-07	1.39649e-06
CCNA_01851	qoxA	quinol cytochrome oxidase polypeptide II	-1.5329	1.59722e-05	4.75568e-05
CCNA_00952	flbE	flagellar assembly protein FlbE/FliH	-1.53177	8.18397e-06	2.6156e-05
CCNA_00857		glucose/fructose transport protein	-1.53161	3.31493e-05	9.10596e-05
CCNA_01211		MobA-like NTP transferase domain protein	-1.53087	0.00019448	0.00044706
CCNA_01916		BrkB/YihY/UPF0761 family protein	-1.5301	1.38748e-07	7.59547e-07
CCNA_02070		protein translocase subunit secD	-1.52997	4.43571e-09	4.40354e-08
CCNA_00803		chemotaxis protein cheW	-1.52915	1.5471e-08	1.19768e-07
CCNA_01004	flgB	flagellar basal-body rod protein FlgB	-1.52593	1.0858e-06	4.33868e-06
CCNA_00437		globin-coupled-sensor methyl-accepting chemotaxis protein	-1.52403	1.03936e-08	8.63956e-08
CCNA_03146		M61 glycyl aminopeptidase	-1.52287	5.48383e-07	2.43783e-06
CCNA_03200		hybrid sensor histidine kinase/receiver domain protein	-1.5205	5.57793e-07	2.47392e-06
CCNA_00471	fcl	GDP-L-fucose synthase Fcl	-1.51714	3.72097e-06	1.29507e-05
CCNA_01801		hypothetical protein	-1.51649	3.418e-06	1.20495e-05
CCNA_03833	fabI	enoyl-(acyl-carrier protein) reductase FabI	-1.51523	1.74455e-06	6.61239e-06
CCNA_00656		type I restriction-modification system methylation subunit	-1.51459	5.68243e-09	5.30485e-08
CCNA_02916		DUF4159 domain-containing protein	-1.51377	0.000562773	0.00115943
CCNA_00030		Ribonuclease I	-1.51162	1.89255e-08	1.40821e-07
CCNA_01975		anthranilate phosphoribosyltransferase	-1.50874	1.94793e-06	7.28239e-06
CCNA_01438		cytochrome oxidase assembly protein	-1.50859	1.18568e-06	4.69371e-06
CCNA_00880		hypothetical protein	-1.50838	8.8644e-06	2.79805e-05
CCNA_01962		leucyl/phenylalanyl-tRNA--protein transferase	-1.5062	0.000110183	0.00026689
CCNA_01923	rhlB	ATP-dependent RNA helicase RhlB	-1.50374	2.57789e-05	7.2476e-05
CCNA_01623		phosphohydrolase, MutT/nudix family	-1.50204	4.11582e-08	2.73817e-07
CCNA_02830		DNA repair protein RadC	-1.49849	0.000459926	0.000967203
CCNA_00914		acetyltransferase	-1.49071	4.92781e-07	2.23208e-06
CCNA_02139	pflI	polar flagellum positioning protein pflI	-1.48823	1.15278e-06	4.57766e-06
CCNA_01956		DsbA Com1-like subfamily protein	-1.48819	1.86309e-07	9.88831e-07
CCNA_03201		adenylosuccinate synthetase	-1.48284	3.90676e-07	1.83289e-06
CCNA_03471		4-hydroxy-3-methylbut-2-enyl diphosphate reductase	-1.47824	6.1821e-10	9.07861e-09
CCNA_03468		methyl-accepting chemotaxis protein	-1.47429	2.0266e-07	1.06383e-06
CCNA_01802		hypothetical protein	-1.46589	0.000277954	0.00061746
CCNA_02054		methylmalonyl-CoA carboxylase, carboxyltransferase subunit	-1.46488	4.00243e-09	4.07907e-08
CCNA_03920		hypothetical protein	-1.46183	0.0219976	0.0326218
CCNA_00155		DNA polymerase III, beta chain	-1.45904	4.80851e-09	4.64136e-08
CCNA_02704		NADP-dependent malic enzyme	-1.45874	8.45472e-09	7.44793e-08
CCNA_00371		ATP synthase B' chain	-1.45573	3.0901e-07	1.50785e-06
CCNA_03738		hybrid histidine kinase/receiver domain protein	-1.44782	9.42518e-09	7.96146e-08
CCNA_03690		SpsF-family polysaccharide biosynthesis protein	-1.44745	2.92557e-08	2.05703e-07
CCNA_02711	hfaA	holdfast attachment protein HfaA	-1.44258	1.33189e-08	1.06315e-07
CCNA_00408		antiporter protein	-1.44142	1.28269e-06	5.031e-06
CCNA_02349		5'-methylthioadenosine/S-adenosylhomocysteine nucleosidase	-1.44015	2.3026e-06	8.47155e-06
CCNA_01696		aminobenzoyl-glutamate transport protein	-1.43993	9.69881e-06	3.04139e-05
CCNA_02741		Gcw/chp-family protein	-1.43941	0.000157439	0.000370354
CCNA_01026		hypothetical protein	-1.43776	1.52842e-08	1.18561e-07
CCNA_03657		tryptophan synthase alpha chain	-1.4373	3.71547e-06	1.29433e-05
CCNA_00341	sucD	succinyl-CoA synthetase alpha chain	-1.43122	1.03176e-07	5.90104e-07
CCNA_01648		adenosylmethionine-8-amino-7-oxononanoate	-1.42988	0.000120414	0.000289115
CCNA_03481		DNA integration/recombination/inversion protein	-1.42727	5.06445e-05	0.000133657
CCNA_03159		sulfite reductase (NADPH) flavoprotein alpha-component	-1.42707	2.90443e-05	8.09438e-05
CCNA_01937	sufD	FeS assembly protein SufD	-1.42678	2.75335e-07	1.381e-06
CCNA_00051	corC	magnesium and cobalt efflux protein CorC	-1.42591	8.79888e-09	7.66302e-08
CCNA_01440		LSU ribosomal protein L13P	-1.42306	5.23212e-07	2.34223e-06
CCNA_03980		hypothetical protein	-1.42148	9.1286e-05	0.000227001
CCNA_00377	smc	chromosome partition protein Smc	-1.42023	3.61532e-06	1.26635e-05
CCNA_02851		alpha/beta hydrolase family protein	-1.41924	0.00110634	0.00212826
CCNA_00964		gluconate kinase	-1.41653	0.00122647	0.00233822
CCNA_01918	popA	cyclic di-GMP effector protein PopA	-1.41358	6.07406e-07	2.65705e-06
CCNA_03127		M20/M25/M40 family metallo-hydrolase	-1.41127	3.8248e-08	2.56684e-07
CCNA_03071		flagellar hook-associated protein FlgL	-1.40974	4.34465e-05	0.000116506
CCNA_02619		stomatin/prohibitin-related protein	-1.40913	1.57226e-05	4.69596e-05
CCNA_00367		phosphonates-binding protein	-1.40898	9.29665e-09	7.93425e-08
CCNA_00347		hypothetical protein	-1.40755	0.0124985	0.0194455
CCNA_02906		acyltransferase family protein	-1.40726	6.69612e-08	4.07942e-07
CCNA_03619		zinc metalloprotease	-1.40638	7.54025e-07	3.18921e-06
CCNA_02001		HAD/PGPPase-family phosphohydrolase	-1.39592	1.54711e-06	5.97632e-06
CCNA_03345	ruvA	Holliday junction DNA helicase RuvA	-1.39469	8.24766e-07	3.44657e-06
CCNA_00886		aspartokinase	-1.39316	1.33209e-05	4.06414e-05
CCNA_03012	ahpC	alkyl hydroperoxide reductase subunit C	-1.3896	6.68837e-05	0.000170411
CCNA_01974		anthranilate synthase component II/para-aminobenzoate synthase glutamine amidotransferase component II	-1.38895	1.63332e-06	6.25889e-06
CCNA_00944		flagellar hook length determination protein	-1.38781	0.000697152	0.00140309
CCNA_00313		peptidase, M14 family	-1.3854	2.30652e-06	8.47418e-06
CCNA_01800		pyruvate dehydrogenase E1 component beta subunit	-1.38312	6.82772e-08	4.14641e-07
CCNA_02178		short-chain alcohol dehydrogenase	-1.38307	2.3249e-06	8.52538e-06
CCNA_03896		hypothetical protein	-1.382	6.90034e-05	0.000175578
CCNA_00061		cytochrome p450	-1.37479	0.000192348	0.000442956
CCNA_01758	pdxA	4-hydroxythreonine-4-phosphate dehydrogenase	-1.37203	1.02967e-06	4.15338e-06
CCNA_02914		TldD/PmbA family protein	-1.37054	3.01616e-06	1.07616e-05
CCNA_00028		TonB-dependent receptor	-1.37051	4.13415e-05	0.000111407
CCNA_02389		glucosamine-1-phosphate acetyltransferase/UDP-N-acetylglucosamine pyrophosphorylase	-1.37003	2.67631e-08	1.89919e-07
CCNA_01960		acetyl-CoA carboxylase biotin carboxyl carrier protein subunit	-1.36989	8.17654e-06	2.6154e-05
CCNA_03860	ldtX	L,D-transpeptidase LdtX	-1.36916	1.81256e-06	6.84984e-06
CCNA_00603		SpoIIM-family membrane protein	-1.35906	9.38051e-07	3.83574e-06
CCNA_03250		EAL-domain diguanylate phosphodiesterase	-1.35624	1.20648e-06	4.7613e-06
CCNA_02203		YceI-family protein	-1.35618	1.96509e-05	5.70253e-05
CCNA_02046	glnB	nitrogen regulatory protein P-II	-1.35615	0.000150796	0.000356039
CCNA_03905		DUF1109 domain-containing protein	-1.35527	8.64286e-06	2.73715e-05
CCNA_00146		glutathione S-transferase	-1.35448	3.0394e-07	1.48748e-06
CCNA_01724		Tetratricopeptide repeat protein	-1.34823	1.34102e-06	5.23831e-06
CCNA_00228		conserved membrane spanning protein	-1.34708	6.06724e-08	3.74994e-07
CCNA_00635		CHASE2 membrane receptor	-1.34562	7.01704e-07	3.01112e-06
CCNA_02042		trigger factor chaperone	-1.34536	1.6054e-07	8.64031e-07
CCNA_00186		guanine-hypoxanthine permease	-1.34367	6.97174e-07	2.99503e-06
CCNA_02332	cleC	single domain receiver protein CleC	-1.34303	1.7175e-06	6.5357e-06
CCNA_02056		ATP12 family chaperone protein	-1.3419	1.87671e-07	9.93306e-07
CCNA_00064		methyl-accepting chemotaxis protein	-1.34148	1.55918e-07	8.46285e-07
CCNA_00252	pbpX	multimodular transpeptidase-transglycosylase PbpX	-1.33979	8.91151e-09	7.71658e-08
CCNA_02237		Dipeptidyl aminopeptidase	-1.33975	5.6636e-07	2.50034e-06
CCNA_02006		lipoprotein releasing system ATP-binding protein lolD	-1.33958	7.72788e-08	4.5912e-07
CCNA_02256		Mg2+ transporter mgtE	-1.33754	9.09385e-08	5.28796e-07
CCNA_02190		penicillin-binding protein	-1.33339	3.49259e-08	2.38567e-07
CCNA_03024		branched-chain amino acid aminotransferase	-1.33214	5.9872e-07	2.62505e-06
CCNA_02712	hfaB	holdfast attachment protein HfaB	-1.32997	1.32434e-08	1.06168e-07
CCNA_01655		cyclophilin-type peptidylprolyl cis-trans isomerase	-1.32868	1.54906e-05	4.64018e-05
CCNA_02099		Na+ driven multidrug efflux pump	-1.32691	2.10681e-08	1.54258e-07
CCNA_03082		hypothetical protein	-1.32577	7.4306e-07	3.16027e-06
CCNA_02620		DUF1905 domain-containing protein	-1.31973	0.00126154	0.0024003
CCNA_01846		two-component sensor histidine kinase	-1.319	4.90713e-06	1.66114e-05
CCNA_00963		organic hydroperoxide resistance protein	-1.31698	0.00217075	0.00390715
CCNA_02525		aspartate carbamoyltransferase	-1.31589	1.60126e-07	8.63015e-07
CCNA_02024	nuoF	NADH-quinone oxidoreductase chain F	-1.31473	5.16883e-07	2.3166e-06
CCNA_00079		MerR-family transcriptional regulator	-1.3146	1.63057e-05	4.83619e-05
CCNA_00398		hypothetical protein	-1.31333	1.63302e-06	6.25889e-06
CCNA_00472		GDP-mannose 4,6 dehydratase	-1.3099	1.67833e-05	4.97015e-05
CCNA_03909		hypothetical protein	-1.30624	1.22752e-07	6.84696e-07
CCNA_01403	glyQ	glycyl-tRNA synthetase alpha chain	-1.30575	2.15823e-05	6.19965e-05
CCNA_02078	serS	seryl-tRNA synthetase	-1.30564	8.24794e-09	7.31623e-08
CCNA_00350		conserved hypothetical protein	-1.30361	1.38611e-05	4.20218e-05
CCNA_03207		DUF72 domain-containing protein	-1.30246	5.94278e-07	2.61155e-06
CCNA_00293	pstA	phosphate transport system permease protein pstA	-1.29933	1.61613e-07	8.68582e-07
CCNA_01480		hypothetical protein	-1.29554	3.16603e-06	1.12335e-05
CCNA_03874		carboxymethylenebutenolidase	-1.295	3.77373e-05	0.00010256
CCNA_02281		M1 family metallopeptidase	-1.29339	1.1678e-07	6.58087e-07
CCNA_02949	flmE	S-adenosylmethionine-dependent methyltransferase related protein	-1.29262	2.59784e-06	9.4181e-06
CCNA_02627		M20/M25/M40 family metallo-hydrolase	-1.29262	2.8324e-08	1.99885e-07
CCNA_00104		orotidine 5'-phosphate decarboxylase	-1.2882	0.0011778	0.00225892
CCNA_00710		alpha/beta hydrolase family protein	-1.28463	1.91062e-05	5.56767e-05
CCNA_00130		Kup system potassium uptake protein	-1.28457	3.46372e-07	1.65912e-06
CCNA_03183		beta-lactamase family protein	-1.28383	9.57118e-09	8.06083e-08
CCNA_03281		Lrp-family transcriptional regulator	-1.28027	4.14511e-06	1.42586e-05
CCNA_00044		ribosome maturation protein RimP	-1.27946	1.09404e-05	3.38912e-05
CCNA_01069		methyltransferase	-1.27602	1.99801e-07	1.05315e-06
CCNA_03740		cysteine synthase	-1.27549	5.75155e-08	3.57791e-07
CCNA_00971		hydroxyacylglutathione hydrolase	-1.27501	1.04738e-06	4.21541e-06
CCNA_03115		cobaltochelatase cobS subunit	-1.27478	6.56657e-08	4.01325e-07
CCNA_02920		DUF4175 family protein	-1.27401	0.00142393	0.00267738
CCNA_02526		dihydroorotase	-1.27397	8.60712e-06	2.72808e-05
CCNA_00741		3-hydroxybutyryl-CoA dehydratase	-1.27388	1.69351e-05	4.99965e-05
CCNA_01065		glycosyltransferase	-1.27242	5.44467e-05	0.000142319
CCNA_00015	moaB	molybdenum cofactor biosynthesis protein B	-1.27107	5.05856e-06	1.70611e-05
CCNA_03770		malate dehydrogenase	-1.26985	1.49539e-06	5.7882e-06
CCNA_03672		superoxide dismutase	-1.26867	2.10597e-05	6.05863e-05
CCNA_01734		MarC family integral membrane protein	-1.25986	3.70291e-07	1.75613e-06
CCNA_01582		Glutathione-dependent formaldehyde-activating enzyme	-1.25692	0.00131289	0.00248322
CCNA_03753		epoxyqueuosine reductase	-1.25622	1.29112e-07	7.16004e-07
CCNA_00570		GntR-family transcriptional regulator	-1.25195	0.00011669	0.00028123
CCNA_02257		fliN family protein FliN2	-1.25043	2.3715e-08	1.70819e-07
CCNA_00128		argininosuccinate synthase	-1.24587	3.56359e-06	1.24938e-05
CCNA_02310		glycosyl hydrolase, family 9	-1.24539	2.92298e-05	8.14016e-05
CCNA_01509		3-oxoacyl-(acyl-carrier-protein) synthase III	-1.24525	1.60063e-08	1.22672e-07
CCNA_03279		SDR family oxidoreductase	-1.24509	3.06605e-06	1.09294e-05
CCNA_00194		YgiN-family quinol monooxygenase	-1.23981	0.000130813	0.000310964
CCNA_00997		conserved hypothetical protein	-1.23967	9.10874e-08	5.28859e-07
CCNA_02075	dipM	peptidoglycan binding endopeptidase DipM	-1.23934	6.67835e-09	6.10681e-08
CCNA_00958		conserved hypothetical protein	-1.23757	2.8637e-06	1.02654e-05
CCNA_03517	coxA	cytochrome c oxidase polypeptide I coxA	-1.23685	2.42006e-07	1.23847e-06
CCNA_01447		homoserine dehydrogenase	-1.23646	6.84705e-07	2.94808e-06
CCNA_00299		phosphoribosylamine--glycine ligase	-1.23342	0.000294985	0.000652646
CCNA_00083		phosphoglucomutase/phosphomannomutase	-1.23293	5.36516e-07	2.39062e-06
CCNA_03167		hypothetical protein	-1.22381	0.000130575	0.000310591
CCNA_02714		ABC-F family ATP-binding cassette domain-containing protein	-1.22376	0.000152367	0.000359084
CCNA_02400		transporter, major facilitator superfamily	-1.22294	2.54861e-06	9.25712e-06
CCNA_03177	meaA	methylmalonyl-CoA mutase MeaA	-1.22274	1.349e-07	7.42725e-07
CCNA_02261		propionyl-CoA carboxylase biotin-containing subunit	-1.22243	1.12722e-08	9.26934e-08
CCNA_03059		DUF1003 domain-containing protein	-1.21625	5.91385e-08	3.66697e-07
CCNA_00311		Zn-dependent protease family protein	-1.21452	7.54474e-09	6.8027e-08
CCNA_02634	murG	undecaprenyldiphospho-muramoylpentapeptide beta-N-acetylglucosaminyltransferase	-1.2142	7.46399e-07	3.16744e-06
CCNA_02913		hypothetical protein	-1.21416	4.95353e-07	2.24108e-06
CCNA_03480		triphenylmethane reductase (TMR)-like protein	-1.21306	0.00130876	0.00247786
CCNA_02889		FKBP-type peptidyl-prolyl cis-trans isomerase	-1.21105	8.8397e-08	5.17947e-07
CCNA_03467		zinc-dependent metalloprotease, MMP subfamily 2	-1.21071	2.54254e-07	1.29217e-06
CCNA_03388		ABC-2 family membrane transport protein	-1.20967	4.67875e-06	1.5951e-05
CCNA_03104		3-dehydroquinate synthase	-1.20924	1.31677e-05	4.02614e-05
CCNA_02041	clpP	ATP-dependent endopeptidase clp, proteolytic subunit ClpP	-1.20855	1.02058e-05	3.18074e-05
CCNA_03639		ferredoxin, 2Fe-2s	-1.20595	0.000321117	0.000703958
CCNA_02421	exbB	TonB accessory protein exbB	-1.20567	6.60824e-06	2.16619e-05
CCNA_03346	ruvC	crossover junction endodeoxyribonuclease ruvC	-1.20389	4.49454e-08	2.92401e-07
CCNA_02235		SGNH hydrolase family protein	-1.20318	9.65694e-06	3.03323e-05
CCNA_00669		glycosyltransferase family 99 protein WbsX	-1.20035	4.01478e-05	0.000108495
CCNA_03248		TonB-dependent receptor	-1.19902	1.56632e-06	6.03835e-06
CCNA_01378		protein-L-isoaspartate O-methyltransferase	-1.199	7.6497e-07	3.22482e-06
CCNA_03797		GFA family protein	-1.19512	0.0324727	0.0465353
CCNA_02048		TonB-dependent receptor	-1.19379	2.07603e-05	5.98148e-05
CCNA_00317	cgtA	GTP-binding protein CgtA	-1.19206	1.24195e-08	1.00404e-07
CCNA_00181		type II secretion pathway protein M	-1.1916	0.00044632	0.000942832
CCNA_02965		CwlJ-family cell wall hydrolase family protein	-1.19152	1.66908e-05	4.94657e-05
CCNA_02465		UDP-glucose/GDP-mannose dehydrogenase family protein	-1.19136	3.9093e-06	1.35569e-05
CCNA_01431		fatty acid/phospholipid synthesis protein plsX	-1.19131	3.6332e-06	1.27121e-05
CCNA_02435		UDP-N-acetylglucosamine 1-carboxyvinyltransferase	-1.18821	7.88123e-07	3.30787e-06
CCNA_01949	bacA	bactofilin A BacA	-1.18665	1.28661e-06	5.04119e-06
CCNA_02866	uzcX	YhaH-family conserved membrane protein	-1.18547	5.68698e-07	2.50777e-06
CCNA_00001		pyruvate, phosphate dikinase regulatory protein	-1.18474	1.72869e-06	6.57178e-06
CCNA_02219		hypothetical protein	-1.18136	1.46375e-05	4.41661e-05
CCNA_00524		conserved hypothetical cytosolic protein	-1.1806	1.0679e-06	4.28502e-06
CCNA_03338	tolB	Tol-Pal system protein TolB	-1.17938	3.85757e-06	1.34018e-05
CCNA_01731		colicin V production protein CvpA	-1.17661	0.000164645	0.000384708
CCNA_01649		transporter, drug/metabolite exporter family	-1.17587	3.63582e-06	1.27121e-05
CCNA_00799	cydD	ABC transporter, ATP-binding protein cydD	-1.17186	0.000260916	0.000584604
CCNA_00068	gpsA	NAD(P)H-dependent glycerol-3-phosphate dehydrogenase	-1.17015	0.000883564	0.00173413
CCNA_00974		TonB-dependent outer membrane receptor	-1.1693	9.15893e-05	0.000227607
CCNA_03732	manA	phosphomannose isomerase	-1.16892	2.94783e-06	1.05472e-05
CCNA_03519	zerR	transcriptional regulator ZerR	-1.1686	0.00046891	0.000983504
CCNA_02161		TetR-family transcriptional regulator	-1.16742	1.02408e-06	4.13516e-06
CCNA_01919		DsbA family dithiol-disulfide isomerase	-1.16742	9.09278e-07	3.75874e-06
CCNA_00493		putative polyketide cyclase-dehydrase/lipid transport protein	-1.16669	4.87276e-07	2.21237e-06
CCNA_02491		protocatechuate 3,4-dioxygenase beta chain	-1.16042	0.000190537	0.000439692
CCNA_03266		hypothetical protein	-1.15946	2.98116e-08	2.08084e-07
CCNA_01567		proline iminopeptidase	-1.15788	9.74858e-07	3.96146e-06
CCNA_03581		DMT family transporter	-1.15643	3.45077e-05	9.45877e-05
CCNA_01138		nuclear transport factor 2 family protein	-1.15547	0.0056349	0.0093557
CCNA_00198	trmD	tRNA (guanine-N1)-methyltransferase	-1.15486	4.68868e-06	1.59664e-05
CCNA_00301		phosphotransferase family protein	-1.15458	1.43093e-06	5.5612e-06
CCNA_03390		hypothetical protein	-1.15139	3.77806e-06	1.31375e-05
CCNA_02380	panD	aspartate 1-decarboxylase PanD	-1.15063	0.000174808	0.000406718
CCNA_00867		hypothetical protein	-1.14938	3.64198e-06	1.2722e-05
CCNA_01993	mmpA	membrane endopeptidase MmpA	-1.14729	4.99386e-07	2.25402e-06
CCNA_03754	fzlA	FtsZ-binding protein FzlA	-1.14646	3.76776e-07	1.78248e-06
CCNA_01592		SN-glycerol-3-phosphate transport ATP-binding protein	-1.14643	3.73899e-05	0.000101688
CCNA_00081		hypothetical protein	-1.14551	3.83807e-07	1.80682e-06
CCNA_00284		pyrimidine 5'-nucleotidase family protein	-1.14414	0.0169856	0.025666
CCNA_00206		succinyl-CoA:3-ketoacid-coenzyme A transferase subunit A	-1.14235	6.59765e-07	2.85998e-06
CCNA_03323		phosphoserine aminotransferase	-1.14094	0.000204221	0.000467209
CCNA_03792		intracellular septation protein	-1.13476	1.16386e-05	3.59381e-05
CCNA_00012	mutS	DNA mismatch repair protein MutS	-1.1345	8.9917e-08	5.25179e-07
CCNA_01188		FecR family protein	-1.13288	3.38142e-06	1.19425e-05
CCNA_03341	tolQ	TolQ protein	-1.13285	5.08621e-07	2.2876e-06
CCNA_00324		ExbD-family protein	-1.12631	5.05349e-06	1.70611e-05
CCNA_00503		hypothetical protein	-1.12523	4.09315e-06	1.40925e-05
CCNA_02848		heme chaperone-apocytochrome heme-lyase	-1.11943	2.03108e-05	5.8696e-05
CCNA_02304		DUF2125 domain-containing protein	-1.11926	3.81132e-07	1.79864e-06
CCNA_03644	sdhC	succinate dehydrogenase cytochrome b556 subunit	-1.11508	0.000189167	0.000437207
CCNA_03866		LptE superfamily protein	-1.11452	5.12969e-07	2.30175e-06
CCNA_03130	ctrA	cell cycle response regulator CtrA	-1.10966	5.81597e-06	1.94136e-05
CCNA_00374		putative ATP synthase protein I	-1.10827	1.87994e-05	5.48663e-05
CCNA_01086	lepA	GTP-binding protein lepA	-1.10773	3.13319e-07	1.52365e-06
CCNA_01935		FeS assembly SUF system protein	-1.10361	1.99561e-05	5.77146e-05
CCNA_00348		methyl-accepting chemotaxis protein	-1.10261	2.87044e-08	2.02197e-07
CCNA_00069		tRNA threonylcarbamoyl adenosine modification protein TsaD	-1.09791	5.80099e-05	0.000149996
CCNA_02439		transporter, major facilitator superfamily	-1.09708	6.0342e-05	0.000155188
CCNA_03849		fructokinase	-1.0965	1.58926e-05	4.73932e-05
CCNA_02214		hypothetical protein	-1.09404	0.000293962	0.000650758
CCNA_01098		LSU ribosomal protein L35P	-1.09369	0.0001156	0.000278955
CCNA_02357		CoA-acylating methylmalonate-semialdehyde dehydrogenase	-1.09075	3.09975e-06	1.1029e-05
CCNA_02518		aspartyl/glutamyl-tRNA(Asn/Gln) amidotransferase subunit B	-1.08789	1.85394e-06	6.97185e-06
CCNA_00003		shikimate 5-dehydrogenase	-1.08761	1.69255e-05	4.99965e-05
CCNA_01199		glucose-1-phosphate thymidylyltransferase	-1.08089	6.80897e-07	2.94041e-06
CCNA_03094		citrate lyase beta subunit	-1.08052	4.76952e-06	1.62028e-05
CCNA_01261		periplasmic multidrug efflux lipoprotein precursor	-1.07811	2.94721e-07	1.45538e-06
CCNA_01105		alpha/beta hydrolase family protein	-1.07569	4.32931e-06	1.48389e-05
CCNA_01306	rplC	LSU ribosomal protein L3P	-1.07519	1.8297e-05	5.3563e-05
CCNA_01202		membrane alanine aminopeptidase	-1.07387	3.81999e-07	1.80052e-06
CCNA_00905		exonuclease-endonuclease-phosphatase (EEP1) protein	-1.07282	0.0143539	0.0220546
CCNA_01815	ntrC	nitrogen assimilation regulatory protein NtrC	-1.07001	1.17534e-06	4.65759e-06
CCNA_01245		23S rRNA methyltransferase	-1.07	1.60608e-06	6.17303e-06
CCNA_01275		bifunctional 5,10-methylene-tetrahydrofolate dehydrogenase/ 5,10-methylene-tetrahydrofolate cyclohydrolase	-1.06999	4.31789e-07	1.98395e-06
CCNA_00565		gamma-glutamyltranspeptidase	-1.0692	6.54715e-07	2.8413e-06
CCNA_01508		cystine-binding protein	-1.06771	4.57293e-07	2.08861e-06
CCNA_03510		threonine synthase	-1.06718	3.00334e-07	1.47171e-06
CCNA_03764		acyl-CoA thioesterase	-1.06428	7.52153e-05	0.000190247
CCNA_00333		LytTr DNA-binding domain protein	-1.06363	4.4148e-05	0.000118139
CCNA_03032		leucyl aminopeptidase	-1.06263	8.31556e-08	4.89481e-07
CCNA_01737		replicative DNA helicase	-1.06199	1.19009e-07	6.67707e-07
CCNA_03205		M28-family zinc peptidase	-1.0619	1.05561e-05	3.28336e-05
CCNA_00159	gyrB	DNA gyrase subunit B	-1.06154	4.00123e-07	1.86529e-06
CCNA_02907		transposase	-1.06086	0.0236377	0.0349189
CCNA_03844		ATP-dependent endopeptidase hsl ATP-binding subunit HslU	-1.05903	1.73882e-06	6.60373e-06
CCNA_00111		hypothetical protein	-1.05741	1.24295e-06	4.8801e-06
CCNA_03531		carboxypeptidase S1	-1.05374	1.79663e-06	6.79632e-06
CCNA_01757		dimethyladenosine transferase	-1.05313	6.54776e-06	2.15004e-05
CCNA_02379		hypothetical protein	-1.05125	1.48231e-05	4.46908e-05
CCNA_00207		succinyl-CoA:3-ketoacid-coenzyme A transferase subunit B	-1.05089	5.70356e-05	0.000148176
CCNA_03141		phosphoserine phosphatase	-1.0493	1.72295e-07	9.19546e-07
CCNA_02610		VOC family protein	-1.04699	0.000450349	0.000949774
CCNA_03985		hypothetical protein	-1.04679	0.000231284	0.000522879
CCNA_03162	argJ	bifunctional ornithine acetyltransferase/N-acetylglutamate synthase	-1.04591	2.85721e-07	1.41641e-06
CCNA_03391		Cro/CI family transcriptional regulator	-1.0456	9.67853e-05	0.000237592
CCNA_03214		DUF983 domain-containing protein	-1.04547	5.83977e-05	0.000150897
CCNA_00525		prolipoprotein diacylglyceryl transferase	-1.04286	6.44011e-06	2.12015e-05
CCNA_02303		cation transport protein chaC	-1.04274	1.18477e-05	3.65249e-05
CCNA_00435		amino acid transporter	-1.04246	1.50875e-05	4.54521e-05
CCNA_02588		M20/M25/M40 family metallo-hydrolase	-1.0423	6.34518e-08	3.88762e-07
CCNA_00571		phosphoenolpyruvate-protein phosphotransferase/phosphocarrier protein HPr/PTS system, glucose-specific IIA subunit	-1.04216	0.000307278	0.000677107
CCNA_00109	cnoX	chaperedoxin CnoX	-1.04165	2.34287e-06	8.57486e-06
CCNA_00376		putative membrane spanning protein	-1.03836	0.000158161	0.000371596
CCNA_02014		Biotin-(acetyl-CoA carboxylase) ligase	-1.03793	4.89686e-05	0.00012986
CCNA_01769		ABC transporter ATP-binding protein	-1.03782	0.00043222	0.00091557
CCNA_00037		Dienelactone hydrolase-family protein	-1.03663	7.1008e-06	2.30987e-05
CCNA_00532		hypothetical protein	-1.03607	0.00080808	0.00160029
CCNA_03897		conserved hypothetical protein	-1.03536	0.000690571	0.00139058
CCNA_02025		Cytochrome bd-type quinol oxidase, subunit 2-like protein	-1.03354	2.78437e-06	1.00279e-05
CCNA_01432		3-oxoacyl-(acyl-carrier-protein) synthase III	-1.03278	1.11991e-06	4.45638e-06
CCNA_00078		acyl-CoA dehydrogenase	-1.0321	5.35348e-05	0.000140127
CCNA_02817		conserved hypothetical protein	-1.02741	0.00042868	0.000909076
CCNA_03495		D-beta-hydroxybutyrate dehydrogenase	-1.02603	2.77836e-07	1.38991e-06
CCNA_03718		NADH-ubiquinone oxidoreductase subunit	-1.02545	6.50785e-07	2.82745e-06
CCNA_02386		O-antigen ligase related enzyme	-1.0254	0.000121527	0.000291421
CCNA_01775		phosphoribosylformylglycinamidine cyclo-ligase	-1.02165	8.71514e-05	0.000217424
CCNA_00543		Polyhydroxyalkanoate synthesis regulator protein	-1.0203	4.17713e-07	1.93085e-06
CCNA_02010		hypothetical protein	-1.01993	0.00101646	0.00196721
CCNA_02324	hsp33	Hsp33 family molecular chaperone	-1.0175	6.93028e-05	0.000176223
CCNA_01713		2'-5' RNA ligase family protein	-1.01749	8.95273e-06	2.82361e-05
CCNA_01945		anhydro-N-acetylmuramic acid kinase	-1.00971	1.97745e-05	5.72758e-05
CCNA_02519		aspartyl/glutamyl-tRNA(Asn/Gln) amidotransferase subunit A	-1.00893	9.22886e-07	3.79372e-06
CCNA_02183	miaA	tRNA delta(2)-isopentenylpyrophosphate transferase	-1.00678	6.15369e-06	2.04164e-05
CCNA_01597		RHH DNA-binding protein	-1.00643	0.00332901	0.0058091
CCNA_02967		PAS-family sensor histidine kinase	1.00441	1.97e-05	5.7e-05
CCNA_01493		cysteine synthase	1.00461	0.000176588	0.000410361
CCNA_02931		flgE-related flagellar hook protein	1.00469	0.00549161	0.00915348
CCNA_03731		HAD family hydrolase	1.00479	2.25e-07	1.16e-06
CCNA_02862		GTA glycoside hydrolase TIM-barrel domain protein	1.00488	0.0133946	0.0207302
CCNA_03521	zerB	zipper envelope resistance protein ZerB	1.00646	9.74e-05	0.000238641
CCNA_00429		hypothetical protein	1.00706	0.000317039	0.000695417
CCNA_01252	sdpA	soluble lytic murein transglycosylase SdpA	1.00825	6.17e-07	2.7e-06
CCNA_02299	ftsE	cell division ATP-binding protein FtsE	1.01107	3.58e-05	9.78e-05
CCNA_03320		Acetyl-CoA carboxylase	1.01159	4.44e-07	2.04e-06
CCNA_02938		outer membrane protein A	1.01359	1.66e-06	6.34e-06
CCNA_02157		HipB-family transcriptional regulator	1.01382	1.94e-05	5.66e-05
CCNA_03978		hypothetical protein	1.01435	0.00318541	0.00558138
CCNA_03152		group III truncated hemoglobin	1.01469	0.00362936	0.00627605
CCNA_00431		hypothetical protein	1.01572	0.000460128	0.000967203
CCNA_01533		hypothetical protein	1.01616	7.55e-07	3.19e-06
CCNA_03919		hypothetical protein	1.01754	0.00739408	0.0120315
CCNA_02710		rhomboid family intramembrane serine protease	1.0177	2.26e-07	1.17e-06
CCNA_02176		hypothetical protein	1.01871	5.94e-05	0.000152999
CCNA_01880		3-ketoacyl-(acyl-carrier-protein) reductase FabG	1.02333	0.0125674	0.0195368
CCNA_03889		hypothetical protein	1.02335	7.06e-07	3.02e-06
CCNA_00642		hypothetical protein	1.02387	5.14e-05	0.000135522
CCNA_03863		hypothetical protein	1.02397	5.74e-07	2.53e-06
CCNA_02655		NTF2 superfamily protein	1.0256	0.00066899	0.00135398
CCNA_02761		hypothetical protein	1.02586	9.64e-05	0.000237161
CCNA_00967		TetR-family transcriptional regulator	1.02614	4.07e-05	0.000109654
CCNA_03132	higA	type II toxin-antitoxin system antitoxin HigA	1.02664	5.55e-07	2.46e-06
CCNA_01552	tipN	polar localization protein TipN	1.02964	7.36e-07	3.13e-06
CCNA_02905		very short patch repair (Vsr) endonuclease	1.03075	0.000588484	0.00120528
CCNA_01559		2-deoxy-D-gluconate 3-dehydrogenase	1.03126	4.25e-07	1.96e-06
CCNA_01837		transposase, IS30 family	1.03193	0.00014464	0.000342135
CCNA_01620		2-amino-4-hydroxy-6- hydroxymethyldihydropteridine pyrophosphokinase	1.03384	1.71e-05	5.04e-05
CCNA_02715		MASE1-family sensor histidine kinase	1.0358	1.01e-06	4.09e-06
CCNA_02776		cobyric acid synthase CobQ	1.03788	3.43e-06	1.21e-05
CCNA_01170		TonB-dependent receptor	1.03793	0.00127124	0.00241636
CCNA_02447		PspA/IM30 family regulatory protein	1.0382	2.36e-05	6.7e-05
CCNA_02794		lasso peptide isopeptide bond-forming cyclase	1.03853	0.00453694	0.00768592
CCNA_02049		ABM superfamily monooxygenase protein	1.0391	2.32e-05	6.6e-05
CCNA_00621		conserved hypothetical protein	1.0429	0.0239428	0.0353151
CCNA_02567	pleC	sensory transduction histidine kinase pleC	1.04936	6.24e-06	2.06e-05
CCNA_00655		hypothetical protein	1.05164	0.000542779	0.00112232
CCNA_03975		hypothetical protein	1.05208	0.0160994	0.0244522
CCNA_01638		beta-lactamase family protein	1.05287	9.74e-05	0.000238641
CCNA_00077		acyl-CoA dehydrogenase, long-chain specific	1.05401	6.17e-06	2.04e-05
CCNA_02057		conserved hypothetical protein	1.055	4.04e-06	1.39e-05
CCNA_01366		conserved hypothetical protein	1.05732	9.62e-07	3.92e-06
CCNA_03133	higB	type II toxin-antitoxin system toxin HigB	1.05839	0.000212082	0.000483173
CCNA_00738		DegQ-family trypsin-like serine prototease	1.06017	2.57e-07	1.3e-06
CCNA_01040		beta-xylosidase/alpha-L-arabinofuranosidase	1.06176	1.94e-05	5.66e-05
CCNA_02187	sspB	adapter for ClpXP proteolysis of tmRNA-tagged proteins SspB	1.06216	5.72e-08	3.57e-07
CCNA_03426		MarR family repressor protein	1.06221	6.3e-07	2.75e-06
CCNA_02148		hypothetical protein	1.06381	0.0229441	0.0339466
CCNA_03922		hypothetical protein	1.06392	1.94e-06	7.26e-06
CCNA_03846		DUF2244 domain-containing protein	1.06742	1.34e-05	4.09e-05
CCNA_01458		hypothetical protein	1.06763	0.000125397	0.000299391
CCNA_03546		rRNA large subunit methyltransferase	1.06926	0.000266734	0.000596687
CCNA_01513		C4-dicarboxylate-binding protein	1.07042	0.000181396	0.000420769
CCNA_03421		AarF/ABC1/UbiB kinase family protein	1.07147	2.73e-07	1.37e-06
CCNA_00024		uroporphyrin-III C-methyltransferase/Precorrin-2 dehydrogenase/Sirohydrochlorin ferrochelatase	1.07306	2.52e-05	7.11e-05
CCNA_00596		RpoE-family sigma factor	1.0743	5.73e-05	0.000148705
CCNA_03648		tRNA A37 threonylcarbamoyladenosine biosynthesis protein	1.07535	0.000210573	0.000480307
CCNA_01501		hypothetical protein	1.07656	0.00673148	0.0110518
CCNA_02319		hypothetical protein	1.07708	2.24e-05	6.41e-05
CCNA_00541		hypothetical protein	1.07774	0.00031	0.000681929
CCNA_03430		LSU ribosomal protein L36P	1.0781	0.004642	0.00784656
CCNA_03452		hypothetical protein	1.08025	0.00498846	0.00838376
CCNA_01462		lactate 2-monooxygenase	1.0809	6.77e-07	2.93e-06
CCNA_01229		2-hydroxychromene-2-carboxylate isomerase	1.08258	1.59e-06	6.12e-06
CCNA_03192		carboxymuconolactone decarboxylase family protein	1.08355	3.35e-05	9.18e-05
CCNA_01200		TonB-dependent receptor	1.08373	0.0033483	0.00583744
CCNA_02733		glutaminyl-peptide cyclotransferase	1.08382	2.82e-06	1.01e-05
CCNA_02528		PlsY-like acyl-phosphate glycerol 3-phosphate acyltransferase	1.08406	5.66e-07	2.5e-06
CCNA_01901		RipA-family peptidoglycan hydrolase	1.08632	2.25e-06	8.32e-06
CCNA_03973		hypothetical protein	1.08866	2.58e-05	7.26e-05
CCNA_01632		hypothetical protein	1.09043	4.12e-07	1.91e-06
CCNA_01352		two component sensor histidine kinase	1.09049	4.1e-08	2.73e-07
CCNA_02631		P-loop NTPase-related protein	1.09509	5.9e-05	0.000152143
CCNA_02734		serine O-acetyltransferase	1.09572	7.97e-07	3.34e-06
CCNA_02783		two-component response regulator	1.0965	2.26e-06	8.33e-06
CCNA_02637		PAS-family sensor histidine kinase	1.09717	2.62e-05	7.34e-05
CCNA_02642		UDP-N-acetylmuramoylalanyl-D-glutamate--2, 6-diaminopimelate ligase	1.10141	6.86e-07	2.95e-06
CCNA_00999	mopJ	PAS-family motility and cell cycle regulatory protein MopJ	1.10192	0.000350741	0.000760634
CCNA_03573		amidohydrolase family protein	1.10213	1.23e-06	4.85e-06
CCNA_00529		hypothetical protein	1.10252	1.58e-06	6.09e-06
CCNA_01596	uvrD	DNA helicase II	1.10264	9.03e-09	7.78e-08
CCNA_01672		transglutaminase-like enzyme	1.10554	9.87e-06	3.09e-05
CCNA_02839	glnE	glutamate-ammonia-ligase adenylyltransferase	1.10593	1.66e-06	6.34e-06
CCNA_02887		pyrimidine utilization protein D	1.10612	8.32e-06	2.65e-05
CCNA_00793	sgt1	sphingolipid glucuronosyltransferase	1.10664	0.00178969	0.00328228
CCNA_00384		glucan endo-1,3-beta-glucosidase	1.10712	4.21e-08	2.79e-07
CCNA_03598	divL	two-component sensor histidine kinase DivL	1.11154	7.57e-07	3.2e-06
CCNA_00152		winged helix-turn-helix transcription repressor HrcA	1.11178	2.74e-07	1.37e-06
CCNA_03091	nstA	redox cell cycle regulatory protein NstA	1.11234	1.74e-06	6.61e-06
CCNA_00075		3-ketoacyl-CoA thiolase	1.11405	0.000172712	0.000402818
CCNA_01134		LuxR-family transcriptional regulator	1.1145	0.000172705	0.000402818
CCNA_02775		hypothetical protein	1.1157	0.000872058	0.00171547
CCNA_00820		3-ketoacyl-CoA thiolase	1.11696	1.75e-08	1.31e-07
CCNA_02147		hypothetical protein	1.11736	2.47e-05	7.01e-05
CCNA_03122		SdpI family protein	1.11804	1.08e-06	4.33e-06
CCNA_01968		pentapeptide envelope resistance protein	1.1184	4.43e-05	0.000118437
CCNA_00567		alpha-1,2-mannosidase	1.12081	2.66e-06	9.62e-06
CCNA_02660		pyridoxamine 5'-phosphate oxidase family protein	1.12389	2.59e-07	1.31e-06
CCNA_00716		hypothetical protein	1.12484	3.26e-07	1.58e-06
CCNA_01897		metal-dependent hydrolase	1.12574	0.000116332	0.000280543
CCNA_00419		fasciclin domain cell surface protein	1.12803	2.55e-05	7.2e-05
CCNA_02894	xynA1	endo-1,4-beta-xylanase XynA1	1.12824	0.000199039	0.000456443
CCNA_02995		glutathione S-transferase	1.12853	1.11e-07	6.31e-07
CCNA_02266		glutathione S-transferase GST	1.12911	9.05e-07	3.74e-06
CCNA_03711		ribosome-associated factor Y	1.12913	1.25e-05	3.84e-05
CCNA_01666	kdpD	osmosensitive K+ channel histidine kinase kdpD	1.13019	1.32e-06	5.18e-06
CCNA_02284		DNA-3-methyladenine glycosylase II	1.13358	1.7e-05	5.01e-05
CCNA_02691		TetR-family transcriptional regulator	1.13423	0.000791848	0.00157626
CCNA_02833		sulfoxide reductase heme-binding subunit protein	1.1347	0.00453134	0.00767983
CCNA_03443		hypothetical protein	1.1356	1.34e-05	4.09e-05
CCNA_03494		patatin-like phospholipase	1.13782	3.9e-08	2.61e-07
CCNA_03354		5-formyltetrahydrofolate cyclo-ligase	1.13838	1.21e-06	4.77e-06
CCNA_02791		FecR family protein	1.13987	3.22e-06	1.14e-05
CCNA_02748		hypothetical protein	1.14076	3.38e-07	1.63e-06
CCNA_02823		hypothetical protein	1.14199	0.00119039	0.00227851
CCNA_03825		DUF5076 domain-containing protein	1.14235	2.92e-06	1.05e-05
CCNA_00587		alpha/beta hydrolase family protein	1.1446	7.72e-06	2.49e-05
CCNA_03995		hypothetical protein	1.14467	0.0338969	0.0484856
CCNA_00663	bapE	bacterial apoptosis endonuclease BapE	1.14482	3.15e-05	8.71e-05
CCNA_03397		DUF465 domain-containing protein	1.14596	0.000119297	0.000286792
CCNA_02685		conserved hypothetical membrane protein	1.14666	0.000100949	0.000246079
CCNA_00761		hypothetical protein	1.14784	7.76e-06	2.5e-05
CCNA_03001		hypothetical protein	1.14898	0.000913712	0.00178458
CCNA_01941		cysteine desulfhydrase/Selenocysteine lyase	1.15083	0.0015879	0.00295094
CCNA_03886		trypsin-like peptidase domain family protein	1.15174	2.3e-08	1.67e-07
CCNA_00833		NAD(P)H:quinone oxidoreductase	1.15341	9.31e-05	0.000230182
CCNA_00666		response regulator receiver domain protein	1.15422	2.57e-05	7.23e-05
CCNA_01365	perP	aspartyl protease perP	1.15448	5.07e-07	2.28e-06
CCNA_01024		hypothetical protein	1.15451	1.89e-06	7.1e-06
CCNA_03569		YgcG family protein	1.15489	1.43e-06	5.56e-06
CCNA_02762		DNA repair protein RadC	1.16127	7.3e-08	4.4e-07
CCNA_00542		hypothetical protein	1.16304	1.64e-06	6.26e-06
CCNA_02806		TolC family resistance protein	1.16415	0.0268516	0.0391386
CCNA_01046		peptide methionine sulfoxide reductase msrA	1.16476	1.31e-06	5.12e-06
CCNA_02372		hypothetical protein	1.16937	0.00104762	0.00202241
CCNA_02498	sdpC	soluble lytic transglycosylase SdpC	1.17008	2.03e-07	1.06e-06
CCNA_00402		conserved hypothetical membrane protein	1.17218	0.000516551	0.0010728
CCNA_00631	cheWII	chemotaxis protein cheWII	1.1733	2.78e-05	7.78e-05
CCNA_02804		hypothetical protein	1.17449	0.000252307	0.00056673
CCNA_00202		DesA-family fatty acid desaturase	1.1745	3e-07	1.47e-06
CCNA_03131		LytR/AlgR-family transcriptional regulator	1.17882	5.7e-06	1.91e-05
CCNA_02618		AsnC-family transcriptional regulator	1.18325	8.25e-05	0.000207002
CCNA_01537		acetyltransferase	1.18334	3.61e-07	1.72e-06
CCNA_03928		hypothetical protein	1.18387	1.99e-08	1.46e-07
CCNA_02717	malK	ABC transporter ATP-binding protein	1.18698	9.67e-06	3.04e-05
CCNA_02220		beta-glucosidase	1.18713	7.06e-07	3.02e-06
CCNA_02698		nucleoside hydrolase	1.18934	4.82e-08	3.09e-07
CCNA_01684		phenylalanine-4-hydroxylase	1.18947	9.38e-07	3.84e-06
CCNA_03484		NfeD-related membrane protease regulator	1.19311	6.36e-06	2.1e-05
CCNA_00460		hypothetical protein	1.1948	0.00638013	0.010493
CCNA_02689		2-oxo-4-hydroxy-4-carboxy-5-ureidoimidazoline decarboxylase	1.1953	0.000210562	0.000480307
CCNA_00827		TonB-dependent receptor	1.19592	5.06e-06	1.71e-05
CCNA_01125		Ribonuclease H-like superfamily	1.19973	6.68e-06	2.19e-05
CCNA_00834	fljM	flagellin FljM	1.20488	1.04e-05	3.23e-05
CCNA_00135		trypsin-like peptidase	1.20587	0.000331926	0.00072558
CCNA_00383		ribonuclease HII	1.21245	9.21e-07	3.79e-06
CCNA_03960		hypothetical protein	1.21312	2.95e-06	1.06e-05
CCNA_02602		LysR-family transcriptional regulator	1.21401	0.000212627	0.000483841
CCNA_03950		hypothetical protein	1.2182	0.000598575	0.00122398
CCNA_02798		GntR-family transcriptional regulator	1.22109	0.00220131	0.00395658
CCNA_03942		hypothetical protein	1.22302	0.0181235	0.0272777
CCNA_00831		alpha-glucosidase	1.22362	0.000102006	0.000248498
CCNA_01209		L-lactate dehydrogenase	1.22573	1.6e-07	8.63e-07
CCNA_00881		ABC transporter ATP-binding protein	1.23131	9.3e-05	0.000230182
CCNA_01284		dienelactone hydrolase family protein	1.23135	0.000356779	0.000771544
CCNA_01816	ntrY	nitrogen regulation protein ntrY	1.23167	5.56e-08	3.5e-07
CCNA_03438		hypothetical protein	1.23282	0.000136464	0.000323797
CCNA_03380		hypothetical protein	1.2331	7.72e-08	4.59e-07
CCNA_00093		hypothetical protein	1.23356	1.08e-06	4.34e-06
CCNA_03296		TetR-family transcriptional regulator	1.23454	1.83e-08	1.37e-07
CCNA_01790		protein translocase subunit secG	1.23482	5.34e-05	0.000139938
CCNA_01767		cytochrome C family protein	1.23497	3.25e-08	2.24e-07
CCNA_03890		hypothetical protein	1.23676	4.5e-08	2.92e-07
CCNA_03500		FAD-binding oxidoreductase	1.23724	4.37e-08	2.86e-07
CCNA_03580	mmcB	DNA repair putative endonuclease MmcB	1.23973	4.7e-06	1.6e-05
CCNA_03633		GIY-YIG domain protein	1.24049	3.56e-05	9.75e-05
CCNA_02811		heavy metal translocating P-type ATPase	1.24418	3.98e-07	1.86e-06
CCNA_02769		conjugal transfer protein TrbF	1.24834	9.59e-05	0.000236131
CCNA_03680	urtA	aminopeptidase N	1.24864	5.06e-08	3.22e-07
CCNA_02657		DUF3052 family protein	1.2487	3.24e-08	2.24e-07
CCNA_01709		hypothetical protein	1.24896	0.000599182	0.00122457
CCNA_03011		outer membrane lipoprotein Blc	1.24923	2.21e-05	6.33e-05
CCNA_00452		N-acetylglucosamine-6-phosphate deacetylase	1.24939	6.46e-07	2.81e-06
CCNA_00876		7,8-dihydro-8-oxoguanine-triphosphatase	1.25129	3.47e-06	1.22e-05
CCNA_00153	grpE	adenine nucleotide exchange factor GrpE	1.25164	7.29e-06	2.36e-05
CCNA_03930		hypothetical protein	1.25236	0.000456066	0.000960244
CCNA_00121		hypothetical protein	1.25696	1.65e-06	6.32e-06
CCNA_03168		hypothetical protein	1.26322	6.14e-05	0.000157733
CCNA_02718	tauC	ABC transporter ATP-binding protein	1.26724	1.19e-06	4.71e-06
CCNA_02577		phosphoribosylformylglycinamidine synthase, purS component	1.26796	2.95e-08	2.07e-07
CCNA_01028		M17 family aminopeptidase	1.27334	8.68e-07	3.61e-06
CCNA_00630	cheAII	chemotaxis histidine kinase protein cheAII	1.27658	4.01e-06	1.39e-05
CCNA_00818		glutathione S-transferase	1.2788	6.2e-06	2.05e-05
CCNA_02331	ldpB	M23 family peptidoglycan-specific endopeptidase LdpB	1.27962	1.18e-05	3.65e-05
CCNA_03679		PaaI thioesterase family protein	1.28142	5.08e-06	1.71e-05
CCNA_00464		Undecaprenyl-phosphate sugar phosphotransferase-related protein	1.28453	0.000276655	0.000615289
CCNA_02790		RNA polymerase ECF-type sigma factor	1.28689	2.69e-07	1.36e-06
CCNA_01377		hypothetical protein	1.28949	4.51e-06	1.54e-05
CCNA_03160		molybdopterin-guanine dinucleotide biosynthesis protein A	1.28961	0.000985798	0.00191173
CCNA_02437		LysR-family transcriptional regulator	1.28987	7.45e-08	4.46e-07
CCNA_00579		DNA/RNA endonuclease G, NUC1	1.29195	2.67e-08	1.9e-07
CCNA_00922	clpB	ClpB protein	1.29427	3.2e-09	3.39e-08
CCNA_02594		heat shock endopeptidase HtpX	1.2949	3.29e-06	1.16e-05
CCNA_03929		hypothetical protein	1.29522	0.00130128	0.00246735
CCNA_02073		cupin domain transcriptional regulator	1.29568	0.000528344	0.00109557
CCNA_02543		LSU ribosomal protein L33P	1.29658	3.97e-06	1.38e-05
CCNA_01681		RimI-like acetyltransferase	1.29683	4.54e-05	0.00012126
CCNA_03332		dihydropteroate synthase	1.29689	9.57e-08	5.52e-07
CCNA_02397		DeoR-family transcriptional regulator	1.29841	4.6e-08	2.97e-07
CCNA_02897		tryptophan halogenase	1.30067	1.12e-05	3.46e-05
CCNA_02809		CusA/CzcA family heavy metal efflux RND transporter	1.30135	3.11e-05	8.6e-05
CCNA_03125		MFS transporter	1.30241	1.96e-07	1.03e-06
CCNA_02810		PII-like signaling protein	1.30629	0.000347479	0.000754841
CCNA_02688		PuuE-related allantoinase	1.30751	2.83e-07	1.41e-06
CCNA_03190		low-specificity L-threonine aldolase	1.31115	0.000236354	0.000533398
CCNA_01233		haloalkane dehalogenase	1.31411	1.35e-07	7.42e-07
CCNA_02562	stpA	stalk cross-band protein StpA	1.3142	5.25e-09	4.96e-08
CCNA_02501		type IV secretory pathway, VirB4 ATPase	1.31502	8.84e-09	7.68e-08
CCNA_03435		peptidoglycan binding domain/FecR protein	1.31568	6.82e-08	4.15e-07
CCNA_00665		GAF-family sensor histidine kinase	1.31621	3.6e-07	1.71e-06
CCNA_03843		ATP-dependent endopeptidase hsl proteolytic subunit HslV	1.31655	3.08e-06	1.1e-05
CCNA_03456		alpha/beta hydrolase	1.31714	9.28e-05	0.000229945
CCNA_01271		MarR-family transcriptional regulator	1.31803	6.24e-05	0.000160089
CCNA_02462		YbjQ family protein	1.32108	2.14e-06	7.93e-06
CCNA_00641		hypothetical protein	1.32334	1.69e-05	5e-05
CCNA_01485		aldose 1-epimerase	1.32347	4.67e-05	0.000124544
CCNA_03795		tellurium resistance protein terB	1.32486	2.86e-06	1.03e-05
CCNA_03376		hypothetical protein	1.32862	0.000687586	0.00138675
CCNA_00226		YjhX toxin domain protein	1.32966	1.26e-05	3.86e-05
CCNA_00247	spdR	two-component receiver protein SpdR	1.3298	3.29e-07	1.6e-06
CCNA_01854		GntR-family transcriptional regulator	1.33238	0.000453516	0.000955925
CCNA_01792		LSU ribosomal protein L32P	1.3328	1.81e-05	5.34e-05
CCNA_01058		helix-turn-helix transcriptional regulator	1.33423	1.63e-08	1.25e-07
CCNA_00473		hypothetical protein	1.33566	0.000375567	0.000808525
CCNA_02166		uracil DNA glycosylase superfamily protein	1.33616	0.000421025	0.000894329
CCNA_01500		conserved hypothetical protein	1.33733	3.7e-08	2.49e-07
CCNA_03811	oxyR	LysR-family transcriptional regulator OxyR	1.34031	5.57e-08	3.5e-07
CCNA_01946		tyrosyl-tRNA synthetase	1.34159	4.25e-09	4.3e-08
CCNA_02250		methylcrotonyl-CoA carboxylase biotin-containing subunit	1.34167	2.05e-09	2.35e-08
CCNA_01027		acetyltransferase	1.34243	0.00159927	0.00296631
CCNA_00838		alpha-glucosidase	1.3426	1.74e-08	1.31e-07
CCNA_02239		Peptidogalycan biosysnthesis/recognition protein	1.34583	6.81e-07	2.94e-06
CCNA_03723		PaaI thioesterase family protein	1.34877	4.11e-07	1.91e-06
CCNA_00661		transposase, HTH-Tnp1 superfamily	1.34906	0.0177662	0.0267715
CCNA_03437		hypothetical protein	1.35282	3.56e-06	1.25e-05
CCNA_03440		YdiU family protein	1.35445	0.000800049	0.00158849
CCNA_01499		acetyl-CoA acetyltransferase	1.35504	2.1e-07	1.1e-06
CCNA_03535		fatty acid desaturase	1.35849	8.53e-09	7.5e-08
CCNA_03958		hypothetical protein	1.35871	0.027671	0.0402563
CCNA_02899		tryptophan halogenase	1.35897	1.34e-07	7.42e-07
CCNA_03193		VOC family protein	1.36296	2.17e-07	1.12e-06
CCNA_02739		Rve-family integrase core domain protein	1.36325	0.00161685	0.00299458
CCNA_00959		TetR-family transcriptional regulator	1.36732	4e-07	1.87e-06
CCNA_00500		hydroxymethylglutaryl-CoA lyase	1.36906	2.17e-06	8.02e-06
CCNA_02697		NTF2 family protein	1.37116	9.68e-05	0.000237592
CCNA_03060		YegP family protein	1.37156	1.13e-06	4.49e-06
CCNA_03008		Uma2 family endonuclease	1.37191	2.42e-07	1.24e-06
CCNA_03618		SCO1/SenC family protein	1.37236	1.24e-06	4.85e-06
CCNA_03676		GNAT acetyltransferase protein	1.37261	6.48e-06	2.13e-05
CCNA_00895		hypothetical protein	1.37519	0.000235102	0.000531197
CCNA_00733		GumN superfamily protein	1.37526	5.51e-08	3.47e-07
CCNA_02617		histidinol-phosphate transaminase	1.37528	0.000532963	0.00110395
CCNA_03189		glutathione-dependent formaldehyde-activating enzyme	1.3756	4.33e-05	0.000116328
CCNA_02875		hypothetical protein	1.38275	0.00947964	0.0151044
CCNA_03374		hypothetical protein	1.38533	6.35e-08	3.89e-07
CCNA_00142		endonuclease	1.38836	0.00564943	0.00937576
CCNA_02982		porin	1.38888	2.97e-07	1.46e-06
CCNA_00150		Periplasmic serine protease, S1-C subfamily	1.39645	4.8e-09	4.64e-08
CCNA_02743		TonB dependent receptor	1.39664	8.76e-06	2.77e-05
CCNA_01300	fdhD	formate dehydrogenase accessory protein fdhD	1.39942	8.27e-08	4.88e-07
CCNA_02692		YceI-family polyisoprenoid-binding protein	1.40078	3.54e-09	3.68e-08
CCNA_02766		DUF2274 domain-containing protein	1.40182	4.54e-07	2.08e-06
CCNA_03979		hypothetical protein	1.402	0.0183873	0.0276531
CCNA_02044		histidine phosphatase family protein	1.40214	5.24e-08	3.32e-07
CCNA_03261		queuosine biosynthesis protein QueE	1.40297	2.09e-07	1.09e-06
CCNA_01357	iolD	myo-inositol catabolism protein IolD	1.40345	1.66e-08	1.26e-07
CCNA_00480		bacteriophage P4 integrase	1.40372	4.45e-08	2.9e-07
CCNA_03295		PAS-family sensor histidine kinase	1.40491	8.89e-08	5.2e-07
CCNA_02308		hypothetical protein	1.40763	3.74e-05	0.000101674
CCNA_00404		hypothetical protein	1.40784	6.03e-06	2.01e-05
CCNA_02105		hypothetical protein	1.41244	4.55e-09	4.51e-08
CCNA_03213		polyhydroxyalkanoic acid system protein	1.41361	3.93e-08	2.62e-07
CCNA_02773		methyl-accepting chemotaxis protein	1.41703	2.63e-07	1.33e-06
CCNA_02812		glutaredoxin	1.4183	0.00124	0.00236167
CCNA_00074		multifunctional fatty acid oxidation complex subunit alpha FadJ	1.41963	1.88e-06	7.07e-06
CCNA_02683		FAD dependent oxidoreductase	1.42109	3.7e-07	1.76e-06
CCNA_03545		ribosome silencing factor	1.42771	9.52e-08	5.52e-07
CCNA_02058		conserved hypothetical protein	1.4369	1.07e-06	4.29e-06
CCNA_01554		D-mannonate oxidoreductase	1.43714	4.99e-07	2.25e-06
CCNA_01519		universal stress protein family	1.43894	1.89e-07	9.99e-07
CCNA_03951		hypothetical protein	1.4393	1.06e-05	3.3e-05
CCNA_01292		hypothetical protein	1.43964	0.000258739	0.000580497
CCNA_01640		quinone oxidoreductase	1.44102	6.98e-09	6.33e-08
CCNA_01082		hypothetical protein	1.44144	4.79e-05	0.00012719
CCNA_03403		DUF1192 family protein	1.44242	7.19e-08	4.35e-07
CCNA_01605		NADPH-dependent FMN reductase family protein	1.44306	4.24e-08	2.8e-07
CCNA_03025		MarR-family transcriptional regulator	1.44434	0.000934974	0.00182146
CCNA_01369		acyl-CoA dehydrogenase, short-chain specific	1.44711	6.23e-06	2.06e-05
CCNA_00767		twin transmembrane helix protein	1.45063	1.85e-07	9.85e-07
CCNA_02595		Zn finger TFIIB-family transcription factor	1.45065	0.000121508	0.000291421
CCNA_00568		N-acetylglucosamine-6-phosphate deacetylase	1.45215	7.07e-07	3.02e-06
CCNA_00875		Flp/Fap pilin component protein	1.45302	3.1e-08	2.15e-07
CCNA_02318		hypothetical protein	1.45387	9.7e-08	5.57e-07
CCNA_03765		phosphohydrolase, MutT/nudix family protein	1.45765	6.2e-08	3.81e-07
CCNA_01641		2-nitropropane dioxygenase family protein	1.45794	9.26e-09	7.93e-08
CCNA_02478		alpha/beta fold hydrolase	1.46092	2.78e-06	1e-05
CCNA_00011	dnaJ	chaperone protein DnaJ	1.46259	1.4e-07	7.66e-07
CCNA_03937		hypothetical protein	1.46293	1.19e-06	4.71e-06
CCNA_02062		DNA repair protein recN	1.46365	1.98e-08	1.45e-07
CCNA_03763		deacetylase	1.46518	2.21e-07	1.14e-06
CCNA_03483		ABC transporter ATP-binding protein	1.4759	4.95e-09	4.75e-08
CCNA_03286		hypothetical protein	1.48009	2.72e-08	1.92e-07
CCNA_01089		conserved hypothetical protein	1.48078	2.42e-07	1.24e-06
CCNA_02226		VOC family protein	1.4852	1.4e-07	7.66e-07
CCNA_03625	cztR	transcriptional regulator CztR	1.48625	2.53e-06	9.2e-06
CCNA_01520		hypothetical protein	1.48797	1.59e-07	8.63e-07
CCNA_01205		ABC transporter ATP-binding protein	1.49259	0.000865499	0.00170479
CCNA_00936		hypothetical protein	1.50547	0.000180734	0.000419742
CCNA_03006		quinolinate synthetase A	1.50727	1.18e-07	6.62e-07
CCNA_00017	moaD	molybdopterin converting factor, small subunit	1.51115	8.15e-07	3.41e-06
CCNA_02727		PhoH family protein	1.51142	0.000574943	0.00118197
CCNA_00685		RNA polymerase sigma factor	1.51231	5.64e-07	2.5e-06
CCNA_02795		lasso peptide biosynthesis B2 protein	1.51265	0.000216438	0.000491346
CCNA_03992		UDP-glucose 6-dehydrogenase-related protein	1.51918	0.00166182	0.00307044
CCNA_02777		outer membrane porin protein	1.5194	0.00499044	0.00838376
CCNA_02616		4-hydroxyphenylpyruvate dioxygenase	1.5259	2.33e-07	1.2e-06
CCNA_02708		Rrf2 family protein	1.52776	0.000192278	0.000442956
CCNA_02770		conjugal transfer protein TrbL	1.52811	8.2e-06	2.62e-05
CCNA_01132	cckA	sensory transduction histidine kinase/receiver protein CckA	1.52827	1.61e-09	1.96e-08
CCNA_02522		hypothetical protein	1.53103	1.56e-05	4.66e-05
CCNA_02860		DnaJ-class molecular chaperone	1.53208	6.01e-07	2.63e-06
CCNA_00405		short chain dehydrogenase	1.53719	7.17e-06	2.33e-05
CCNA_01232		conserved hypothetical protein	1.53926	8.38e-07	3.49e-06
CCNA_00458		PTS system, N-acetylglucosamine-specific IIBC component	1.54382	1.79e-05	5.27e-05
CCNA_00893	rodZ	helix-turn-helix DNA-binding protein RodZ	1.54882	1.44e-06	5.59e-06
CCNA_00815		lignostilbene-alpha,beta-dioxygenase	1.55004	2.42e-06	8.84e-06
CCNA_01913		MarR-family transcriptional regulator	1.55317	9.05e-06	2.85e-05
CCNA_02999		putative DNA-binding domain-containing protein	1.55379	1.42e-08	1.11e-07
CCNA_02116		hypothetical protein	1.55425	2.06e-06	7.66e-06
CCNA_00720	cdzA	type I secretion protein CdzA, transmembrane ATPase/peptidase	1.55815	1.1e-06	4.38e-06
CCNA_00821		hypothetical protein	1.55991	2.97e-08	2.08e-07
CCNA_03933	cdzC	killing protein CdzC	1.56018	3.56e-07	1.7e-06
CCNA_03379		Cro/CI family transcriptional regulator	1.56061	1.62e-06	6.24e-06
CCNA_03311		protein translocase subunit SecE	1.56121	2.24e-05	6.4e-05
CCNA_03629	socB	DNA replication inhibitor toxin SocB	1.56197	3.04e-09	3.27e-08
CCNA_02644	ftsL	cell division protein FtsL	1.56471	1.95e-08	1.44e-07
CCNA_03490		hypothetical protein	1.56672	2.07e-06	7.68e-06
CCNA_02383		alpha/beta hydrolase family protein	1.57612	4.44e-08	2.9e-07
CCNA_00380		conserved hypothetical cytosolic protein	1.5864	1.22e-08	9.88e-08
CCNA_02036		DNA-binding protein HU	1.58831	2.89e-07	1.43e-06
CCNA_00263		hypothetical protein	1.59068	3.77e-07	1.78e-06
CCNA_02424		TetR-family transcriptional regulator	1.59276	2.15e-07	1.12e-06
CCNA_03099		hypothetical protein	1.59277	5.44e-08	3.44e-07
CCNA_03230	glnA2	glutamine synthetase	1.59335	1.28e-07	7.09e-07
CCNA_01842		hypothetical protein	1.59595	0.000271038	0.000604551
CCNA_00554		methyltransferase	1.59752	6.17e-05	0.000158533
CCNA_01102		conserved hypothetical membrane protein	1.59873	1.6e-05	4.77e-05
CCNA_02376		hypothetical protein	1.60069	0.00834761	0.0134291
CCNA_00845	relB-1	antitoxin protein relB-1	1.60123	8.25e-08	4.87e-07
CCNA_03953		hypothetical protein	1.60857	3.31e-07	1.6e-06
CCNA_01910		ABC transporter substrate-binding protein	1.61489	7.74e-06	2.5e-05
CCNA_01358	iolE	myo-inositol catabolism protein IolE	1.61852	2.14e-09	2.44e-08
CCNA_02483		acyl-CoA synthetase	1.61864	1.74e-08	1.31e-07
CCNA_01393	sdpB	soluble lytic murein transglycosylase SdpB	1.62143	2.42e-09	2.67e-08
CCNA_00593		hypothetical protein	1.62429	2.5e-08	1.79e-07
CCNA_00482		toxin protein module HipA	1.62529	4.78e-09	4.64e-08
CCNA_00427		hypothetical protein	1.62658	4.93e-05	0.000130737
CCNA_01408		phosphohydrolase, MutT/nudix family	1.63531	8.79e-08	5.16e-07
CCNA_00632		chemotaxis receiver domain protein CheYII	1.63713	1.59e-05	4.73e-05
CCNA_02765		DUF736 domain-containing protein	1.63987	1.55e-05	4.64e-05
CCNA_03605		DUF2219 family protein	1.64397	1.13e-07	6.4e-07
CCNA_02268		laminin G domain protein	1.64604	1.47e-08	1.15e-07
CCNA_02682		ribosomal-protein-alanine acetyltransferase	1.64934	1.29e-05	3.96e-05
CCNA_00248	spdS	sensor histidine protein kinase SpdS	1.65207	2.43e-08	1.74e-07
CCNA_03263		TonB-dependent receptor	1.653	4.07e-06	1.4e-05
CCNA_03176		nucleotidyltransferase family protein	1.6552	4.26e-08	2.82e-07
CCNA_00658		5-methylcytosine-specific restriction enzyme MRR	1.65528	1.86e-09	2.18e-08
CCNA_03667		YdbL family protein	1.65867	2.55e-05	7.18e-05
CCNA_00076		hypothetical protein	1.66325	2.68e-06	9.71e-06
CCNA_02740		transposase	1.66441	0.00220637	0.00396381
CCNA_01397		4-diphosphocytidyl-2-C-methyl-D-erythritol kinase	1.66449	2.04e-07	1.07e-06
CCNA_02778		hypothetical protein	1.66946	0.00057086	0.00117483
CCNA_03255		type II toxin-antitoxin system PemK/MazF family toxin	1.66952	7.35e-07	3.13e-06
CCNA_02560	stpC	stalk cross-band protein StpC	1.67074	3.79e-07	1.79e-06
CCNA_01269		GcrA superfamily protein	1.67252	1.48e-08	1.15e-07
CCNA_01980		PEP phosphonomutase related enzyme	1.67465	4.78e-09	4.64e-08
CCNA_01622	spoT	Rsh ppGpp hydrolase-synthetase	1.67523	8.93e-10	1.24e-08
CCNA_03240	glnA3	glutamine synthetase	1.67895	4.54e-11	1.14e-09
CCNA_01405		GIY-YIG domain protein	1.67926	1.18e-08	9.62e-08
CCNA_01012		N-formimino-L-glutamate deiminase	1.68026	1.04e-07	5.93e-07
CCNA_02201		nucleoside 2-deoxyribosyltransferase	1.68139	1.62e-08	1.24e-07
CCNA_01817	ntrX	nitrogen assimilation regulatory protein ntrX	1.68217	3.64e-09	3.75e-08
CCNA_02433		hypothetical protein	1.68223	1.23e-06	4.85e-06
CCNA_03596		SWIM zinc finger family protein	1.68645	1.19e-05	3.67e-05
CCNA_02670		ABC transporter ATP-binding protein	1.68838	4.82e-08	3.09e-07
CCNA_03142	rpoD	RNA polymerase sigma factor rpoD	1.68979	2.21e-08	1.61e-07
CCNA_03175		DUF86 domain-containing protein	1.69072	5.25e-09	4.96e-08
CCNA_00496		threonyl-tRNA synthetase	1.69112	1.33e-09	1.68e-08
CCNA_01165		FkbM methyltransferase family protein	1.69144	5.18e-10	8.07e-09
CCNA_03105		DnaJ domain protein	1.69503	4.53e-08	2.93e-07
CCNA_01010		histidine ammonia-lyase	1.69591	4.65e-09	4.58e-08
CCNA_03318	imuB	DNA polymerase Y-family protein ImuB	1.69709	2.67e-07	1.35e-06
CCNA_00748		ferrous iron transport protein A	1.69734	3.24e-05	8.92e-05
CCNA_02643	ftsI	penicillin-binding protein FtsI	1.70145	4.4e-10	7.14e-09
CCNA_01473	fixI	E1-E2 cation pump ATPase fixI	1.70181	1.83e-06	6.89e-06
CCNA_01360	iolA	malonate-semialdehyde dehydrogenase IolA	1.70444	9.43e-09	7.96e-08
CCNA_02598		toxin protein relE2	1.70629	3.1e-08	2.15e-07
CCNA_02002		methyltransferase	1.70829	6.9e-08	4.18e-07
CCNA_01009		N-formylglutamate deformylase	1.71499	1.92e-06	7.2e-06
CCNA_03954		hypothetical protein	1.7188	2.2e-05	6.3e-05
CCNA_02111		pilF-related tetratricopeptide repeat protein	1.72437	1.03e-07	5.88e-07
CCNA_02104		GIY-YIG domain protein	1.72625	9.56e-08	5.52e-07
CCNA_01230		arylsulfatase family protein	1.72759	3.75e-08	2.52e-07
CCNA_00547		PurR-family transcriptional regulator	1.72914	1.41e-05	4.26e-05
CCNA_01255		hypothetical protein	1.73306	8.1e-09	7.22e-08
CCNA_03993		hypothetical protein	1.73342	4.49e-07	2.06e-06
CCNA_02406		membrane integrity-associated transporter subunit PqiC	1.73772	2.52e-08	1.8e-07
CCNA_03994		hypothetical protein	1.73906	2e-07	1.05e-06
CCNA_03915		hypothetical protein	1.73942	0.000277163	0.000616061
CCNA_03986		hypothetical protein	1.73973	2.99e-07	1.47e-06
CCNA_03072		TetR-family transcriptional regulator	1.74174	1.09e-08	9.03e-08
CCNA_02561	stpB	stalk cross-band protein StpB	1.74444	1.56e-10	3.09e-09
CCNA_02800		HTH/XRE-family transcriptional regulator	1.75096	2.97e-07	1.46e-06
CCNA_00580		AAA ATPase domain protein	1.76526	1.93e-09	2.24e-08
CCNA_02880		terminase-like family protein	1.76707	1.11e-06	4.42e-06
CCNA_00494		NifU/IscU-family protein	1.76813	5.06e-06	1.71e-05
CCNA_02554		hypothetical protein	1.7692	1.48e-08	1.15e-07
CCNA_01566		hypothetical protein	1.77482	1.37e-07	7.53e-07
CCNA_03988		hypothetical protein	1.77496	1.13e-07	6.4e-07
CCNA_03453		AcrR-family transcriptional regulator	1.77597	9.53e-08	5.52e-07
CCNA_00896		hypothetical protein	1.77823	0.00623167	0.0102797
CCNA_00274		hypothetical protein	1.77902	4.51e-08	2.92e-07
CCNA_02599		antitoxin protein relB-2	1.78022	1.32e-05	4.03e-05
CCNA_03948		hypothetical protein	1.78145	1.54e-07	8.38e-07
CCNA_02867		hypothetical protein	1.7834	0.00521022	0.00872116
CCNA_02898		tryptophan halogenase	1.78438	4.31e-09	4.33e-08
CCNA_00696		O6-methylguanine-DNA methyltransferase	1.78827	0.0016405	0.00303398
CCNA_00712		hypothetical protein	1.78891	2.84e-07	1.41e-06
CCNA_03223		TetR-family transcriptional regulator	1.79044	0.000105714	0.000256877
CCNA_02234		EF hand domain protein	1.79726	4.78e-10	7.58e-09
CCNA_03482		ABC transporter permease protein	1.79839	1.9e-09	2.22e-08
CCNA_01110		2-dehydro-3-deoxygluconokinase	1.79884	4.59e-11	1.15e-09
CCNA_03009		nicotinate-nucleotide pyrophosphorylase	1.79895	1.66e-07	8.88e-07
CCNA_03969		hypothetical protein	1.799	2.31e-08	1.68e-07
CCNA_01186		hypothetical protein	1.80237	3.41e-08	2.34e-07
CCNA_02774		hypothetical protein	1.80589	4.81e-08	3.09e-07
CCNA_01606		Soj/ParA-related ATPase protein	1.80655	6.86e-10	9.92e-09
CCNA_00873		amidophosphoribosyltransferase family protein	1.80876	3.38e-07	1.63e-06
CCNA_03325		hypothetical protein	1.8137	6.05e-06	2.01e-05
CCNA_00590		FixC-family flavoprotein dehydrogenase	1.82223	2.54e-08	1.81e-07
CCNA_02760		hypothetical protein	1.83133	3.75e-08	2.52e-07
CCNA_02432		NCS1 family nucleobase:cation symporter-1	1.83482	6.2e-08	3.81e-07
CCNA_03086		YecT-family protein	1.83527	4.84e-08	3.09e-07
CCNA_03233		aspartate aminotransferase family protein	1.8354	3.31e-08	2.27e-07
CCNA_02035		glycosyltransferase	1.83568	2.62e-09	2.86e-08
CCNA_02801		DUF2285 domain-containing protein	1.83711	5.05e-09	4.84e-08
CCNA_01498		3-hydroxy-3-methylglutaryl CoA synthase	1.8399	1.15e-09	1.5e-08
CCNA_02645	mraW	S-adenosyl-methyltransferase MraW	1.84246	9.69e-08	5.57e-07
CCNA_03297		hypothetical protein	1.85933	1.17e-10	2.44e-09
CCNA_02486		AraC-family transcriptional regulator	1.86178	1.28e-07	7.11e-07
CCNA_02267		serine hydrolase family protein	1.86216	4.55e-06	1.56e-05
CCNA_01719		hypothetical protein	1.86689	2.61e-07	1.32e-06
CCNA_02724		Aldo-keto reductase	1.87977	4.41e-08	2.88e-07
CCNA_00714		hypothetical protein	1.88073	4.29e-07	1.97e-06
CCNA_01680		succinylarginine dihydrolase	1.88144	3.15e-09	3.35e-08
CCNA_02496		DUF1501 domain-containing protein	1.88287	5.69e-09	5.3e-08
CCNA_02974	relE3	toxin protein relE3	1.88518	1.35e-06	5.26e-06
CCNA_01679		succinylglutamic semialdehyde dehydrogenase	1.88964	1.39e-09	1.74e-08
CCNA_02856		hypothetical protein	1.8915	1.51e-05	4.55e-05
CCNA_00674		NAD(FAD)-utilizing dehydrogenase	1.89201	8.37e-07	3.49e-06
CCNA_01779		hypothetical protein	1.8962	9.76e-10	1.33e-08
CCNA_02926		hypothetical protein	1.8986	7.85e-06	2.52e-05
CCNA_01984		FlhB-like flagellar protein	1.90117	4.38e-06	1.5e-05
CCNA_02930		very short patch repair (Vsr) endonuclease	1.90718	2.44e-09	2.68e-08
CCNA_02282		VanZ family protein	1.91162	7.07e-06	2.3e-05
CCNA_02646	mraZ	cell division protein MraZ	1.91438	1.97e-10	3.73e-09
CCNA_02870		Lambda phage tail tube protein	1.91507	0.000903796	0.00176611
CCNA_01079		hypothetical protein	1.92761	1.34e-07	7.39e-07
CCNA_02792		TonB-dependent outer membrane receptor	1.93365	1.34e-10	2.71e-09
CCNA_00566		mannonate dehydratase	1.93527	1.71e-08	1.29e-07
CCNA_02923		TonB-dependent receptor	1.94793	1.4e-08	1.1e-07
CCNA_03287		PadR-family transcriptional regulator	1.95098	3.69e-08	2.49e-07
CCNA_00662		hypothetical protein	1.95894	3.36e-10	5.77e-09
CCNA_03931	cdzI	immunity protein CdzI	1.96155	9.39e-07	3.84e-06
CCNA_01344		hypothetical protein	1.97351	1.57e-10	3.11e-09
CCNA_01270		hypothetical protein	1.97356	9.16e-06	2.88e-05
CCNA_03692		xanthine and CO dehydrogenases maturation factor, XdhC/CoxF family	1.98079	8.69e-10	1.21e-08
CCNA_03317	dnaE2	DNA polymerase III alpha subunit DnaE2/ImuC	1.98558	1.47e-09	1.81e-08
CCNA_02474		MarR-family transcriptional regulator	1.99004	5.48e-10	8.38e-09
CCNA_02544		hypothetical protein	1.99333	3.07e-09	3.29e-08
CCNA_02892		hypothetical protein	1.99541	8.36e-07	3.49e-06
CCNA_02821		hipA-related phosphatidylinositol 3/4-kinase	2.00628	1.71e-09	2.05e-08
CCNA_00526		BMFP membrane fusogenic protein	2.01049	4.86e-07	2.21e-06
CCNA_02874		phage prohead protease	2.01286	0.000215734	0.000490036
CCNA_00673		AraC-family transcriptional regulator	2.01331	7.99e-09	7.15e-08
CCNA_03806		outer membrane lipoprotein	2.01335	3.65e-08	2.48e-07
CCNA_02690		urate hydroxylase	2.01754	2.21e-08	1.61e-07
CCNA_00756		hypothetical protein	2.01805	8.48e-06	2.69e-05
CCNA_00499		hypothetical protein	2.01897	4.15e-08	2.76e-07
CCNA_02534		hypothetical protein	2.02118	1.69e-07	9.06e-07
CCNA_03976		hypothetical protein	2.02144	4.43e-09	4.4e-08
CCNA_03911		hypothetical protein	2.04098	8.09e-07	3.39e-06
CCNA_02559		NTF2 superfamily protein	2.04195	1.22e-07	6.8e-07
CCNA_03348		CHAP domain-containing protein	2.04834	9.43e-09	7.96e-08
CCNA_03364		DUF692 domain-containing protein	2.04997	6.59e-06	2.16e-05
CCNA_00156		ArsR-family transcriptional regulator	2.0557	2.79e-09	3.04e-08
CCNA_03150		hypothetical protein	2.06283	0.000358911	0.000775281
CCNA_00481		HipB transcriptional regulator	2.07145	1.28e-08	1.03e-07
CCNA_00993		long-chain-fatty-acid--CoA ligase	2.07617	3.38e-07	1.63e-06
CCNA_02970		DUF393 domain-containing protein	2.07677	3.28e-08	2.26e-07
CCNA_01426	cleB	single domain receiver protein CleB	2.07951	1.55e-08	1.2e-07
CCNA_00166	hvyA	transglutaminase-like cysteine proteinase HvyA	2.08016	2.29e-09	2.57e-08
CCNA_03660		Usg protein	2.0994	7.96e-10	1.12e-08
CCNA_01707		periplasmic glucoside 3-dehydrogenase, lacC subunit	2.10036	1.17e-10	2.44e-09
CCNA_02103		hypothetical protein	2.10526	3.27e-09	3.44e-08
CCNA_03473	doc	type II toxin-antitoxin system doc family toxin	2.11979	6.15e-11	1.46e-09
CCNA_03178		MerR-family transcriptional regulator	2.1213	1.18e-09	1.53e-08
CCNA_03815		GumN superfamily protein	2.12161	4.76e-09	4.64e-08
CCNA_02808		hypothetical protein	2.12246	0.00270129	0.00479006
CCNA_02973	relB-3	antitoxin protein relB-3	2.12706	6.77e-07	2.93e-06
CCNA_01911		glyoxalase family protein	2.12914	8.69e-09	7.62e-08
CCNA_01084		hypothetical protein	2.13555	1.09e-09	1.43e-08
CCNA_01551		hypothetical protein	2.13789	3.05e-07	1.49e-06
CCNA_02506		transposase/integrase-related peptide	2.13812	4.34e-05	0.000116419
CCNA_01542		ice nucleation protein	2.13931	3.73e-11	1.01e-09
CCNA_00916	parE1	toxin protein parE1	2.15988	2.43e-06	8.86e-06
CCNA_03123		ArsR-family transcriptional regulator	2.1624	2.95e-09	3.19e-08
CCNA_01578		beta-lactamase repressor	2.16402	4.09e-10	6.75e-09
CCNA_01107	parE2	toxin protein parE2	2.17043	5.45e-08	3.44e-07
CCNA_03903		IS4/5 transposase family protein	2.17288	0.000417148	0.000888062
CCNA_00335		conserved hypothetical protein	2.17353	2.57e-05	7.23e-05
CCNA_03121		hypothetical protein	2.1758	9.05e-12	3.9e-10
CCNA_02872		phage phi-C31 gp36 major capsid-like protein	2.19266	3.71e-05	0.000101069
CCNA_02532		hypothetical protein	2.19443	1.95e-05	5.66e-05
CCNA_02871		DUF3168 domain-containing protein	2.19739	0.0154284	0.0235921
CCNA_02373		transposase	2.20036	0.000516801	0.0010728
CCNA_00387		hypothetical protein	2.21087	2.98e-06	1.06e-05
CCNA_02551		hypothetical protein	2.21206	2.57e-05	7.23e-05
CCNA_01786		EcsC family protein	2.23219	1.55e-09	1.89e-08
CCNA_00415		TPR repeat family protein	2.24108	1.72e-09	2.05e-08
CCNA_03292		long-chain-fatty-acid--CoA ligase	2.24286	1.13e-10	2.41e-09
CCNA_01286		hypothetical protein	2.26314	2.12e-09	2.42e-08
CCNA_03232	relE4	toxin protein relE4	2.26826	5.49e-10	8.38e-09
CCNA_01231		Sulfatase-modifying factor enzyme 1	2.27047	4.49e-10	7.26e-09
CCNA_03077		hypothetical protein	2.27848	4.04e-09	4.11e-08
CCNA_03369		TSPO-MBR superfamily protein	2.28855	2.01e-09	2.32e-08
CCNA_03965		hypothetical protein	2.29242	1.06e-06	4.27e-06
CCNA_03313		hypothetical protein	2.29989	3.68e-08	2.49e-07
CCNA_00434		conserved membrane-spanning protein	2.30042	1.01e-06	4.09e-06
CCNA_01843		malate synthase	2.30263	1.4e-05	4.23e-05
CCNA_01642		gluconate 5-dehydrogenase	2.30813	2.62e-11	7.96e-10
CCNA_02962		type II toxin-antitoxin system HicB family antitoxin	2.32085	8.76e-09	7.65e-08
CCNA_00334		conserved hypothetical membrane protein	2.32127	5.96e-07	2.62e-06
CCNA_00438		hypothetical protein	2.32565	9.48e-10	1.3e-08
CCNA_00154		conserved hypothetical membrane protein	2.33708	0.000301993	0.000665843
CCNA_03350		hypothetical protein	2.33971	2.15e-08	1.57e-07
CCNA_01359	iolB	myo-inositol catabolism protein IolB	2.34893	1.09e-10	2.35e-09
CCNA_00917	parD1	antitoxin protein parD1	2.3632	2.8e-10	4.95e-09
CCNA_00928		GntR family transcriptional regulator	2.36515	2.77e-07	1.39e-06
CCNA_03706		Hsp20 family protein	2.37024	9.77e-09	8.19e-08
CCNA_02286		hypothetical protein	2.39948	1.18e-07	6.66e-07
CCNA_00882	osrP	stress regulated protein OsrP	2.41761	4.07e-05	0.000109654
CCNA_02330		DUF2093 domain-containing protein	2.4202	1.23e-09	1.58e-08
CCNA_03195	rpoH	RNA polymerase sigma factor RpoH	2.42712	3.74e-11	1.01e-09
CCNA_01106	parD2	antitoxin protein parD2	2.44865	2.6e-09	2.85e-08
CCNA_03231	relB-4	anti-toxin protein relB-4	2.46026	1.11e-06	4.41e-06
CCNA_02110		hypothetical protein	2.47392	3.92e-10	6.5e-09
CCNA_01793		aspartate protease	2.50162	1.85e-10	3.55e-09
CCNA_03312		hypothetical protein	2.53671	2.38e-06	8.71e-06
CCNA_00495		putative membrane protein insertion efficiency factor YidD	2.53882	1.46e-09	1.8e-08
CCNA_01049		hypothetical protein	2.55264	9.68e-07	3.94e-06
CCNA_00693		ribosomal 50S subunit-recycling heat shock protein	2.55316	9.15e-09	7.86e-08
CCNA_00336		lignostilbene-alpha,beta-dioxygenase	2.55914	2.24e-09	2.54e-08
CCNA_02805		hypothetical protein	2.56091	5.55e-06	1.86e-05
CCNA_03365		hypothetical protein	2.57067	4.38e-05	0.000117377
CCNA_03935		hypothetical protein	2.57587	5.74e-11	1.39e-09
CCNA_00391		hypothetical protein	2.58989	4.81e-11	1.2e-09
CCNA_01011		imidazolonepropionase	2.59182	3.69e-09	3.79e-08
CCNA_03242		NAD-dependent succinate-semialdehyde dehydrogenase	2.61062	7.27e-11	1.66e-09
CCNA_02822		MerR-family transcriptional regulator	2.61129	3.14e-13	4.15e-11
CCNA_03710		nitrogen regulatory IIA protein	2.64311	1.93e-09	2.24e-08
CCNA_00870		hypothetical protein	2.64776	8.06e-08	4.76e-07
CCNA_03439		hypothetical protein	2.64874	2.19e-07	1.13e-06
CCNA_02405		ABC membrane transporter, periplasmic component	2.65289	6.04e-11	1.45e-09
CCNA_00676		PSK-family transcription factor	2.66466	1.19e-09	1.54e-08
CCNA_00841		carboxylesterase type B	2.67267	4.89e-09	4.71e-08
CCNA_02840		MecR1 antirepressor protein	2.67513	1.44e-11	5.37e-10
CCNA_03236		spermidine/putrescine transport system permease protein potC	2.68284	1.29e-11	4.91e-10
CCNA_00675		VapC-like PIN domain ribonuclease	2.68951	6.14e-10	9.08e-09
CCNA_03474	phd	SpoVT-AbrB family transcription factor, phd antitoxin	2.73851	4.35e-10	7.13e-09
CCNA_02381		hypothetical protein	2.73915	5.25e-11	1.3e-09
CCNA_02654		hypothetical protein	2.74069	1.93e-11	6.6e-10
CCNA_00753		lysine 2,3-aminomutase	2.75981	7.54e-10	1.08e-08
CCNA_01781		hypothetical protein	2.7716	7.07e-06	2.3e-05
CCNA_03235		spermidine/putrescine transport ATP-binding protein potA	2.77639	8.74e-12	3.81e-10
CCNA_03570		TPM domain-containing protein	2.78031	1.19e-10	2.46e-09
CCNA_00521		antitoxin protein	2.78276	3.9e-09	3.98e-08
CCNA_02701		xanthine dehydrogenase large subunit	2.79226	1.13e-11	4.59e-10
CCNA_00744		GIY-YIG endonuclease domain protein	2.79302	4.76e-09	4.64e-08
CCNA_01045		conserved hypothetical cytosolic protein	2.80058	2.59e-11	7.96e-10
CCNA_02924		hypothetical protein	2.80247	3.24e-12	1.96e-10
CCNA_03238		ABC-type spermidine/putrescine transport system, permease component II	2.83722	6.22e-11	1.46e-09
CCNA_00932	ribH	6,7-dimethyl-8-ribityllumazine synthase	2.83921	9.42e-05	0.000232194
CCNA_01474	ccoS	cytochrome cbb3 oxidase maturation protein ccoS	2.8686	2.4e-07	1.23e-06
CCNA_00607		TonB-dependent receptor	2.8801	3.82e-11	1.02e-09
CCNA_03893		hypothetical protein	2.90875	1.73e-10	3.38e-09
CCNA_00842		hypothetical protein	2.9272	2.24e-12	1.59e-10
CCNA_03790		hypothetical protein	2.94635	1.85e-06	6.97e-06
CCNA_03239		spermidine/putrescine-binding protein	2.95279	2.5e-11	7.86e-10
CCNA_03234		gamma-glutamyl-gamma-aminobutyrate hydrolase family protein	2.95463	1.22e-11	4.71e-10
CCNA_01570		beta-lactamase class C family protein	2.96757	5.53e-12	2.72e-10
CCNA_02403		ABC transporter permease protein	2.97073	1.71e-12	1.31e-10
CCNA_03616		PiuB-related membrane protein	2.99231	1.64e-09	1.97e-08
CCNA_03007		L-aspartate oxidase	2.99969	1.47e-11	5.43e-10
CCNA_02341		Hsp20 family protein	3.00294	7.27e-11	1.66e-09
CCNA_03113		membrane-associated phospholipid phosphatase	3.02296	5.67e-12	2.72e-10
CCNA_00498		hypothetical protein	3.044	4.3e-08	2.83e-07
CCNA_03372		bacterioferritin-associated ferredoxin	3.04429	1.63e-05	4.83e-05
CCNA_03659		N-(5'-phosphoribosyl)anthranilate isomerase	3.07042	1.26e-12	1.08e-10
CCNA_03400		DUF465 domain-containing protein	3.07487	2.51e-06	9.13e-06
CCNA_00201		outer membrane protein	3.09127	3e-11	8.59e-10
CCNA_02788		Xre-family transcriptional regulator	3.09452	2.05e-06	7.65e-06
CCNA_01723		3-methyl-2-oxobutanoate hydroxymethyltransferase	3.11035	2.72e-13	4.03e-11
CCNA_02987		hypothetical protein	3.14423	2.4e-07	1.23e-06
CCNA_02632		SOUL domain heme-binding protein	3.17016	2.29e-10	4.24e-09
CCNA_00719	cdzB	type I secretion protein CdzB, adaptor	3.17127	1.2e-09	1.55e-08
CCNA_03289		type II toxin-antitoxin system HicB family antitoxin	3.18681	2.35e-10	4.31e-09
CCNA_02382	ldpC	M23 family membrane peptidase LdpC	3.20719	1.33e-13	3.81e-11
CCNA_00557		endonuclease/exonuclease/phosphatase family protein	3.21341	1.45e-10	2.92e-09
CCNA_02841		hypothetical protein	3.23848	2.71e-11	8.15e-10
CCNA_03592		lipocalin family protein	3.2488	3.23e-09	3.41e-08
CCNA_02404		ABC transporter ATP-binding protein	3.25201	2.51e-13	4.03e-11
CCNA_03288		type II toxin-antitoxin system HicA family toxin	3.27288	1.74e-10	3.38e-09
CCNA_01721		RNA polymerase ECF sigma factor	3.3114	5.5e-12	2.72e-10
CCNA_00556		phospholipase D	3.32052	2.34e-13	4.03e-11
CCNA_00754		Nodulin-21 / CCC1-related protein	3.32159	6.96e-10	1e-08
CCNA_01942		Rrf2 family protein	3.38019	8.32e-09	7.36e-08
CCNA_02699		guanine deaminase	3.38184	1.1e-11	4.53e-10
CCNA_01844		DNA integration/recombination/inversion protein	3.45845	6.06e-10	9e-09
CCNA_02114		hypothetical protein	3.47735	2.54e-11	7.91e-10
CCNA_01569		Helix-turn-helix DNA-binding protein	3.51446	7.62e-10	1.08e-08
CCNA_03298		TonB-dependent outer membrane receptor	3.52829	2.42e-09	2.67e-08
CCNA_03487		zonular occludens toxin, zot-like protein	3.53194	4.27e-09	4.31e-08
CCNA_03349		hypothetical protein	3.54845	5.7e-06	1.91e-05
CCNA_03678		DUF4142 domain-containing protein	3.57167	3.41e-09	3.57e-08
CCNA_00931		GTP cyclohydrolase II/3,4-dihydroxy-2-butanone-4-phosphate synthase	3.59622	2.56e-06	9.28e-06
CCNA_01611		transporter, drug/metabolite exporter family	3.60823	4.04e-11	1.05e-09
CCNA_00522	brnT	BrnT-related ribonuclease toxin	3.63366	6.22e-11	1.46e-09
CCNA_03591	phyR	anti-anti sigma factor/receiver protein PhyR	3.63794	4.5e-12	2.39e-10
CCNA_00287	lovK	photosensory histidine protein kinase LovK	3.67597	1.07e-12	9.69e-11
CCNA_03707		DUF1150 family protein	3.73535	1.17e-10	2.44e-09
CCNA_01717		hypothetical protein	3.75779	1.2e-12	1.05e-10
CCNA_03138	katG	peroxidase/catalase katG	3.77674	9.04e-11	2.01e-09
CCNA_01418		ROS/MUCR transcriptional regulator	3.78728	2.17e-11	7.22e-10
CCNA_03945		hypothetical protein	3.96694	9.92e-10	1.34e-08
CCNA_02700		xanthine dehydrogenase accessory protein XdhC	4.02277	3.39e-11	9.36e-10
CCNA_03895		hypothetical protein	4.04005	5.22e-05	0.000137067
CCNA_00127		KTSC domain protein	4.10911	7.58e-10	1.08e-08
CCNA_01754		transglycosylase associated protein	4.13839	1.24e-09	1.59e-08
CCNA_03241		glutamate-1-semialdehyde 2,1-aminomutase	4.15717	3.22e-11	9e-10
CCNA_00930		riboflavin synthase alpha chain	4.19581	9.89e-07	4.01e-06
CCNA_00275		transposase, DDE family	4.24138	1.12e-08	9.26e-08
CCNA_03589	sigT	RNA polymerase EcfG family sigma factor sigT	4.28001	1.69e-13	3.81e-11
CCNA_01595		hypothetical protein	4.31618	4.63e-09	4.58e-08
CCNA_01716		hypothetical protein	4.37058	1.21e-11	4.71e-10
CCNA_01722		hypothetical protein	4.40919	5.98e-14	3.81e-11
CCNA_03590	nepR	anti-sigma factor NepR	4.42659	2.81e-13	4.03e-11
CCNA_00929		riboflavin biosynthesis protein RibD	4.4359	1.85e-06	6.97e-06
CCNA_01237		hypothetical protein	4.55969	2.01e-10	3.77e-09
CCNA_01718		RNA polymerase ECF sigma factor	4.67894	8.26e-14	3.81e-11
CCNA_00286	lovR	two-component receiver domain protein LovR	4.68847	9.45e-14	3.81e-11
CCNA_02989		hypothetical protein	4.70185	4.71e-13	5.27e-11
CCNA_01874		transposase	4.94442	2.17e-09	2.46e-08
CCNA_00535		hypothetical protein	5.01068	1.98e-12	1.46e-10
CCNA_01236		general stress protein GsiB	5.23548	1.74e-12	1.31e-10
CCNA_03669		outer membrane protein	5.49416	2.15e-13	4.03e-11
CCNA_01601		hypothetical protein	5.51996	1.34e-08	1.06e-07
CCNA_03333		PAS-family sensor histidine kinase	5.80309	2.8e-15	1.07e-11
CCNA_02977	sigU	RNA polymerase ECF-type sigma factor sigU	5.89153	3.53e-13	4.5e-11
CCNA_03579		hypothetical protein	6.0314	1.06e-13	3.81e-11
CCNA_01072		hypothetical protein	6.16253	3.1e-10	5.41e-09
CCNA_00987		stress response protein CsbD	6.17262	4.48e-13	5.2e-11
CCNA_03970		hypothetical protein	6.21251	5.57e-15	1.07e-11
CCNA_01007		hypothetical protein	6.23832	2.31e-12	1.59e-10
CCNA_03587		entericidin A/B family lipoprotein	6.89088	2.74e-10	4.88e-09
CCNA_00709		hypothetical protein	6.90429	1.74e-12	1.31e-10
CCNA_02412		TonB protein	6.93075	8.55e-13	7.99e-11
CCNA_00282		conserved hypothetical lipoprotein	7.91264	2.06e-11	6.97e-10
CCNA_03668		hypothetical protein	7.9868	5.68e-12	2.72e-10
CCNA_02967		PAS-family sensor histidine kinase	1.00441	1.96777e-05	5.70385e-05
CCNA_01493		cysteine synthase	1.00461	0.000176588	0.000410361
CCNA_02931		flgE-related flagellar hook protein	1.00469	0.00549161	0.00915348
CCNA_03731		HAD family hydrolase	1.00479	2.24939e-07	1.16011e-06
CCNA_02862		GTA glycoside hydrolase TIM-barrel domain protein	1.00488	0.0133946	0.0207302
CCNA_03521	zerB	zipper envelope resistance protein ZerB	1.00646	9.73533e-05	0.000238641
CCNA_00429		hypothetical protein	1.00706	0.000317039	0.000695417
CCNA_01252	sdpA	soluble lytic murein transglycosylase SdpA	1.00825	6.17232e-07	2.69696e-06
CCNA_02299	ftsE	cell division ATP-binding protein FtsE	1.01107	3.57935e-05	9.78321e-05
CCNA_03320		Acetyl-CoA carboxylase	1.01159	4.44214e-07	2.03616e-06
CCNA_02938		outer membrane protein A	1.01359	1.66341e-06	6.33618e-06
CCNA_02157		HipB-family transcriptional regulator	1.01382	1.94452e-05	5.65787e-05
CCNA_03978		hypothetical protein	1.01435	0.0031854	0.00558138
CCNA_03152		group III truncated hemoglobin	1.01469	0.00362937	0.00627605
CCNA_00431		hypothetical protein	1.01572	0.000460128	0.000967203
CCNA_01533		hypothetical protein	1.01616	7.55177e-07	3.19056e-06
CCNA_03919		hypothetical protein	1.01754	0.00739408	0.0120315
CCNA_02710		rhomboid family intramembrane serine protease	1.0177	2.26402e-07	1.16609e-06
CCNA_02176		hypothetical protein	1.01871	5.93517e-05	0.000152999
CCNA_01880		3-ketoacyl-(acyl-carrier-protein) reductase FabG	1.02333	0.0125674	0.0195368
CCNA_03889		hypothetical protein	1.02335	7.05687e-07	3.02144e-06
CCNA_00642		hypothetical protein	1.02387	5.1422e-05	0.000135522
CCNA_03863		hypothetical protein	1.02397	5.73592e-07	2.52644e-06
CCNA_02655		NTF2 superfamily protein	1.0256	0.00066899	0.00135398
CCNA_02761		hypothetical protein	1.02586	9.64241e-05	0.000237161
CCNA_00967		TetR-family transcriptional regulator	1.02614	4.06623e-05	0.000109654
CCNA_03132	higA	type II toxin-antitoxin system antitoxin HigA	1.02664	5.54976e-07	2.46428e-06
CCNA_01552	tipN	polar localization protein TipN	1.02964	7.35848e-07	3.13308e-06
CCNA_02905		very short patch repair (Vsr) endonuclease	1.03075	0.000588484	0.00120527
CCNA_01559		2-deoxy-D-gluconate 3-dehydrogenase	1.03126	4.25071e-07	1.96013e-06
CCNA_01837		transposase, IS30 family	1.03193	0.00014464	0.000342135
CCNA_01620		2-amino-4-hydroxy-6- hydroxymethyldihydropteridine pyrophosphokinase	1.03384	1.71263e-05	5.04441e-05
CCNA_02715		MASE1-family sensor histidine kinase	1.0358	1.0126e-06	4.09391e-06
CCNA_02776		cobyric acid synthase CobQ	1.03788	3.42998e-06	1.20806e-05
CCNA_01170		TonB-dependent receptor	1.03793	0.00127124	0.00241636
CCNA_02447		PspA/IM30 family regulatory protein	1.0382	2.35851e-05	6.69962e-05
CCNA_02794		lasso peptide isopeptide bond-forming cyclase	1.03853	0.00453694	0.00768592
CCNA_02049		ABM superfamily monooxygenase protein	1.0391	2.32297e-05	6.60358e-05
CCNA_00621		conserved hypothetical protein	1.0429	0.0239428	0.0353151
CCNA_02567	pleC	sensory transduction histidine kinase pleC	1.04936	6.24278e-06	2.06405e-05
CCNA_00655		hypothetical protein	1.05164	0.000542779	0.00112232
CCNA_03975		hypothetical protein	1.05208	0.0160994	0.0244522
CCNA_01638		beta-lactamase family protein	1.05287	9.73993e-05	0.000238641
CCNA_00077		acyl-CoA dehydrogenase, long-chain specific	1.05401	6.16766e-06	2.0445e-05
CCNA_02057		conserved hypothetical protein	1.055	4.04067e-06	1.39368e-05
CCNA_01366		conserved hypothetical protein	1.05732	9.62007e-07	3.92171e-06
CCNA_03133	higB	type II toxin-antitoxin system toxin HigB	1.05839	0.000212082	0.000483173
CCNA_00738		DegQ-family trypsin-like serine prototease	1.06017	2.56767e-07	1.30322e-06
CCNA_01040		beta-xylosidase/alpha-L-arabinofuranosidase	1.06176	1.94341e-05	5.65787e-05
CCNA_02187	sspB	adapter for ClpXP proteolysis of tmRNA-tagged proteins SspB	1.06216	5.72253e-08	3.56565e-07
CCNA_03426		MarR family repressor protein	1.06221	6.30129e-07	2.75017e-06
CCNA_02148		hypothetical protein	1.06381	0.0229441	0.0339466
CCNA_03922		hypothetical protein	1.06392	1.9393e-06	7.25721e-06
CCNA_03846		DUF2244 domain-containing protein	1.06742	1.34386e-05	4.09028e-05
CCNA_01458		hypothetical protein	1.06763	0.000125397	0.000299391
CCNA_03546		rRNA large subunit methyltransferase	1.06926	0.000266734	0.000596687
CCNA_01513		C4-dicarboxylate-binding protein	1.07042	0.000181396	0.000420769
CCNA_03421		AarF/ABC1/UbiB kinase family protein	1.07147	2.72545e-07	1.37059e-06
CCNA_00024		uroporphyrin-III C-methyltransferase/Precorrin-2 dehydrogenase/Sirohydrochlorin ferrochelatase	1.07306	2.5162e-05	7.11069e-05
CCNA_00596		RpoE-family sigma factor	1.0743	5.72927e-05	0.000148705
CCNA_03648		tRNA A37 threonylcarbamoyladenosine biosynthesis protein	1.07535	0.000210573	0.000480307
CCNA_01501		hypothetical protein	1.07656	0.00673148	0.0110518
CCNA_02319		hypothetical protein	1.07708	2.24316e-05	6.40522e-05
CCNA_00541		hypothetical protein	1.07774	0.00031	0.000681929
CCNA_03430		LSU ribosomal protein L36P	1.0781	0.004642	0.00784656
CCNA_03452		hypothetical protein	1.08025	0.00498846	0.00838376
CCNA_01462		lactate 2-monooxygenase	1.0809	6.76696e-07	2.92675e-06
CCNA_01229		2-hydroxychromene-2-carboxylate isomerase	1.08258	1.59016e-06	6.11797e-06
CCNA_03192		carboxymuconolactone decarboxylase family protein	1.08355	3.34504e-05	9.18208e-05
CCNA_01200		TonB-dependent receptor	1.08373	0.0033483	0.00583744
CCNA_02733		glutaminyl-peptide cyclotransferase	1.08382	2.81634e-06	1.0124e-05
CCNA_02528		PlsY-like acyl-phosphate glycerol 3-phosphate acyltransferase	1.08406	5.65898e-07	2.50034e-06
CCNA_01901		RipA-family peptidoglycan hydrolase	1.08632	2.25475e-06	8.31588e-06
CCNA_03973		hypothetical protein	1.08866	2.58488e-05	7.26193e-05
CCNA_01632		hypothetical protein	1.09043	4.11801e-07	1.91044e-06
CCNA_01352		two component sensor histidine kinase	1.09049	4.10304e-08	2.73441e-07
CCNA_02631		P-loop NTPase-related protein	1.09509	5.89593e-05	0.000152143
CCNA_02734		serine O-acetyltransferase	1.09572	7.9698e-07	3.34139e-06
CCNA_02783		two-component response regulator	1.0965	2.25948e-06	8.3253e-06
CCNA_02637		PAS-family sensor histidine kinase	1.09717	2.62179e-05	7.33881e-05
CCNA_02642		UDP-N-acetylmuramoylalanyl-D-glutamate--2, 6-diaminopimelate ligase	1.10141	6.8603e-07	2.95047e-06
CCNA_00999	mopJ	PAS-family motility and cell cycle regulatory protein MopJ	1.10192	0.000350741	0.000760634
CCNA_03573		amidohydrolase family protein	1.10213	1.23153e-06	4.8452e-06
CCNA_00529		hypothetical protein	1.10252	1.58143e-06	6.09051e-06
CCNA_01596	uvrD	DNA helicase II	1.10264	9.03321e-09	7.77871e-08
CCNA_01672		transglutaminase-like enzyme	1.10554	9.87229e-06	3.09074e-05
CCNA_02839	glnE	glutamate-ammonia-ligase adenylyltransferase	1.10593	1.66249e-06	6.33618e-06
CCNA_02887		pyrimidine utilization protein D	1.10612	8.31901e-06	2.64553e-05
CCNA_00793	sgt1	sphingolipid glucuronosyltransferase	1.10664	0.00178969	0.00328228
CCNA_00384		glucan endo-1,3-beta-glucosidase	1.10712	4.21413e-08	2.79387e-07
CCNA_03598	divL	two-component sensor histidine kinase DivL	1.11154	7.57389e-07	3.19638e-06
CCNA_00152		winged helix-turn-helix transcription repressor HrcA	1.11178	2.73571e-07	1.37395e-06
CCNA_03091	nstA	redox cell cycle regulatory protein NstA	1.11234	1.74423e-06	6.61239e-06
CCNA_00075		3-ketoacyl-CoA thiolase	1.11405	0.000172712	0.000402818
CCNA_01134		LuxR-family transcriptional regulator	1.1145	0.000172705	0.000402818
CCNA_02775		hypothetical protein	1.1157	0.000872058	0.00171547
CCNA_00820		3-ketoacyl-CoA thiolase	1.11696	1.74922e-08	1.31431e-07
CCNA_02147		hypothetical protein	1.11736	2.47441e-05	7.01327e-05
CCNA_03122		SdpI family protein	1.11804	1.08214e-06	4.33309e-06
CCNA_01968		pentapeptide envelope resistance protein	1.1184	4.42901e-05	0.000118437
CCNA_00567		alpha-1,2-mannosidase	1.12081	2.6558e-06	9.61913e-06
CCNA_02660		pyridoxamine 5'-phosphate oxidase family protein	1.12389	2.58663e-07	1.31111e-06
CCNA_00716		hypothetical protein	1.12484	3.2603e-07	1.58346e-06
CCNA_01897		metal-dependent hydrolase	1.12574	0.000116332	0.000280543
CCNA_00419		fasciclin domain cell surface protein	1.12803	2.55296e-05	7.19865e-05
CCNA_02894	xynA1	endo-1,4-beta-xylanase XynA1	1.12824	0.000199039	0.000456443
CCNA_02995		glutathione S-transferase	1.12853	1.11231e-07	6.31465e-07
CCNA_02266		glutathione S-transferase GST	1.12911	9.04768e-07	3.74414e-06
CCNA_03711		ribosome-associated factor Y	1.12913	1.24932e-05	3.83913e-05
CCNA_01666	kdpD	osmosensitive K+ channel histidine kinase kdpD	1.13019	1.3237e-06	5.17594e-06
CCNA_02284		DNA-3-methyladenine glycosylase II	1.13358	1.69893e-05	5.01054e-05
CCNA_02691		TetR-family transcriptional regulator	1.13423	0.000791848	0.00157626
CCNA_02833		sulfoxide reductase heme-binding subunit protein	1.1347	0.00453134	0.00767983
CCNA_03443		hypothetical protein	1.1356	1.34142e-05	4.08611e-05
CCNA_03494		patatin-like phospholipase	1.13782	3.90307e-08	2.61022e-07
CCNA_03354		5-formyltetrahydrofolate cyclo-ligase	1.13838	1.20965e-06	4.76892e-06
CCNA_02791		FecR family protein	1.13987	3.22218e-06	1.14222e-05
CCNA_02748		hypothetical protein	1.14076	3.37618e-07	1.62634e-06
CCNA_02823		hypothetical protein	1.14199	0.00119039	0.00227851
CCNA_03825		DUF5076 domain-containing protein	1.14235	2.92388e-06	1.04713e-05
CCNA_00587		alpha/beta hydrolase family protein	1.1446	7.71634e-06	2.48898e-05
CCNA_03995		hypothetical protein	1.14467	0.0338969	0.0484856
CCNA_00663	bapE	bacterial apoptosis endonuclease BapE	1.14482	3.15086e-05	8.70519e-05
CCNA_03397		DUF465 domain-containing protein	1.14596	0.000119297	0.000286792
CCNA_02685		conserved hypothetical membrane protein	1.14666	0.000100949	0.000246079
CCNA_00761		hypothetical protein	1.14784	7.75744e-06	2.49803e-05
CCNA_03001		hypothetical protein	1.14898	0.000913712	0.00178458
CCNA_01941		cysteine desulfhydrase/Selenocysteine lyase	1.15083	0.0015879	0.00295094
CCNA_03886		trypsin-like peptidase domain family protein	1.15174	2.29629e-08	1.66655e-07
CCNA_00833		NAD(P)H:quinone oxidoreductase	1.15341	9.31059e-05	0.000230182
CCNA_00666		response regulator receiver domain protein	1.15422	2.56649e-05	7.22614e-05
CCNA_01365	perP	aspartyl protease perP	1.15448	5.06943e-07	2.28273e-06
CCNA_01024		hypothetical protein	1.15451	1.89176e-06	7.10012e-06
CCNA_03569		YgcG family protein	1.15489	1.42938e-06	5.5608e-06
CCNA_02762		DNA repair protein RadC	1.16127	7.29894e-08	4.39772e-07
CCNA_00542		hypothetical protein	1.16304	1.63556e-06	6.2612e-06
CCNA_02806		TolC family resistance protein	1.16415	0.0268516	0.0391386
CCNA_01046		peptide methionine sulfoxide reductase msrA	1.16476	1.30688e-06	5.11537e-06
CCNA_02372		hypothetical protein	1.16937	0.00104762	0.00202241
CCNA_02498	sdpC	soluble lytic transglycosylase SdpC	1.17008	2.0252e-07	1.06383e-06
CCNA_00402		conserved hypothetical membrane protein	1.17218	0.000516551	0.0010728
CCNA_00631	cheWII	chemotaxis protein cheWII	1.1733	2.78495e-05	7.78406e-05
CCNA_02804		hypothetical protein	1.17449	0.000252307	0.00056673
CCNA_00202		DesA-family fatty acid desaturase	1.1745	2.99635e-07	1.47017e-06
CCNA_03131		LytR/AlgR-family transcriptional regulator	1.17882	5.70387e-06	1.90743e-05
CCNA_02618		AsnC-family transcriptional regulator	1.18325	8.25415e-05	0.000207002
CCNA_01537		acetyltransferase	1.18334	3.60774e-07	1.71525e-06
CCNA_03928		hypothetical protein	1.18387	1.98654e-08	1.45832e-07
CCNA_02717	malK	ABC transporter ATP-binding protein	1.18698	9.67168e-06	3.03537e-05
CCNA_02220		beta-glucosidase	1.18713	7.05652e-07	3.02144e-06
CCNA_02698		nucleoside hydrolase	1.18934	4.81837e-08	3.08558e-07
CCNA_01684		phenylalanine-4-hydroxylase	1.18947	9.38306e-07	3.83574e-06
CCNA_03484		NfeD-related membrane protease regulator	1.19311	6.3585e-06	2.09688e-05
CCNA_00460		hypothetical protein	1.1948	0.00638013	0.010493
CCNA_02689		2-oxo-4-hydroxy-4-carboxy-5-ureidoimidazoline decarboxylase	1.1953	0.000210562	0.000480307
CCNA_00827		TonB-dependent receptor	1.19592	5.05806e-06	1.70611e-05
CCNA_01125		Ribonuclease H-like superfamily	1.19973	6.68499e-06	2.18761e-05
CCNA_00834	fljM	flagellin FljM	1.20488	1.03692e-05	3.22784e-05
CCNA_00135		trypsin-like peptidase	1.20587	0.000331926	0.00072558
CCNA_00383		ribonuclease HII	1.21245	9.20683e-07	3.79006e-06
CCNA_03960		hypothetical protein	1.21312	2.95155e-06	1.05507e-05
CCNA_02602		LysR-family transcriptional regulator	1.21401	0.000212627	0.000483841
CCNA_03950		hypothetical protein	1.2182	0.000598575	0.00122398
CCNA_02798		GntR-family transcriptional regulator	1.22109	0.00220131	0.00395658
CCNA_03942		hypothetical protein	1.22302	0.0181235	0.0272777
CCNA_00831		alpha-glucosidase	1.22362	0.000102006	0.000248498
CCNA_01209		L-lactate dehydrogenase	1.22573	1.59866e-07	8.63015e-07
CCNA_00881		ABC transporter ATP-binding protein	1.23131	9.30025e-05	0.000230182
CCNA_01284		dienelactone hydrolase family protein	1.23135	0.000356779	0.000771544
CCNA_01816	ntrY	nitrogen regulation protein ntrY	1.23167	5.56279e-08	3.49656e-07
CCNA_03438		hypothetical protein	1.23282	0.000136464	0.000323797
CCNA_03380		hypothetical protein	1.2331	7.7234e-08	4.5912e-07
CCNA_00093		hypothetical protein	1.23356	1.08453e-06	4.33811e-06
CCNA_03296		TetR-family transcriptional regulator	1.23454	1.83371e-08	1.37241e-07
CCNA_01790		protein translocase subunit secG	1.23482	5.34264e-05	0.000139938
CCNA_01767		cytochrome C family protein	1.23497	3.25128e-08	2.24081e-07
CCNA_03890		hypothetical protein	1.23676	4.502e-08	2.92401e-07
CCNA_03500		FAD-binding oxidoreductase	1.23724	4.3724e-08	2.86411e-07
CCNA_03580	mmcB	DNA repair putative endonuclease MmcB	1.23973	4.69875e-06	1.59766e-05
CCNA_03633		GIY-YIG domain protein	1.24049	3.56178e-05	9.74891e-05
CCNA_02811		heavy metal translocating P-type ATPase	1.24418	3.98103e-07	1.8604e-06
CCNA_02769		conjugal transfer protein TrbF	1.24834	9.59434e-05	0.000236131
CCNA_03680	urtA	aminopeptidase N	1.24864	5.05718e-08	3.21912e-07
CCNA_02657		DUF3052 family protein	1.2487	3.24445e-08	2.24013e-07
CCNA_01709		hypothetical protein	1.24896	0.000599182	0.00122457
CCNA_03011		outer membrane lipoprotein Blc	1.24923	2.20934e-05	6.32749e-05
CCNA_00452		N-acetylglucosamine-6-phosphate deacetylase	1.24939	6.46379e-07	2.81469e-06
CCNA_00876		7,8-dihydro-8-oxoguanine-triphosphatase	1.25129	3.4669e-06	1.21882e-05
CCNA_00153	grpE	adenine nucleotide exchange factor GrpE	1.25164	7.28642e-06	2.36261e-05
CCNA_03930		hypothetical protein	1.25236	0.000456066	0.000960244
CCNA_00121		hypothetical protein	1.25696	1.65298e-06	6.31529e-06
CCNA_03168		hypothetical protein	1.26322	6.13727e-05	0.000157733
CCNA_02718	tauC	ABC transporter ATP-binding protein	1.26724	1.19153e-06	4.71203e-06
CCNA_02577		phosphoribosylformylglycinamidine synthase, purS component	1.26796	2.94593e-08	2.06755e-07
CCNA_01028		M17 family aminopeptidase	1.27334	8.68207e-07	3.60877e-06
CCNA_00630	cheAII	chemotaxis histidine kinase protein cheAII	1.27658	4.01322e-06	1.38671e-05
CCNA_00818		glutathione S-transferase	1.2788	6.20063e-06	2.05366e-05
CCNA_02331	ldpB	M23 family peptidoglycan-specific endopeptidase LdpB	1.27962	1.18459e-05	3.65249e-05
CCNA_03679		PaaI thioesterase family protein	1.28142	5.08253e-06	1.71144e-05
CCNA_00464		Undecaprenyl-phosphate sugar phosphotransferase-related protein	1.28453	0.000276655	0.000615289
CCNA_02790		RNA polymerase ECF-type sigma factor	1.28689	2.69123e-07	1.35695e-06
CCNA_01377		hypothetical protein	1.28949	4.51134e-06	1.54214e-05
CCNA_03160		molybdopterin-guanine dinucleotide biosynthesis protein A	1.28961	0.000985798	0.00191173
CCNA_02437		LysR-family transcriptional regulator	1.28987	7.45013e-08	4.46314e-07
CCNA_00579		DNA/RNA endonuclease G, NUC1	1.29195	2.66937e-08	1.89778e-07
CCNA_00922	clpB	ClpB protein	1.29427	3.20366e-09	3.39127e-08
CCNA_02594		heat shock endopeptidase HtpX	1.2949	3.28764e-06	1.16327e-05
CCNA_03929		hypothetical protein	1.29522	0.00130128	0.00246735
CCNA_02073		cupin domain transcriptional regulator	1.29568	0.000528344	0.00109557
CCNA_02543		LSU ribosomal protein L33P	1.29658	3.97401e-06	1.37565e-05
CCNA_01681		RimI-like acetyltransferase	1.29683	4.54092e-05	0.00012126
CCNA_03332		dihydropteroate synthase	1.29689	9.57192e-08	5.52404e-07
CCNA_02397		DeoR-family transcriptional regulator	1.29841	4.60336e-08	2.97472e-07
CCNA_02897		tryptophan halogenase	1.30067	1.11953e-05	3.4625e-05
CCNA_02809		CusA/CzcA family heavy metal efflux RND transporter	1.30135	3.10542e-05	8.59825e-05
CCNA_03125		MFS transporter	1.30241	1.9559e-07	1.03237e-06
CCNA_02810		PII-like signaling protein	1.30629	0.000347479	0.000754841
CCNA_02688		PuuE-related allantoinase	1.30751	2.82655e-07	1.40667e-06
CCNA_03190		low-specificity L-threonine aldolase	1.31115	0.000236354	0.000533398
CCNA_01233		haloalkane dehalogenase	1.31411	1.34595e-07	7.4211e-07
CCNA_02562	stpA	stalk cross-band protein StpA	1.3142	5.24586e-09	4.96412e-08
CCNA_02501		type IV secretory pathway, VirB4 ATPase	1.31502	8.84078e-09	7.68206e-08
CCNA_03435		peptidoglycan binding domain/FecR protein	1.31568	6.81754e-08	4.14641e-07
CCNA_00665		GAF-family sensor histidine kinase	1.31621	3.59663e-07	1.71208e-06
CCNA_03843		ATP-dependent endopeptidase hsl proteolytic subunit HslV	1.31655	3.08411e-06	1.09836e-05
CCNA_03456		alpha/beta hydrolase	1.31714	9.28301e-05	0.000229945
CCNA_01271		MarR-family transcriptional regulator	1.31803	6.24145e-05	0.000160089
CCNA_02462		YbjQ family protein	1.32108	2.14424e-06	7.93412e-06
CCNA_00641		hypothetical protein	1.32334	1.69123e-05	4.99965e-05
CCNA_01485		aldose 1-epimerase	1.32347	4.66714e-05	0.000124544
CCNA_03795		tellurium resistance protein terB	1.32486	2.85776e-06	1.02537e-05
CCNA_03376		hypothetical protein	1.32862	0.000687586	0.00138675
CCNA_00226		YjhX toxin domain protein	1.32966	1.25698e-05	3.85959e-05
CCNA_00247	spdR	two-component receiver protein SpdR	1.3298	3.29404e-07	1.59782e-06
CCNA_01854		GntR-family transcriptional regulator	1.33238	0.000453516	0.000955925
CCNA_01792		LSU ribosomal protein L32P	1.3328	1.81444e-05	5.3361e-05
CCNA_01058		helix-turn-helix transcriptional regulator	1.33423	1.63132e-08	1.24526e-07
CCNA_00473		hypothetical protein	1.33566	0.000375567	0.000808525
CCNA_02166		uracil DNA glycosylase superfamily protein	1.33616	0.000421025	0.000894329
CCNA_01500		conserved hypothetical protein	1.33733	3.69759e-08	2.49457e-07
CCNA_03811	oxyR	LysR-family transcriptional regulator OxyR	1.34031	5.56993e-08	3.49656e-07
CCNA_01946		tyrosyl-tRNA synthetase	1.34159	4.25436e-09	4.30151e-08
CCNA_02250		methylcrotonyl-CoA carboxylase biotin-containing subunit	1.34167	2.05071e-09	2.35279e-08
CCNA_01027		acetyltransferase	1.34243	0.00159927	0.00296631
CCNA_00838		alpha-glucosidase	1.3426	1.74495e-08	1.31368e-07
CCNA_02239		Peptidogalycan biosysnthesis/recognition protein	1.34583	6.81389e-07	2.94041e-06
CCNA_03723		PaaI thioesterase family protein	1.34877	4.10689e-07	1.90759e-06
CCNA_00661		transposase, HTH-Tnp1 superfamily	1.34906	0.0177662	0.0267715
CCNA_03437		hypothetical protein	1.35282	3.56221e-06	1.24938e-05
CCNA_03440		YdiU family protein	1.35445	0.000800049	0.00158849
CCNA_01499		acetyl-CoA acetyltransferase	1.35504	2.10021e-07	1.09646e-06
CCNA_03535		fatty acid desaturase	1.35849	8.5327e-09	7.49938e-08
CCNA_03958		hypothetical protein	1.35871	0.027671	0.0402563
CCNA_02899		tryptophan halogenase	1.35897	1.3434e-07	7.41772e-07
CCNA_03193		VOC family protein	1.36296	2.16632e-07	1.12484e-06
CCNA_02739		Rve-family integrase core domain protein	1.36325	0.00161685	0.00299458
CCNA_00959		TetR-family transcriptional regulator	1.36732	3.99971e-07	1.86529e-06
CCNA_00500		hydroxymethylglutaryl-CoA lyase	1.36906	2.17187e-06	8.01794e-06
CCNA_02697		NTF2 family protein	1.37116	9.67843e-05	0.000237592
CCNA_03060		YegP family protein	1.37156	1.13006e-06	4.4921e-06
CCNA_03008		Uma2 family endonuclease	1.37191	2.42125e-07	1.23847e-06
CCNA_03618		SCO1/SenC family protein	1.37236	1.23507e-06	4.85416e-06
CCNA_03676		GNAT acetyltransferase protein	1.37261	6.48468e-06	2.13116e-05
CCNA_00895		hypothetical protein	1.37519	0.000235102	0.000531197
CCNA_00733		GumN superfamily protein	1.37526	5.50698e-08	3.47085e-07
CCNA_02617		histidinol-phosphate transaminase	1.37528	0.000532963	0.00110395
CCNA_03189		glutathione-dependent formaldehyde-activating enzyme	1.3756	4.33195e-05	0.000116328
CCNA_02875		hypothetical protein	1.38275	0.00947964	0.0151044
CCNA_03374		hypothetical protein	1.38533	6.35085e-08	3.88762e-07
CCNA_00142		endonuclease	1.38836	0.00564943	0.00937576
CCNA_02982		porin	1.38888	2.97368e-07	1.46467e-06
CCNA_00150		Periplasmic serine protease, S1-C subfamily	1.39645	4.79739e-09	4.64136e-08
CCNA_02743		TonB dependent receptor	1.39664	8.75555e-06	2.76826e-05
CCNA_01300	fdhD	formate dehydrogenase accessory protein fdhD	1.39942	8.26934e-08	4.87509e-07
CCNA_02692		YceI-family polyisoprenoid-binding protein	1.40078	3.54293e-09	3.67927e-08
CCNA_02766		DUF2274 domain-containing protein	1.40182	4.54483e-07	2.07826e-06
CCNA_03979		hypothetical protein	1.402	0.0183873	0.0276531
CCNA_02044		histidine phosphatase family protein	1.40214	5.23671e-08	3.31687e-07
CCNA_03261		queuosine biosynthesis protein QueE	1.40297	2.09153e-07	1.09342e-06
CCNA_01357	iolD	myo-inositol catabolism protein IolD	1.40345	1.65517e-08	1.26096e-07
CCNA_00480		bacteriophage P4 integrase	1.40372	4.45474e-08	2.90316e-07
CCNA_03295		PAS-family sensor histidine kinase	1.40491	8.89365e-08	5.20312e-07
CCNA_02308		hypothetical protein	1.40763	3.73585e-05	0.000101674
CCNA_00404		hypothetical protein	1.40784	6.03013e-06	2.00585e-05
CCNA_02105		hypothetical protein	1.41244	4.55247e-09	4.50776e-08
CCNA_03213		polyhydroxyalkanoic acid system protein	1.41361	3.92734e-08	2.62187e-07
CCNA_02773		methyl-accepting chemotaxis protein	1.41703	2.62697e-07	1.32804e-06
CCNA_02812		glutaredoxin	1.4183	0.00124	0.00236167
CCNA_00074		multifunctional fatty acid oxidation complex subunit alpha FadJ	1.41963	1.88202e-06	7.0705e-06
CCNA_02683		FAD dependent oxidoreductase	1.42109	3.70088e-07	1.75613e-06
CCNA_03545		ribosome silencing factor	1.42771	9.51789e-08	5.51778e-07
CCNA_02058		conserved hypothetical protein	1.4369	1.06914e-06	4.28549e-06
CCNA_01554		D-mannonate oxidoreductase	1.43714	4.99391e-07	2.25402e-06
CCNA_01519		universal stress protein family	1.43894	1.88988e-07	9.98897e-07
CCNA_03951		hypothetical protein	1.4393	1.06137e-05	3.29667e-05
CCNA_01292		hypothetical protein	1.43964	0.000258739	0.000580497
CCNA_01640		quinone oxidoreductase	1.44102	6.983e-09	6.32597e-08
CCNA_01082		hypothetical protein	1.44144	4.78623e-05	0.00012719
CCNA_03403		DUF1192 family protein	1.44242	7.19345e-08	4.34784e-07
CCNA_01605		NADPH-dependent FMN reductase family protein	1.44306	4.23819e-08	2.80497e-07
CCNA_03025		MarR-family transcriptional regulator	1.44434	0.000934974	0.00182146
CCNA_01369		acyl-CoA dehydrogenase, short-chain specific	1.44711	6.22676e-06	2.06053e-05
CCNA_00767		twin transmembrane helix protein	1.45063	1.85033e-07	9.84785e-07
CCNA_02595		Zn finger TFIIB-family transcription factor	1.45065	0.000121508	0.000291421
CCNA_00568		N-acetylglucosamine-6-phosphate deacetylase	1.45215	7.06793e-07	3.0228e-06
CCNA_00875		Flp/Fap pilin component protein	1.45302	3.09527e-08	2.15477e-07
CCNA_02318		hypothetical protein	1.45387	9.6955e-08	5.57019e-07
CCNA_03765		phosphohydrolase, MutT/nudix family protein	1.45765	6.19836e-08	3.81433e-07
CCNA_01641		2-nitropropane dioxygenase family protein	1.45794	9.26004e-09	7.93425e-08
CCNA_02478		alpha/beta fold hydrolase	1.46092	2.78314e-06	1.00279e-05
CCNA_00011	dnaJ	chaperone protein DnaJ	1.46259	1.40372e-07	7.66245e-07
CCNA_03937		hypothetical protein	1.46293	1.19316e-06	4.71359e-06
CCNA_02062		DNA repair protein recN	1.46365	1.97744e-08	1.45442e-07
CCNA_03763		deacetylase	1.46518	2.20683e-07	1.14278e-06
CCNA_03483		ABC transporter ATP-binding protein	1.4759	4.94808e-09	4.75214e-08
CCNA_03286		hypothetical protein	1.48009	2.71702e-08	1.92452e-07
CCNA_01089		conserved hypothetical protein	1.48078	2.42394e-07	1.23847e-06
CCNA_02226		VOC family protein	1.4852	1.40062e-07	7.65647e-07
CCNA_03625	cztR	transcriptional regulator CztR	1.48625	2.53091e-06	9.20156e-06
CCNA_01520		hypothetical protein	1.48797	1.59264e-07	8.62952e-07
CCNA_01205		ABC transporter ATP-binding protein	1.49259	0.000865499	0.00170479
CCNA_00936		hypothetical protein	1.50547	0.000180734	0.000419742
CCNA_03006		quinolinate synthetase A	1.50727	1.17659e-07	6.62071e-07
CCNA_00017	moaD	molybdopterin converting factor, small subunit	1.51115	8.15342e-07	3.4109e-06
CCNA_02727		PhoH family protein	1.51142	0.000574943	0.00118197
CCNA_00685		RNA polymerase sigma factor	1.51231	5.64173e-07	2.49643e-06
CCNA_02795		lasso peptide biosynthesis B2 protein	1.51265	0.000216438	0.000491346
CCNA_03992		UDP-glucose 6-dehydrogenase-related protein	1.51918	0.00166182	0.00307044
CCNA_02777		outer membrane porin protein	1.5194	0.00499044	0.00838376
CCNA_02616		4-hydroxyphenylpyruvate dioxygenase	1.5259	2.33114e-07	1.19905e-06
CCNA_02708		Rrf2 family protein	1.52776	0.000192278	0.000442956
CCNA_02770		conjugal transfer protein TrbL	1.52811	8.19845e-06	2.61804e-05
CCNA_01132	cckA	sensory transduction histidine kinase/receiver protein CckA	1.52827	1.61377e-09	1.95695e-08
CCNA_02522		hypothetical protein	1.53103	1.5588e-05	4.65936e-05
CCNA_02860		DnaJ-class molecular chaperone	1.53208	6.00666e-07	2.63058e-06
CCNA_00405		short chain dehydrogenase	1.53719	7.1655e-06	2.32697e-05
CCNA_01232		conserved hypothetical protein	1.53926	8.37581e-07	3.48871e-06
CCNA_00458		PTS system, N-acetylglucosamine-specific IIBC component	1.54382	1.78956e-05	5.26698e-05
CCNA_00893	rodZ	helix-turn-helix DNA-binding protein RodZ	1.54882	1.43938e-06	5.58573e-06
CCNA_00815		lignostilbene-alpha,beta-dioxygenase	1.55004	2.41858e-06	8.83509e-06
CCNA_01913		MarR-family transcriptional regulator	1.55317	9.05198e-06	2.85257e-05
CCNA_02999		putative DNA-binding domain-containing protein	1.55379	1.41712e-08	1.11279e-07
CCNA_02116		hypothetical protein	1.55425	2.05973e-06	7.66299e-06
CCNA_00720	cdzA	type I secretion protein CdzA, transmembrane ATPase/peptidase	1.55815	1.09749e-06	4.38081e-06
CCNA_00821		hypothetical protein	1.55991	2.97436e-08	2.08084e-07
CCNA_03933	cdzC	killing protein CdzC	1.56018	3.55503e-07	1.6965e-06
CCNA_03379		Cro/CI family transcriptional regulator	1.56061	1.62439e-06	6.23712e-06
CCNA_03311		protein translocase subunit SecE	1.56121	2.24138e-05	6.40489e-05
CCNA_03629	socB	DNA replication inhibitor toxin SocB	1.56197	3.03709e-09	3.27296e-08
CCNA_02644	ftsL	cell division protein FtsL	1.56471	1.9475e-08	1.43793e-07
CCNA_03490		hypothetical protein	1.56672	2.06847e-06	7.68061e-06
CCNA_02383		alpha/beta hydrolase family protein	1.57612	4.43857e-08	2.89755e-07
CCNA_00380		conserved hypothetical cytosolic protein	1.5864	1.21637e-08	9.87527e-08
CCNA_02036		DNA-binding protein HU	1.58831	2.88985e-07	1.42907e-06
CCNA_00263		hypothetical protein	1.59068	3.76657e-07	1.78248e-06
CCNA_02424		TetR-family transcriptional regulator	1.59276	2.14919e-07	1.11746e-06
CCNA_03099		hypothetical protein	1.59277	5.4431e-08	3.44191e-07
CCNA_03230	glnA2	glutamine synthetase	1.59335	1.27532e-07	7.0929e-07
CCNA_01842		hypothetical protein	1.59595	0.000271038	0.000604551
CCNA_00554		methyltransferase	1.59752	6.17253e-05	0.000158533
CCNA_01102		conserved hypothetical membrane protein	1.59873	1.60435e-05	4.77319e-05
CCNA_02376		hypothetical protein	1.60069	0.00834761	0.0134291
CCNA_00845	relB-1	antitoxin protein relB-1	1.60123	8.25187e-08	4.87229e-07
CCNA_03953		hypothetical protein	1.60857	3.31199e-07	1.60449e-06
CCNA_01910		ABC transporter substrate-binding protein	1.61489	7.74276e-06	2.4954e-05
CCNA_01358	iolE	myo-inositol catabolism protein IolE	1.61852	2.13976e-09	2.44035e-08
CCNA_02483		acyl-CoA synthetase	1.61864	1.74441e-08	1.31368e-07
CCNA_01393	sdpB	soluble lytic murein transglycosylase SdpB	1.62143	2.42479e-09	2.67006e-08
CCNA_00593		hypothetical protein	1.62429	2.49531e-08	1.7873e-07
CCNA_00482		toxin protein module HipA	1.62529	4.78291e-09	4.64136e-08
CCNA_00427		hypothetical protein	1.62658	4.93334e-05	0.000130737
CCNA_01408		phosphohydrolase, MutT/nudix family	1.63531	8.79151e-08	5.15912e-07
CCNA_00632		chemotaxis receiver domain protein CheYII	1.63713	1.58655e-05	4.73493e-05
CCNA_02765		DUF736 domain-containing protein	1.63987	1.54996e-05	4.64018e-05
CCNA_03605		DUF2219 family protein	1.64397	1.13406e-07	6.40018e-07
CCNA_02268		laminin G domain protein	1.64604	1.47414e-08	1.15254e-07
CCNA_02682		ribosomal-protein-alanine acetyltransferase	1.64934	1.29334e-05	3.96169e-05
CCNA_00248	spdS	sensor histidine protein kinase SpdS	1.65207	2.42577e-08	1.74074e-07
CCNA_03263		TonB-dependent receptor	1.653	4.07291e-06	1.40354e-05
CCNA_03176		nucleotidyltransferase family protein	1.6552	4.2614e-08	2.81546e-07
CCNA_00658		5-methylcytosine-specific restriction enzyme MRR	1.65528	1.85875e-09	2.18488e-08
CCNA_03667		YdbL family protein	1.65867	2.5451e-05	7.18176e-05
CCNA_00076		hypothetical protein	1.66325	2.68456e-06	9.71409e-06
CCNA_02740		transposase	1.66441	0.00220637	0.00396381
CCNA_01397		4-diphosphocytidyl-2-C-methyl-D-erythritol kinase	1.66449	2.0354e-07	1.06698e-06
CCNA_02778		hypothetical protein	1.66946	0.00057086	0.00117483
CCNA_03255		type II toxin-antitoxin system PemK/MazF family toxin	1.66952	7.35262e-07	3.13308e-06
CCNA_02560	stpC	stalk cross-band protein StpC	1.67074	3.78739e-07	1.78955e-06
CCNA_01269		GcrA superfamily protein	1.67252	1.47977e-08	1.15254e-07
CCNA_01980		PEP phosphonomutase related enzyme	1.67465	4.77853e-09	4.64136e-08
CCNA_01622	spoT	Rsh ppGpp hydrolase-synthetase	1.67523	8.9318e-10	1.23562e-08
CCNA_03240	glnA3	glutamine synthetase	1.67895	4.53764e-11	1.14425e-09
CCNA_01405		GIY-YIG domain protein	1.67926	1.17795e-08	9.62452e-08
CCNA_01012		N-formimino-L-glutamate deiminase	1.68026	1.03777e-07	5.92656e-07
CCNA_02201		nucleoside 2-deoxyribosyltransferase	1.68139	1.62381e-08	1.24201e-07
CCNA_01817	ntrX	nitrogen assimilation regulatory protein ntrX	1.68217	3.64217e-09	3.75183e-08
CCNA_02433		hypothetical protein	1.68223	1.23029e-06	4.8452e-06
CCNA_03596		SWIM zinc finger family protein	1.68645	1.1908e-05	3.66812e-05
CCNA_02670		ABC transporter ATP-binding protein	1.68838	4.82324e-08	3.08558e-07
CCNA_03142	rpoD	RNA polymerase sigma factor rpoD	1.68979	2.20798e-08	1.60583e-07
CCNA_03175		DUF86 domain-containing protein	1.69072	5.24652e-09	4.96412e-08
CCNA_00496		threonyl-tRNA synthetase	1.69112	1.328e-09	1.67951e-08
CCNA_01165		FkbM methyltransferase family protein	1.69144	5.1814e-10	8.07119e-09
CCNA_03105		DnaJ domain protein	1.69503	4.52864e-08	2.93138e-07
CCNA_01010		histidine ammonia-lyase	1.69591	4.65358e-09	4.58419e-08
CCNA_03318	imuB	DNA polymerase Y-family protein ImuB	1.69709	2.66693e-07	1.34647e-06
CCNA_00748		ferrous iron transport protein A	1.69734	3.24434e-05	8.92484e-05
CCNA_02643	ftsI	penicillin-binding protein FtsI	1.70145	4.39853e-10	7.14202e-09
CCNA_01473	fixI	E1-E2 cation pump ATPase fixI	1.70181	1.82614e-06	6.89434e-06
CCNA_01360	iolA	malonate-semialdehyde dehydrogenase IolA	1.70444	9.42627e-09	7.96146e-08
CCNA_02598		toxin protein relE2	1.70629	3.09833e-08	2.15477e-07
CCNA_02002		methyltransferase	1.70829	6.90313e-08	4.17896e-07
CCNA_01009		N-formylglutamate deformylase	1.71499	1.92219e-06	7.20023e-06
CCNA_03954		hypothetical protein	1.7188	2.19643e-05	6.29524e-05
CCNA_02111		pilF-related tetratricopeptide repeat protein	1.72437	1.02701e-07	5.88269e-07
CCNA_02104		GIY-YIG domain protein	1.72625	9.55631e-08	5.52334e-07
CCNA_01230		arylsulfatase family protein	1.72759	3.75089e-08	2.52165e-07
CCNA_00547		PurR-family transcriptional regulator	1.72914	1.40759e-05	4.26056e-05
CCNA_01255		hypothetical protein	1.73306	8.09996e-09	7.21838e-08
CCNA_03993		hypothetical protein	1.73342	4.48928e-07	2.05531e-06
CCNA_02406		membrane integrity-associated transporter subunit PqiC	1.73772	2.52307e-08	1.8038e-07
CCNA_03994		hypothetical protein	1.73906	2.00216e-07	1.05388e-06
CCNA_03915		hypothetical protein	1.73942	0.000277163	0.000616061
CCNA_03986		hypothetical protein	1.73973	2.985e-07	1.46648e-06
CCNA_03072		TetR-family transcriptional regulator	1.74174	1.08814e-08	9.02543e-08
CCNA_02561	stpB	stalk cross-band protein StpB	1.74444	1.55546e-10	3.08835e-09
CCNA_02800		HTH/XRE-family transcriptional regulator	1.75096	2.96662e-07	1.46307e-06
CCNA_00580		AAA ATPase domain protein	1.76526	1.92891e-09	2.24128e-08
CCNA_02880		terminase-like family protein	1.76707	1.10941e-06	4.41921e-06
CCNA_00494		NifU/IscU-family protein	1.76813	5.06224e-06	1.70611e-05
CCNA_02554		hypothetical protein	1.7692	1.47948e-08	1.15254e-07
CCNA_01566		hypothetical protein	1.77482	1.37244e-07	7.5345e-07
CCNA_03988		hypothetical protein	1.77496	1.1338e-07	6.40018e-07
CCNA_03453		AcrR-family transcriptional regulator	1.77597	9.53289e-08	5.51813e-07
CCNA_00896		hypothetical protein	1.77823	0.00623167	0.0102797
CCNA_00274		hypothetical protein	1.77902	4.5098e-08	2.92412e-07
CCNA_02599		antitoxin protein relB-2	1.78022	1.31753e-05	4.02614e-05
CCNA_03948		hypothetical protein	1.78145	1.53943e-07	8.37939e-07
CCNA_02867		hypothetical protein	1.7834	0.00521022	0.00872116
CCNA_02898		tryptophan halogenase	1.78438	4.31177e-09	4.32532e-08
CCNA_00696		O6-methylguanine-DNA methyltransferase	1.78827	0.0016405	0.00303398
CCNA_00712		hypothetical protein	1.78891	2.84121e-07	1.4103e-06
CCNA_03223		TetR-family transcriptional regulator	1.79044	0.000105714	0.000256877
CCNA_02234		EF hand domain protein	1.79726	4.7846e-10	7.57627e-09
CCNA_03482		ABC transporter permease protein	1.79839	1.89944e-09	2.2191e-08
CCNA_01110		2-dehydro-3-deoxygluconokinase	1.79884	4.59315e-11	1.15039e-09
CCNA_03009		nicotinate-nucleotide pyrophosphorylase	1.79895	1.65713e-07	8.88128e-07
CCNA_03969		hypothetical protein	1.799	2.31322e-08	1.67566e-07
CCNA_01186		hypothetical protein	1.80237	3.41315e-08	2.33557e-07
CCNA_02774		hypothetical protein	1.80589	4.81108e-08	3.08558e-07
CCNA_01606		Soj/ParA-related ATPase protein	1.80655	6.86046e-10	9.92048e-09
CCNA_00873		amidophosphoribosyltransferase family protein	1.80876	3.38255e-07	1.62634e-06
CCNA_03325		hypothetical protein	1.8137	6.04627e-06	2.00948e-05
CCNA_00590		FixC-family flavoprotein dehydrogenase	1.82223	2.53848e-08	1.81145e-07
CCNA_02760		hypothetical protein	1.83133	3.74879e-08	2.52165e-07
CCNA_02432		NCS1 family nucleobase:cation symporter-1	1.83482	6.20128e-08	3.81433e-07
CCNA_03086		YecT-family protein	1.83527	4.8385e-08	3.09019e-07
CCNA_03233		aspartate aminotransferase family protein	1.8354	3.30583e-08	2.27024e-07
CCNA_02035		glycosyltransferase	1.83568	2.62019e-09	2.86056e-08
CCNA_02801		DUF2285 domain-containing protein	1.83711	5.05263e-09	4.84042e-08
CCNA_01498		3-hydroxy-3-methylglutaryl CoA synthase	1.8399	1.151e-09	1.50074e-08
CCNA_02645	mraW	S-adenosyl-methyltransferase MraW	1.84246	9.68876e-08	5.57019e-07
CCNA_03297		hypothetical protein	1.85933	1.1721e-10	2.44103e-09
CCNA_02486		AraC-family transcriptional regulator	1.86178	1.28086e-07	7.11342e-07
CCNA_02267		serine hydrolase family protein	1.86216	4.55334e-06	1.55512e-05
CCNA_01719		hypothetical protein	1.86689	2.61402e-07	1.32324e-06
CCNA_02724		Aldo-keto reductase	1.87977	4.41174e-08	2.88495e-07
CCNA_00714		hypothetical protein	1.88073	4.28984e-07	1.97343e-06
CCNA_01680		succinylarginine dihydrolase	1.88144	3.14631e-09	3.34908e-08
CCNA_02496		DUF1501 domain-containing protein	1.88287	5.6897e-09	5.30485e-08
CCNA_02974	relE3	toxin protein relE3	1.88518	1.34922e-06	5.25961e-06
CCNA_01679		succinylglutamic semialdehyde dehydrogenase	1.88964	1.39304e-09	1.7388e-08
CCNA_02856		hypothetical protein	1.8915	1.51054e-05	4.54705e-05
CCNA_00674		NAD(FAD)-utilizing dehydrogenase	1.89201	8.37181e-07	3.48871e-06
CCNA_01779		hypothetical protein	1.8962	9.76426e-10	1.32683e-08
CCNA_02926		hypothetical protein	1.8986	7.84922e-06	2.52122e-05
[truncated: 217 more rows]

## Sheet: Putative direct targets
Genes that are > 2-fold differentially regulated and correspond to peaks > 2-fold enriched in the binding profile of WT CdnL in M2G compared to the ∆cdnL control
[truncated: 53 more rows]
