# Supplementary material for: Regulation of the transcription factor CdnL promotes adaptation to nutrient stress in Caulobacter
Source: PNAS Nexus. 2024 Apr 10;3(4):pgae154. doi: 10.1093/pnasnexus/pgae154 (PMC11034885; doi:10.1093/pnasnexus/pgae154)
Supplement: pgae154_Supplementary_Data [file pgae154_supplementary_data.zip › PNASNEXUS-PNASNEXUS-2024-00183R-s04.xlsx]

## Sheet: All Quantified Genes
Negative logFC values indicate genes upregulated at 0 minutes of starvation. Positive logFC values indicate genes upregulated at 60 minutes of starvation.
Locustag	Gene	Description	logFC	PValue	FDR	2530_1_0	2530_2_0	2530_3_0	2530_1_60	2530_2_60	2530_3_60
CCNA_03689		alanine dehydrogenase	-5.75572	1.38729e-15	5.31611e-12	5079.21	5649.1	5422.38	100.298	103.274	95.3738
CCNA_01530	fljJ	flagellin FljJ	-4.27696	9.66947e-15	1.85267e-11	665.705	722.174	730.354	33.24	36.3241	39.6865
CCNA_01177	cysI	sulfite reductase, beta subunit	-5.02404	2.90533e-14	2.7212e-11	335.081	396.816	350.806	10.8873	11.2177	11.1585
CCNA_01310	rpsS	SSU ribosomal protein S19P	-4.93449	4.97087e-14	2.7212e-11	641.857	673.222	665.039	20.9075	21.011	22.7381
CCNA_01467	ccoN	cytochrome cbb3 oxidase subunit I ccoN	-4.49793	4.56933e-14	2.7212e-11	155.496	170.517	182.22	7.32244	8.36878	6.94776
CCNA_03333		PAS-family sensor histidine kinase	4.527	4.15293e-14	2.7212e-11	26.3777	21.3507	21.7411	503.803	529.548	566.348
CCNA_03561		ATP synthase gamma chain	-3.47254	3.91987e-14	2.7212e-11	579.948	589.55	556.702	51.7389	53.0616	50.7397
CCNA_00319		acetyltransferase, GNAT family	-3.95638	7.42967e-14	2.78152e-11	439.026	529.633	466.789	33.8181	32.4068	26.3173
CCNA_01002	fliP	flagellar biosynthesis protein FliP	-3.70285	7.79624e-14	2.78152e-11	329.42	301.699	288.53	21.6783	22.9696	25.8962
CCNA_02222	metF	5-methyltetrahydrofolate--homocysteine methyltransferase homocysteine-binding subunit	-4.18123	7.98453e-14	2.78152e-11	839.268	723.521	864.025	43.3566	46.8296	43.6867
CCNA_03970		hypothetical protein	4.81051	6.73622e-14	2.78152e-11	2.52937	3.36611	3.50069	93.8429	92.2346	81.2677
CCNA_01314	rpmC	LSU ribosomal protein L29P	-4.91109	8.93722e-14	2.85395e-11	341.705	383.64	357.623	12.2362	12.2861	11.4743
CCNA_01722		hypothetical protein	4.15144	1.20099e-13	3.28418e-11	43.481	48.0873	37.7706	766.641	812.662	719.62
CCNA_02223		CAU/MBL1b family subclass B3 metallo-beta-lactamase	-4.36353	1.28556e-13	3.28418e-11	401.929	405.856	548.595	21.5819	20.2987	23.7908
CCNA_03464		glycine cleavage system H protein	-3.32537	1.13382e-13	3.28418e-11	166.456	189.079	177.245	18.2098	17.984	16.9483
CCNA_01313	rplP	LSU ribosomal protein L16P	-4.76758	1.39804e-13	3.3276e-11	1215.66	1286.53	1179.27	44.6091	46.4734	44.1078
CCNA_01321	rplF	LSU ribosomal protein L6P	-4.36612	1.51003e-13	3.3276e-11	1536.89	1556.68	1419.35	74.1879	69.9772	74.5305
CCNA_02221	metH	methionine synthase I metH	-4.29242	1.56307e-13	3.3276e-11	1223.13	949.339	1248.46	59.4467	57.6912	57.3717
CCNA_02141	fliL	flagellar fliL protein	-3.24923	1.87285e-13	3.58838e-11	259.2	268.231	281.529	26.6884	28.4895	29.8964
CCNA_03558		ATP synthase epsilon chain	-2.69626	1.81399e-13	3.58838e-11	452.636	455.675	447.075	69.9486	66.238	72.741
CCNA_01315	rpsQ	SSU ribosomal protein S17P	-5.14273	2.16769e-13	3.95552e-11	482.627	532.999	436.296	14.5485	11.7519	14.4219
CCNA_01095		phenylalanyl-tRNA synthetase beta chain	-2.92642	2.70984e-13	4.08578e-11	476.966	524.151	489.728	64.4568	68.7308	63.0562
CCNA_01404	glyS	glycyl-tRNA synthetase beta chain	-2.63721	2.5614e-13	4.08578e-11	432.401	437.209	417.964	73.5135	66.4161	66.8459
CCNA_02140	fliM	flagellar motor switch protein fliM	-3.10906	2.87881e-13	4.08578e-11	347.246	337.765	317.273	37.383	45.227	34.0019
CCNA_02977	sigU	RNA polymerase ECF-type sigma factor sigU	6.11009	2.55283e-13	4.08578e-11	36.9769	30.0064	23.6757	1971.95	2155.94	2125.17
CCNA_03304		translation elongation factor G (EF-G)	-3.55014	2.84399e-13	4.08578e-11	2298.59	2813.97	2905.48	226.707	205.836	251.698
CCNA_03579		hypothetical protein	5.53794	2.50922e-13	4.08578e-11	20.7167	24.813	21.9254	992.673	1041.47	1104.48
CCNA_01318	rplE	LSU ribosomal protein L5P	-4.90145	3.5179e-13	4.79324e-11	1410.54	1548.6	1442.01	52.3169	47.5418	47.2658
CCNA_01803		pyruvate dehydrogenase complex, dihydrolipoamide acetyltransferase component	-3.13748	3.62745e-13	4.79324e-11	342.549	361.712	374.021	39.5027	42.3781	40.7391
CCNA_01309	rplB	LSU ribosomal protein L2P	-4.35837	4.1057e-13	5.07518e-11	1933.64	2177.39	2040.63	95.0954	110.397	94.6369
CCNA_01330	rpoA	DNA-directed RNA polymerase alpha chain	-3.5401	4.01795e-13	5.07518e-11	1284.44	1433.29	1600.74	122.555	113.602	134.85
CCNA_01312	rpsC	SSU ribosomal protein S3P	-4.88322	4.50108e-13	5.29187e-11	1659.02	1710.75	1534.5	57.7124	58.7595	49.7923
CCNA_02535		type I DNA topoisomerase	-2.96279	4.5572e-13	5.29187e-11	551.643	549.637	581.391	70.2377	76.3874	69.3723
CCNA_02224		methylenetetrahydrofolate reductase	-4.17405	4.86884e-13	5.48747e-11	235.593	245.149	298.203	13.5851	15.4911	14.2113
CCNA_02325		ornithine carbamoyltransferase	-3.54577	5.47306e-13	5.99222e-11	200.784	225.048	217.503	18.4988	18.6962	17.8957
CCNA_01308	rplW	LSU ribosomal protein L23P	-4.40546	5.82635e-13	6.20183e-11	539.237	693.418	698.756	28.9044	37.3924	25.4751
CCNA_01316	rplN	LSU ribosomal protein L14P	-4.7806	7.27293e-13	7.5324e-11	995.728	1003.29	1055.73	34.3962	45.049	32.2123
CCNA_01805		dihydrolipoamide dehydrogenase	-3.87358	7.95973e-13	8.02675e-11	745.441	696.977	732.934	51.5462	41.8439	54.5294
CCNA_01692		GMP synthase GuaA	-3.88266	8.33106e-13	8.16154e-11	295.093	310.067	270.382	19.7513	17.984	21.3696
CCNA_02171		nucleoside permease nupC	-3.11884	8.58362e-13	8.16154e-11	440.11	454.617	400	55.8818	44.8709	47.8974
CCNA_03552	cpaM	polysaccharide deacetylase cpaM	-2.64216	8.73234e-13	8.16154e-11	206.324	214.95	234.178	34.3962	33.2971	37.16
CCNA_02989		hypothetical protein	4.41752	9.54132e-13	8.70532e-11	2.04758	2.40436	2.48733	57.8088	40.9536	50.845
CCNA_02404		ABC transporter ATP-binding protein	2.89354	1.09353e-12	9.74511e-11	47.5762	39.2392	39.3367	327.679	299.674	309.07
CCNA_00035		tRNA pseudouridine synthase B	-2.54174	1.21216e-12	1.05568e-10	539.719	524.44	494.242	93.2648	84.222	89.8998
CCNA_00286	lovR	two-component receiver domain protein LovR	3.74467	1.33356e-12	1.07581e-10	31.5569	26.2556	22.9387	353.308	369.829	357.389
CCNA_01999		translation elongation factor Ts (EF-Ts)	-3.8264	1.35683e-12	1.07581e-10	595.124	740.447	661.63	51.1608	48.6101	41.055
CCNA_02133	glk	glucokinase	-2.74865	1.37564e-12	1.07581e-10	1123.28	1150.05	1122.34	177.088	163.28	164.746
CCNA_02402		methyl-accepting chemotaxis protein	-2.61242	1.26936e-12	1.07581e-10	1110.03	1091.39	1124.27	185.181	181.976	176.642
CCNA_03589	sigT	RNA polymerase EcfG family sigma factor sigT	3.58139	1.34174e-12	1.07581e-10	72.8699	57.6085	63.1967	733.979	818.36	765.306
CCNA_01718		RNA polymerase ECF sigma factor	3.62945	1.53116e-12	1.10307e-10	14.9353	16.7344	12.4367	210.52	164.527	170.536
CCNA_01992	bamA	beta-barrel assembly machine (BAM) protein BamA	-2.64018	1.53833e-12	1.10307e-10	919.124	858.934	915.338	147.509	133.544	150.745
CCNA_02412		TonB protein	6.50342	1.48829e-12	1.10307e-10	7.46766	8.07866	6.17227	603.331	479.335	887.524
CCNA_03469		arginyl-tRNA synthetase	-2.93349	1.46733e-12	1.10307e-10	366.036	440.287	431.598	55.6891	52.8836	53.3714
CCNA_03865		leucyl-tRNA synthetase	-2.69139	1.55443e-12	1.10307e-10	728.096	727.849	651.957	103.863	98.4667	123.691
CCNA_01320	rpsH	SSU ribosomal protein S8P	-4.71402	1.85987e-12	1.24309e-10	988.26	1041.76	963.334	41.526	34.5435	37.6863
CCNA_02382	ldpC	M23 family membrane peptidase LdpC	2.60142	1.89296e-12	1.24309e-10	30.232	33.5649	29.2952	180.749	207.261	177.589
CCNA_02933		M20/M25/M40 family metallo-hydrolase	-3.3751	1.82019e-12	1.24309e-10	267.029	287.369	311.746	30.3496	26.5308	26.4225
CCNA_03242		NAD-dependent succinate-semialdehyde dehydrogenase	3.52323	1.91394e-12	1.24309e-10	198.616	152.244	154.491	1929.37	2211.32	1668.62
CCNA_03560	atpD	ATP synthase beta chain	-3.64075	1.84228e-12	1.24309e-10	1853.3	2124.01	2097.37	152.326	167.91	166.852
CCNA_01538		pyruvate phosphate dikinase	-2.89649	2.1465e-12	1.3709e-10	1052.94	1013.01	1084.75	141.631	120.546	160.535
CCNA_01129	fliQ	flagellar biosynthesis protein FliQ	-3.04987	2.50021e-12	1.57063e-10	133.695	121.18	142.976	16.4755	14.6008	16.7378
CCNA_00535		hypothetical protein	5.02745	2.67913e-12	1.63598e-10	5.66097	5.09725	4.23768	158.396	146.008	183.063
CCNA_01005	flgC	flagellar basal-body rod protein flgC	-3.9394	2.73232e-12	1.63598e-10	242.217	230.146	285.859	14.3558	16.9156	18.2116
CCNA_02019	nuoJ	NADH-quinone oxidoreductase chain J	-2.92676	2.69325e-12	1.63598e-10	435.774	468.658	403.593	60.9883	51.8152	58.8454
CCNA_00257		adenosylhomocysteinase	-4.02663	2.92644e-12	1.72525e-10	479.375	539.731	709.719	34.6853	35.2557	36.1073
CCNA_03669		outer membrane protein	4.3977	3.00163e-12	1.74277e-10	2.77026	4.61638	3.59281	93.3612	76.3874	64.6352
CCNA_00987		stress response protein CsbD	5.1871	3.0942e-12	1.74557e-10	1.44535	2.50054	2.7637	73.8989	85.8245	91.0578
CCNA_03463		glycine cleavage system protein P, N-terminal domain	-3.09429	3.09757e-12	1.74557e-10	261.488	274.386	240.718	30.5423	29.2017	31.0544
CCNA_00842		hypothetical protein	2.84253	3.22844e-12	1.79296e-10	342.91	267.269	281.161	2191.63	2041.45	2159.6
CCNA_01827	cobQ	cobyric acid synthase CobQ	-3.80768	3.38682e-12	1.82937e-10	355.798	427.784	399.355	33.3364	22.9696	27.5805
CCNA_02134	edd	phosphogluconate dehydratase	-2.94636	3.38948e-12	1.82937e-10	2282.69	2446.97	2372.73	303.592	307.686	310.123
CCNA_00034		SSU ribosomal protein S15P	-3.41416	3.90333e-12	1.93621e-10	244.024	295.737	255.55	22.9308	25.2844	26.4225
CCNA_00233		UDP-N-acetylglucosamine 4,6-dehydratase	-2.69957	3.99166e-12	1.93621e-10	530.806	558.582	529.71	89.3146	81.373	78.4255
CCNA_00709		hypothetical protein	6.29112	3.97412e-12	1.93621e-10	3.73383	3.65463	6.35651	302.533	311.425	476.343
CCNA_01317	rplX	LSU ribosomal protein L24P	-4.86174	3.93884e-12	1.93621e-10	581.634	679.088	637.678	18.6915	25.8186	21.2644
CCNA_01476	ftrB	CRP-family transcription regulator FtrB	-4.27354	3.84752e-12	1.93621e-10	72.8699	90.9811	101.704	4.23931	4.09536	5.26346
CCNA_02016	nuoM	NADH-quinone oxidoreductase chain M	-2.9015	3.94896e-12	1.93621e-10	849.627	771.897	656.195	107.813	96.1519	100.637
CCNA_02701		xanthine dehydrogenase large subunit	3.07088	3.65297e-12	1.93621e-10	104.788	85.0183	84.7535	785.621	784.885	735.831
CCNA_03659		N-(5'-phosphoribosyl)anthranilate isomerase	2.82393	3.76156e-12	1.93621e-10	25.5346	31.5452	28.0055	200.018	194.084	209.17
CCNA_01021		TonB-dependent receptor	-4.66938	4.10513e-12	1.96636e-10	338.333	561.851	432.704	17.0536	19.5865	16.0009
CCNA_01741		SSU ribosomal protein S6P	-3.56856	4.18197e-12	1.97843e-10	219.453	294.005	310.64	22.4491	23.6819	23.3697
CCNA_00212	aguB	N-carbamoylputrescine amidase	-3.17684	4.41676e-12	2.01488e-10	201.386	173.787	200.184	20.0404	20.6549	22.8434
CCNA_01725	bamB	beta-barrel assembly machine (BAM) protein BamB	-2.82968	4.41398e-12	2.01488e-10	405.783	446.25	464.578	63.2043	50.2127	71.1619
CCNA_02023	nuoG	NADH-quinone oxidoreductase chain G	-2.7999	4.39951e-12	2.01488e-10	1307.2	1364.81	1167.3	201.56	171.827	177.694
CCNA_02408		DUF2336 domain-containing protein	-2.59955	4.47959e-12	2.0195e-10	390.727	394.123	369.783	64.0714	63.211	63.1615
CCNA_01804		glutathione peroxidase	-2.91432	4.81332e-12	2.12007e-10	251.973	236.878	242.469	35.2634	29.5578	31.8965
CCNA_02994		carbamoyl-phosphate synthase large chain	-2.74899	4.79036e-12	2.12007e-10	692.806	855.857	758.544	109.259	113.602	120.323
CCNA_01524	flbA	flagellar modification protein FlbA	-2.89403	5.14134e-12	2.21366e-10	615.841	559.447	584.984	69.8523	77.6338	89.2682
CCNA_01991		OmpH-like outer membrane protein	-3.44087	5.11656e-12	2.21366e-10	361.459	410.473	474.988	36.3232	34.1874	44.0025
CCNA_01721		RNA polymerase ECF sigma factor	3.32724	5.22828e-12	2.22609e-10	89.9732	94.1548	78.2128	778.491	965.259	889.629
CCNA_03040	cpaC	outer membrane pilus secretion channel CpaC	-2.87227	5.916e-12	2.49122e-10	525.386	426.63	424.228	53.2804	74.0726	61.1614
CCNA_01311	rplV	LSU ribosomal protein L22P	-4.2839	6.00396e-12	2.50078e-10	720.027	840.469	730.17	43.2602	37.3924	36.7389
CCNA_00454		GntR-family transcriptional regulator	-4.01153	6.13155e-12	2.52646e-10	321.35	325.262	311.285	16.7645	23.8599	19.2642
CCNA_03240	glnA3	glutamine synthetase	1.95149	6.30471e-12	2.54312e-10	175.61	170.037	169.139	650.349	669.146	671.617
CCNA_03590	nepR	anti-sigma factor NepR	3.40611	6.26474e-12	2.54312e-10	27.2208	25.3901	18.2404	229.886	254.268	265.489
CCNA_01319	rpsN	SSU ribosomal protein S14P	-4.58881	6.63635e-12	2.64901e-10	733.998	791.805	756.425	32.0839	34.1874	28.7385
CCNA_00531		LSU ribosomal protein L12P (L7/L12)	-3.60661	6.75169e-12	2.66727e-10	688.108	879.516	821.464	69.5632	65.3477	61.1614
CCNA_00737	ileS	isoleucyl-tRNA synthetase	-3.01305	6.91021e-12	2.70203e-10	394.822	522.516	428.19	56.4599	56.4447	53.7925
CCNA_02841		hypothetical protein	3.63648	6.99887e-12	2.70906e-10	22.0416	15.3879	20.175	277.386	229.874	208.012
CCNA_02840		MecR1 antirepressor protein	2.82772	7.22035e-12	2.76684e-10	346.282	316.414	332.105	2693.5	2418.4	1950.74
CCNA_00556		phospholipase D	2.52036	7.41399e-12	2.78533e-10	96.4773	76.8434	72.3169	483.57	469.186	455.605
CCNA_03642		succinate dehydrogenase flavoprotein subunit	-2.2676	7.37516e-12	2.78533e-10	830.114	837.007	821.741	167.934	164.349	184.431
CCNA_01739		LSU ribosomal protein L9P	-5.17443	7.59634e-12	2.82613e-10	1236.02	1428.86	1495.07	40.2734	37.2144	37.5811
CCNA_02017	nuoL	NADH-quinone oxidoreductase chain L	-2.56636	8.24968e-12	3.03969e-10	1257.58	1212.86	1130.81	217.554	176.991	213.065
CCNA_00943	flaN	flagellar hook-associated protein FlaN	-2.90736	8.8178e-12	3.21808e-10	409.758	365.559	292.676	51.7389	42.7342	47.4764
CCNA_03236		spermidine/putrescine transport system permease protein potC	2.7721	8.95786e-12	3.23835e-10	28.1844	25.4862	25.7024	215.145	166.485	160.114
CCNA_00601		MoxR-like ATPase	-2.35614	9.20401e-12	3.29624e-10	252.937	256.882	253.616	49.5228	56.8009	43.1603
CCNA_00287	lovK	photosensory histidine protein kinase LovK	3.07119	9.29496e-12	3.29799e-10	107.077	120.026	96.3611	812.213	881.393	1025.22
CCNA_02822		MerR-family transcriptional regulator	2.00769	9.7343e-12	3.42219e-10	73.5925	65.3025	65.3155	291.838	265.486	263.489
CCNA_02721		peptidase, M16 family	-3.02336	1.03307e-11	3.59885e-10	522.134	582.625	592.998	70.7194	55.1983	82.2152
CCNA_00536		DNA-directed RNA polymerase beta chain	-3.09598	1.12749e-11	3.89239e-10	2655.11	2514.87	2605.16	314.383	250.173	344.335
CCNA_01332	rplQ	LSU ribosomal protein L17P	-3.82444	1.16124e-11	3.9731e-10	246.914	293.332	294.518	19.4623	15.4911	23.475
CCNA_03305		SSU ribosomal protein S7P	-2.86169	1.18059e-11	4.00357e-10	219.573	294.102	293.505	40.7552	34.7215	35.3704
CCNA_02646	mraZ	cell division protein MraZ	2.37548	1.23772e-11	4.16047e-10	175.008	175.999	151.267	892.664	911.663	802.045
CCNA_03722	gltB	glutamate synthase (NADPH) large chain GltB	-2.77157	1.28518e-11	4.28246e-10	1107.38	1238.34	914.877	149.725	182.867	145.271
CCNA_00253		aspartate-semialdehyde dehydrogenase	-2.62206	1.40034e-11	4.62594e-10	236.436	309.97	337.54	50.2936	46.1173	47.0553
CCNA_01110		2-dehydro-3-deoxygluconokinase	1.95923	1.48711e-11	4.78512e-10	157.182	137.722	135.514	552.17	574.241	547.084
CCNA_02000		SSU ribosomal protein S2P	-3.91033	1.48289e-11	4.78512e-10	494.431	759.009	764.44	43.6456	56.2667	35.0546
CCNA_02403		ABC transporter permease protein	2.4994	1.49646e-11	4.78512e-10	133.454	106.08	117.642	668.462	653.477	697.197
CCNA_03559		hypothetical protein	-2.41168	1.49847e-11	4.78512e-10	457.454	505.878	504.283	92.5904	95.9739	87.3734
CCNA_00530		LSU ribosomal protein L10P	-4.80703	1.64295e-11	5.18033e-10	1830.06	2275.68	1764.26	68.118	74.9629	66.7406
CCNA_02364		methyl-accepting chemotaxis protein	-2.2537	1.64927e-11	5.18033e-10	1110.15	939.817	1048.27	203.005	235.038	211.801
CCNA_01640		quinone oxidoreductase	2.30608	1.70369e-11	5.27202e-10	44.565	53.0883	45.6011	244.146	235.572	229.171
CCNA_02344		phosphoglycerate mutase	-3.35744	1.70598e-11	5.27202e-10	71.3041	89.0576	90.4652	6.74436	8.54684	9.26368
CCNA_03241		glutamate-1-semialdehyde 2,1-aminomutase	4.39555	1.73308e-11	5.31294e-10	65.2818	63.8599	76.5545	1593.11	1689.07	1049.53
CCNA_02622		M61 glycyl aminopeptidase	-2.07175	1.77206e-11	5.3893e-10	426.379	457.214	396.775	90.0853	103.274	111.269
CCNA_01212		dATP pyrophosphohydrolase	-2.88871	1.99023e-11	5.95134e-10	91.9003	78.1899	86.1354	10.1165	10.1494	14.1061
CCNA_02070		protein translocase subunit secD	-2.32141	1.9949e-11	5.95134e-10	408.071	451.347	473.883	94.9027	85.4684	86.2154
CCNA_03819	ftsK	cell division protein FtsK	-1.92582	2.00345e-11	5.95134e-10	472.028	507.898	448.457	126.216	130.873	118.954
CCNA_03164		protein translocase subunit secA	-3.06089	2.21294e-11	6.52306e-10	535.021	608.015	677.752	69.5632	69.9772	78.5308
CCNA_00721		chaperonin GroEL	-4.31185	2.3108e-11	6.75953e-10	2566.34	2878.79	2379.46	144.907	130.339	118.638
CCNA_03643		succinate dehydrogenase membrane anchor subunit	-2.92483	2.33696e-11	6.78427e-10	244.144	315.068	307.6	39.9844	36.3241	37.6863
CCNA_00805	yihA	GTP-binding protein YihA	-3.95335	2.39932e-11	6.91292e-10	103.945	90.9811	97.6508	7.70784	5.16371	5.68453
CCNA_00515	metE	5-methyltetrahydropteroyltriglutamate-- homocysteine methyltransferase	-4.91635	2.51607e-11	7.09276e-10	3587.37	3449.01	4780.19	149.147	120.546	121.375
CCNA_01723		3-methyl-2-oxobutanoate hydroxymethyltransferase	2.17272	2.51726e-11	7.09276e-10	87.8052	92.2313	101.888	421.908	459.393	390.654
CCNA_01920	mfd	transcription-repair coupling factor Mfd	-2.49704	2.48374e-11	7.09276e-10	153.087	158.496	146.292	28.4226	28.6675	24.1066
CCNA_01560		phosphoenolpyruvate carboxylase	-3.32202	2.64998e-11	7.3585e-10	561.279	691.976	647.351	68.0217	69.9772	52.3187
CCNA_03668		hypothetical protein	6.84718	2.63597e-11	7.3585e-10	5.17918	3.36611	2.85583	428.556	451.202	416.234
CCNA_02388		ribose 5-phosphate isomerase	-2.69505	2.70783e-11	7.46504e-10	166.938	184.174	149.148	26.592	23.6819	26.7384
CCNA_01242		amino acid permease	-3.16995	2.75073e-11	7.48422e-10	734.119	844.989	782.22	88.4474	74.6068	98.8477
CCNA_02924		hypothetical protein	2.36191	2.75385e-11	7.48422e-10	12.0446	12.2142	11.6075	64.1677	62.1426	58.2138
CCNA_00678		LSU ribosomal protein L11P	-3.70089	2.83116e-11	7.64015e-10	399.399	607.342	585.721	41.7187	44.3367	36.6336
CCNA_01307	rplD	LSU ribosomal protein L1E-L4P	-3.75409	2.91213e-11	7.79222e-10	405.662	631.963	690.557	44.2237	45.049	38.9496
CCNA_01322	rplR	LSU ribosomal protein L18P	-3.90801	2.9481e-11	7.79222e-10	792.053	829.89	852.049	55.8818	51.9933	56.74
CCNA_02293		thiol:disulfide interchange protein tlpA	-2.53824	2.94852e-11	7.79222e-10	264.138	275.251	287.978	42.3931	46.2954	53.6872
CCNA_00722		chaperonin GroES	-3.84919	3.18032e-11	8.34726e-10	177.778	198.312	215.845	15.6084	10.1494	14.7377
CCNA_02257		fliN family protein FliN2	-2.10195	3.29697e-11	8.54458e-10	321.471	265.345	245.693	68.9851	61.0743	63.5825
CCNA_03235		spermidine/putrescine transport ATP-binding protein potA	2.50213	3.3001e-11	8.54458e-10	58.5368	47.414	49.6545	334.424	279.197	267.068
CCNA_01642		gluconate 5-dehydrogenase	2.25378	3.41406e-11	8.78031e-10	28.7866	30.295	31.4141	137.585	134.969	159.272
CCNA_01717		hypothetical protein	2.83586	3.57452e-11	9.1317e-10	39.145	44.625	29.6637	261.585	265.664	282.332
CCNA_00950	fliF	flagellar M-ring protein FliF	-2.82598	3.6381e-11	9.18782e-10	885.76	814.021	888.53	122.94	127.312	114.849
CCNA_01130	fliR	flagellar biosynthesis protein FliR	-3.64223	3.64444e-11	9.18782e-10	132.852	116.467	112.667	11.7545	5.69789	10.7374
CCNA_03007		L-aspartate oxidase	2.7721	3.78993e-11	9.49217e-10	133.816	136.76	140.765	971.862	1059.81	778.991
CCNA_03292		long-chain-fatty-acid--CoA ligase	2.43782	3.84008e-11	9.55531e-10	32.6409	33.6611	46.0617	192.503	200.673	216.644
CCNA_00533	hfsI	secreted polysaccharide polymerase hfsI	-2.62535	4.00653e-11	9.779e-10	177.899	160.996	141.225	27.1701	23.5038	26.8436
CCNA_02109	thiC	thiamine biosynthesis protein thiC	-3.01384	3.9996e-11	9.779e-10	503.585	620.229	600	66.7691	69.0869	77.4781
CCNA_03121		hypothetical protein	1.94542	4.00326e-11	9.779e-10	74.0743	72.9003	67.3422	282.685	296.825	246.119
CCNA_00607		TonB-dependent receptor	2.839	4.03272e-11	9.78062e-10	16.5011	26.1595	19.1617	132.671	158.117	153.167
CCNA_01989		(3R)-hydroxymyristoyl-ACP dehydratase FabZ	-2.0781	4.3362e-11	1.04505e-09	109.365	109.35	113.128	26.9774	27.243	24.4224
CCNA_02700		xanthine dehydrogenase accessory protein XdhC	3.94787	4.41406e-11	1.05717e-09	12.6468	11.2524	13.45	207.341	208.507	161.378
CCNA_01007		hypothetical protein	4.44535	4.47928e-11	1.06613e-09	4.57695	6.73222	10.3178	185.084	147.433	145.166
CCNA_01006	fliE	flagellar hook-basal body complex protein FliE	-2.66481	4.58348e-11	1.08419e-09	276.785	251.304	297.559	36.3232	49.6785	44.6341
CCNA_00043	nusA	Transcription termination/antitermination protein NusA	-2.63115	4.64556e-11	1.08801e-09	904.309	1113.32	908.337	171.692	139.598	160.641
CCNA_02654		hypothetical protein	2.55077	4.65642e-11	1.08801e-09	16.742	13.3683	13.1736	91.7232	77.0996	84.0047
CCNA_01542		ice nucleation protein	2.10363	4.71955e-11	1.09608e-09	131.768	100.983	101.059	489.64	461.707	482.448
CCNA_01326	secY	protein translocase subunit secY	-2.3724	4.78717e-11	1.10473e-09	418.55	529.922	527.959	102.129	84.9342	97.6897
CCNA_01707		periplasmic glucoside 3-dehydrogenase, lacC subunit	2.25412	4.85311e-11	1.10473e-09	122.253	132.048	118.563	627.9	625.878	525.293
CCNA_02665	flgI	flagellar P-ring protein FlgI	-2.75644	4.81739e-11	1.10473e-09	298.827	289.101	251.128	43.0675	34.8996	45.6868
CCNA_03135	fliI	flagellar protein export ATPase FliL	-3.49059	4.87209e-11	1.10473e-09	185.005	220.817	241.087	19.5586	18.8743	19.0537
CCNA_00391		hypothetical protein	2.5861	5.03376e-11	1.13467e-09	140.922	110.408	92.9525	734.075	731.645	600.56
CCNA_01179	cysH	3'-phosphoadenosine 5'-phosphosulfate sulfotransferase	-4.70718	5.28768e-11	1.18494e-09	147.667	153.783	125.748	5.49183	6.41013	4.63184
CCNA_03322		D-3-phosphoglycerate dehydrogenase	-3.24249	5.38049e-11	1.19872e-09	482.146	573.777	718.102	60.1211	63.9232	63.4773
CCNA_03767		SSU ribosomal protein S16P	-2.91438	5.45547e-11	1.2084e-09	81.9033	107.235	96.9138	12.1398	14.957	11.1585
CCNA_00787	motA	flagellar motor stator protein MotA	-2.21787	5.64239e-11	1.24262e-09	408.673	420.379	376.232	85.6533	88.8515	84.6364
CCNA_00840		sialic acid-specific 9-O-acetylesterase	-2.83555	5.79553e-11	1.26184e-09	186.691	182.251	222.57	26.4957	32.2287	24.5277
CCNA_03781	acnA	aconitate hydratase	-2.65806	5.78944e-11	1.26184e-09	1583.26	1845.78	1866.51	260.525	269.938	308.438
CCNA_01096		phenylalanyl-tRNA synthetase alpha chain	-2.57157	6.13174e-11	1.3241e-09	132.129	172.441	185.813	26.6884	25.9966	29.6859
CCNA_01492		3-mercaptopyruvate sulfurtransferase	-2.46573	6.18512e-11	1.3241e-09	233.304	298.91	295.624	45.6689	53.2397	51.1608
CCNA_02385		3-deoxy-7-phosphoheptulonate synthase	-2.71191	6.15363e-11	1.3241e-09	223.187	287.081	310.364	38.3465	40.4194	46.4237
CCNA_02020	nuoI	NADH-quinone oxidoreductase chain I	-2.32405	6.64544e-11	1.41474e-09	161.157	142.915	161.769	28.7117	27.9553	36.1073
CCNA_00455	nagA	N-acetyl-glucosamine/N-acetyl-chitin oligosaccharide outer membrane transporter nagA	-2.88841	6.82834e-11	1.44565e-09	1024.27	962.611	892.584	115.618	129.983	143.271
CCNA_02699		guanine deaminase	2.92559	6.93996e-11	1.4612e-09	9.1539	7.50161	8.56748	59.3503	66.4161	65.8985
CCNA_02514	hfsD	polysaccharide secretin protein hfsD	-2.19046	7.2059e-11	1.50891e-09	256.55	221.201	262.46	52.9914	56.0886	53.1609
CCNA_02142	flgF	flagellar basal-body rod protein flgF	-4.2747	7.25557e-11	1.51105e-09	307.378	257.844	279.595	13.4887	11.2177	18.4221
CCNA_01740		SSU ribosomal protein S18P	-3.58815	7.368e-11	1.52617e-09	157.423	206.39	209.489	14.5485	18.8743	14.6324
CCNA_03301	acrB	efflux RND transporter permease subunit	-2.3808	7.50176e-11	1.54552e-09	406.987	364.79	304.836	71.7792	65.5258	69.1618
CCNA_02047	glnA	glutamine synthetase	-4.00818	7.62526e-11	1.56257e-09	825.658	1073.21	1027.18	54.9183	60.7182	66.2143
CCNA_00041		protein translation initiation factor 2 IF-2	-2.74666	7.72878e-11	1.57521e-09	2292.45	2730.11	2583.6	418.15	380.868	334.229
CCNA_01491		cystathionine beta-lyase	-2.20301	7.81028e-11	1.57521e-09	66.1249	69.0533	67.6186	13.6814	14.4228	15.8956
CCNA_01727		methyl-accepting chemotaxis protein	-2.43765	7.77992e-11	1.57521e-09	220.416	244.476	256.748	44.7054	50.7469	38.1074
CCNA_01441		SSU ribosomal protein S9P	-2.89206	8.24457e-11	1.65409e-09	162.482	265.73	257.761	32.951	30.8042	28.6332
CCNA_03702		SSU ribosomal protein S1P	-3.19966	8.60603e-11	1.71762e-09	700.153	1009.16	1123.08	100.491	97.7545	109.901
CCNA_01323	rpsE	SSU ribosomal protein S5P	-3.66889	8.78996e-11	1.74524e-09	1268.06	1553.31	1385.54	118.315	106.835	105.48
CCNA_03041	cpaB	pilus assembly protein CpaB	-3.86666	8.93603e-11	1.7651e-09	330.745	411.915	400.737	25.5322	32.0506	21.3696
CCNA_00283		2,3,4,5-tetrahydropyridine-2-carboxylate N-succinyltransferase	-3.37485	9.57165e-11	1.86186e-09	112.738	114.063	129.894	12.0435	12.8203	9.68476
CCNA_00806	yidC	inner membrane protein translocase component yidC	-3.86264	9.55367e-11	1.86186e-09	261.368	326.224	356.057	23.4126	22.4355	19.0537
CCNA_03876	rho	transcription termination factor rho	-3.28488	9.54865e-11	1.86186e-09	171.395	287.177	269.277	24.4724	25.6405	24.633
CCNA_00662		hypothetical protein	2.15863	9.67101e-11	1.86447e-09	294.611	244.283	215.845	1179.49	1128	1061.74
CCNA_01641		2-nitropropane dioxygenase family protein	2.07168	9.68237e-11	1.86447e-09	36.4952	33.9496	35.1911	141.15	159.363	143.798
CCNA_01236		general stress protein GsiB	3.53984	1.04035e-10	1.99332e-09	8.43122	6.34752	8.01474	80.1615	69.6211	114.533
CCNA_01223		acyl-CoA synthetase	-2.39461	1.08338e-10	2.05521e-09	116.471	138.78	136.895	27.5555	24.7502	22.2118
CCNA_02912		prolyl 4-hydroxylase	-1.86532	1.08145e-10	2.05521e-09	329.3	350.941	359.097	83.0519	102.384	100.111
CCNA_03234		gamma-glutamyl-gamma-aminobutyrate hydrolase family protein	2.45856	1.09461e-10	2.06628e-09	16.1398	11.7333	15.2004	88.4474	76.0313	71.8988
CCNA_02069		protein translocase subunit secF	-3.01059	1.15696e-10	2.16268e-09	230.775	248.803	197.881	30.1569	29.2017	24.7382
CCNA_02231		ABC transporter ATP-binding protein	-2.50077	1.15375e-10	2.16268e-09	301.476	370.176	435.375	58.1942	62.1426	75.1621
CCNA_03562	atpA	ATP synthase alpha chain	-2.77976	1.1708e-10	2.17792e-09	1233.37	1647.66	1726.48	249.638	205.658	215.381
CCNA_03238		ABC-type spermidine/putrescine transport system, permease component II	2.69246	1.18899e-10	2.20106e-09	37.8201	33.1802	37.1257	230.753	222.752	245.277
CCNA_00537		DNA-directed RNA polymerase beta' chain	-3.31472	1.20192e-10	2.21431e-09	4826.27	4549.05	4414.74	489.737	390.484	505.292
CCNA_01159		transporter, major facilitator superfamily	-2.55495	1.21746e-10	2.23221e-09	277.387	364.694	375.126	64.3604	49.3224	58.9507
CCNA_02513	hfsA	holdfast synthesis protein HfsA	-2.04663	1.28849e-10	2.35118e-09	477.81	386.333	439.429	97.1187	114.67	104.006
CCNA_00839		glucan 1,4-beta-glucosidase	-2.29617	1.31649e-10	2.38481e-09	890.578	1072.25	1085.12	210.52	224.889	185.379
CCNA_01358	iolE	myo-inositol catabolism protein IolE	2.02416	1.31936e-10	2.38481e-09	27.1004	27.8906	25.0576	109.548	114.67	101.585
CCNA_00789	fixK	hypoxia transcriptional regulator FixK	-5.48953	1.34251e-10	2.40397e-09	230.534	364.309	343.16	7.32244	7.65654	6.00034
CCNA_02018	nuoK	NADH-quinone oxidoreductase chain K	-3.07483	1.33819e-10	2.40397e-09	173.804	175.711	160.018	21.1002	13.8886	24.7382
CCNA_01644	motB	chemotaxis protein MotB	-2.14106	1.37958e-10	2.45885e-09	567.06	546.079	583.049	111.86	127.846	144.85
CCNA_02540		N-acyl-L-amino acid amidohydrolase	-2.87024	1.3936e-10	2.47235e-09	379.405	605.707	514.97	62.2408	63.5671	79.1624
CCNA_01606		Soj/ParA-related ATPase protein	2.03468	1.40323e-10	2.47797e-09	39.6268	30.4873	32.9802	133.538	137.64	150.745
CCNA_02474		MarR-family transcriptional regulator	2.20014	1.44384e-10	2.53798e-09	30.8342	24.236	22.9387	114.076	110.931	132.639
CCNA_03962		hypothetical protein	-2.95773	1.4558e-10	2.54732e-09	248.842	267.846	320.866	31.8912	38.995	37.16
CCNA_00197	rplS	LSU ribosomal protein L19P	-2.68999	1.47174e-10	2.56351e-09	201.386	303.238	276.923	38.9246	34.8996	46.95
CCNA_01654		cyclophilin-type peptidylprolyl cis-trans isomerase	-2.40453	1.51134e-10	2.62056e-09	73.9539	82.0369	63.9336	13.9705	13.3544	14.1061
CCNA_00437		globin-coupled-sensor methyl-accepting chemotaxis protein	-2.12432	1.52072e-10	2.62495e-09	431.799	522.901	499.125	96.5406	112.355	124.639
CCNA_01716		hypothetical protein	3.42107	1.55272e-10	2.63612e-09	4.57695	4.61638	5.5274	52.1242	47.3637	58.8454
CCNA_01972		anthranilate synthase component I	-1.91567	1.55455e-10	2.63612e-09	259.923	237.359	249.931	73.6098	61.9646	62.214
CCNA_02185		acetolactate synthase large subunit	-2.26493	1.54486e-10	2.63612e-09	7817.91	7081.62	7214.55	1378.84	1583.12	1639.15
CCNA_03768	srp	signal recognition particle GTPase, SRP	-2.40702	1.55471e-10	2.63612e-09	135.863	169.748	162.874	28.0373	29.9139	30.4228
CCNA_01800		pyruvate dehydrogenase E1 component beta subunit	-2.2316	1.59307e-10	2.68928e-09	585.127	721.309	729.525	155.024	144.762	133.692
CCNA_01442		N-acetyl-gamma-glutamyl-phosphate reductase	-3.60042	1.65053e-10	2.77405e-09	411.685	502.416	415.569	41.3333	32.4068	35.4757
CCNA_01761		LPS export ABC transporter permease LptG	-2.11964	1.7096e-10	2.86078e-09	111.894	114.063	93.2289	23.1235	26.7089	23.7908
CCNA_01795		phosphopyruvate hydratase	-2.19251	1.78103e-10	2.96324e-09	619.695	703.42	667.803	144.233	134.969	156.114
CCNA_02234		EF hand domain protein	1.9373	1.7863e-10	2.96324e-09	225.475	221.105	212.805	807.878	850.232	867.312
CCNA_00115		TolB protein	-1.77028	1.82468e-10	3.00016e-09	486.241	493.568	453.247	140.957	146.187	133.06
CCNA_01611		transporter, drug/metabolite exporter family	3.16494	1.83083e-10	3.00016e-09	47.5762	56.743	49.8388	571.921	442.833	368.652
CCNA_03893		hypothetical protein	2.90129	1.83204e-10	3.00016e-09	132.852	132.048	90.5573	835.722	904.006	915.21
CCNA_02277	hutA	TonB-dependent outer membrane channel HutA	-3.74775	1.92187e-10	3.13388e-09	672.089	838.353	1083.83	58.5796	71.4017	63.4773
CCNA_00282		conserved hypothetical lipoprotein	6.1036	1.94369e-10	3.15602e-09	5.05873	2.11584	2.85583	173.523	191.948	310.333
CCNA_02340		class I SAM-dependent methyltransferase	-2.99856	1.9674e-10	3.18105e-09	286.059	368.348	367.48	41.7187	39.173	46.7395
CCNA_01466		hypothetical protein	-4.00507	1.9959e-10	3.21356e-09	38.6632	52.5113	44.5877	3.08313	1.78059	3.26334
CCNA_02693		M10 peptidase-related protein	-1.7486	2.02124e-10	3.24074e-09	217.646	219.663	200.737	58.7723	62.8549	68.2144
CCNA_00048	metK	S-adenosylmethionine synthetase	-3.05416	2.12676e-10	3.39573e-09	170.311	193.695	299.033	29.2898	27.065	23.475
CCNA_01087	eipA	cell envelope integrity protein EipA	-2.50614	2.16885e-10	3.44857e-09	348.691	338.919	360.295	61.6627	55.7325	66.7406
CCNA_03815		GumN superfamily protein	2.70489	2.38587e-10	3.77795e-09	150.798	91.1734	121.787	860.098	810.881	699.513
CCNA_00193	leuB	3-isopropylmalate dehydrogenase	-1.94563	2.46848e-10	3.87673e-09	203.313	242.264	197.513	59.543	56.4447	50.9502
CCNA_02673		excinuclease ABC subunit A	-1.80556	2.46462e-10	3.87673e-09	195.725	206.968	203.685	55.2074	52.5274	65.4774
CCNA_00373		ATP synthase A chain	-3.44745	2.49805e-10	3.90715e-09	223.548	348.44	419.346	32.5656	28.6675	29.4753
CCNA_00803		chemotaxis protein cheW	-2.11582	2.5156e-10	3.91861e-09	1158.09	1326.82	1173.01	268.618	267.267	307.912
CCNA_02381		hypothetical protein	2.41521	2.63504e-10	4.08805e-09	18.3078	26.3518	23.2151	114.847	129.627	118.849
CCNA_00320		LSU ribosomal protein L27P	-3.49618	2.74117e-10	4.23556e-09	1912.32	1905.7	3107.14	189.709	206.549	217.486
CCNA_01570		beta-lactamase class C family protein	2.16027	2.75686e-10	4.24268e-09	19.7532	19.8119	16.398	85.9424	91.1663	73.162
CCNA_00518		LSU ribosomal protein L25P	-2.86127	2.786e-10	4.25336e-09	224.511	364.598	367.664	40.3698	42.7342	48.5291
CCNA_01961		biotin carboxylase	-2.70281	2.7778e-10	4.25336e-09	237.881	313.144	328.051	43.6456	42.3781	48.8449
CCNA_01747		3-oxoacyl-(acyl-carrier protein) reductase	-2.82782	2.83007e-10	4.30351e-09	150.678	208.025	202.211	28.1336	24.5722	26.1067
CCNA_00677		LSU ribosomal protein L1P	-3.58477	2.87577e-10	4.33857e-09	757.485	1132.07	1015.2	86.7132	85.8245	69.6881
CCNA_02711	hfaA	holdfast attachment protein HfaA	-1.94737	2.86702e-10	4.33857e-09	434.569	530.21	595.209	129.781	140.667	134.218
CCNA_02238		hypothetical protein	-1.77959	3.03928e-10	4.54942e-09	298.104	301.026	329.341	90.278	88.4954	91.5841
CCNA_02405		ABC membrane transporter, periplasmic component	2.3387	3.03387e-10	4.54942e-09	69.7383	60.3014	57.9456	315.25	279.019	355.704
CCNA_00636		hypothetical protein	-2.56666	3.09227e-10	4.61073e-09	232.822	245.822	215.016	37.7684	36.146	42.9498
CCNA_03306		SSU ribosomal protein S12P	-2.31995	3.13368e-10	4.65437e-09	158.146	173.21	207.186	30.3496	38.4608	39.2654
CCNA_03038	cpaE	pilus assembly ATPase CpaE	-2.6334	3.15567e-10	4.66893e-09	138.031	161.188	182.681	25.8213	28.4895	23.5803
CCNA_02596		SSU ribosomal protein S4P	-3.54761	3.25507e-10	4.79747e-09	1513.28	1900.12	1683.83	134.791	137.818	163.167
CCNA_03570		TPM domain-containing protein	2.51838	3.32644e-10	4.88388e-09	15.0558	19.9081	15.2925	100.009	107.548	81.2677
CCNA_00382	ccrM	adenine-specific methyltransferase ccrM	-1.94279	3.35831e-10	4.89648e-09	881.183	922.891	923.998	200.693	266.733	242.54
CCNA_02250		methylcrotonyl-CoA carboxylase biotin-containing subunit	1.53992	3.36058e-10	4.89648e-09	146.222	161.573	138.001	448.5	416.124	431.603
CCNA_01237		hypothetical protein	4.27528	3.49856e-10	5.07822e-09	3.25204	3.46228	4.14555	56.4599	60.5401	94.8475
CCNA_01849	qoxC	quinol cytochrome oxidase polypeptide III	-3.07577	3.56353e-10	5.153e-09	43.9628	33.6611	32.8881	3.37218	5.16371	4.73711
CCNA_01850	qoxB	quinol cytochrome oxidase polypeptide I	-2.59596	3.61403e-10	5.18688e-09	97.0795	70.4959	87.1487	13.296	14.4228	14.4219
CCNA_03239		spermidine/putrescine-binding protein	2.37551	3.61306e-10	5.18688e-09	151.762	147.051	176.969	758.836	780.611	929.842
CCNA_02136	zwf	glucose-6-phosphate 1-dehydrogenase	-1.94609	3.6903e-10	5.27658e-09	979.106	1034.45	1296.27	279.987	276.882	302.017
CCNA_01045		conserved hypothetical cytosolic protein	2.245	3.85319e-10	5.48901e-09	18.3078	18.177	21.1884	99.6238	98.4667	75.899
CCNA_01449		fructose-1,6-bisphosphatase, FIG superfamily	-2.8029	3.90937e-10	5.54842e-09	46.0104	59.4358	51.0364	8.57497	7.47848	6.31615
CCNA_02496		DUF1501 domain-containing protein	2.34006	3.9651e-10	5.60674e-09	49.8647	36.354	38.047	201.656	203.522	223.065
CCNA_01745		thioredoxin peroxidase	-3.16637	4.03632e-10	5.68647e-09	101.897	128.681	153.017	13.1997	13.1764	16.2114
CCNA_01324	rpmD	LSU ribosomal protein L30P	-3.82186	4.07253e-10	5.71646e-09	110.569	148.301	118.839	9.34575	7.47848	9.57949
CCNA_01381		valyl-tRNA synthetase	-1.9616	4.1723e-10	5.83513e-09	1092.33	1154.48	1002.86	276.23	295.578	262.646
CCNA_02326		aspartate aminotransferase family protein	-2.13454	4.31494e-10	6.01268e-09	464.44	620.229	618.148	133.442	136.215	118.322
CCNA_03731		HAD family hydrolase	1.6349	4.3349e-10	6.0186e-09	74.5561	65.4948	65.5919	212.158	215.808	210.538
CCNA_03687		carbonic anhydrase	-2.29702	4.37331e-10	6.05001e-09	102.62	115.121	113.957	24.1833	25.1063	18.4221
CCNA_00064		methyl-accepting chemotaxis protein	-2.15159	4.42192e-10	6.07341e-09	191.148	205.525	234.454	46.4397	52.5274	43.3709
CCNA_01584	pbp1A	multimodular transpeptidase-transglycosylase PBP 1A	-2.56453	4.41477e-10	6.07341e-09	146.583	120.699	173.1	25.2432	24.038	25.054
CCNA_02022	nuoH	NADH-quinone oxidoreductase chain H	-2.55561	4.4529e-10	6.09411e-09	760.135	706.113	565.361	126.89	102.028	116.217
CCNA_02712	hfaB	holdfast attachment protein HfaB	-1.71416	5.10212e-10	6.95777e-09	408.071	460.484	420.543	125.349	144.406	123.481
CCNA_03382		hypothetical protein	-2.39321	5.24483e-10	7.12702e-09	117.917	134.163	127.775	22.4491	22.4355	27.2647
CCNA_01359	iolB	myo-inositol catabolism protein IolB	2.0537	5.29064e-10	7.16386e-09	19.0305	16.542	17.135	77.0784	76.5654	65.1616
CCNA_01180		penicillin acylase family protein	-1.93434	5.38897e-10	7.22554e-09	239.808	266.884	226.255	54.5329	69.6211	67.8986
CCNA_01679		succinylglutamic semialdehyde dehydrogenase	2.03518	5.39275e-10	7.22554e-09	88.8892	87.2303	88.07	358.414	360.926	363.599
CCNA_01826	btuB	vitamin B12 transporter BtuB	-3.87583	5.36033e-10	7.22554e-09	11748.1	15060	14853.2	857.111	1009.77	971.107
CCNA_02044		histidine phosphatase family protein	2.01699	5.45634e-10	7.25996e-09	19.7532	19.2349	19.0695	81.8958	79.5924	73.5831
CCNA_03113		membrane-associated phospholipid phosphatase	2.10119	5.44782e-10	7.25996e-09	106.113	91.8467	104.929	390.113	535.246	374.969
CCNA_03044	cpaI	CpaC-related secretion pathway protein CpaI	-3.14116	5.57417e-10	7.39108e-09	305.331	334.591	335.974	44.6091	36.5021	29.3701
CCNA_02643	ftsI	penicillin-binding protein FtsI	1.66229	5.97326e-10	7.89295e-09	215.719	194.85	210.41	613.544	700.663	651.51
CCNA_02632		SOUL domain heme-binding protein	2.92754	6.00776e-10	7.91125e-09	112.015	88.192	94.6107	639.75	764.942	837.732
CCNA_01653		cyclophilin-type peptidylprolyl cis-trans isomerase	-2.16144	6.08354e-10	7.98361e-09	100.211	124.835	128.604	26.2066	22.9696	29.5806
CCNA_01165		FkbM methyltransferase family protein	1.67101	6.20259e-10	8.11205e-09	172.72	153.975	133.026	527.12	478.089	458.236
CCNA_02031	nuoC	NADH-quinone oxidoreductase chain C	-1.84941	6.25107e-10	8.14765e-09	440.953	431.15	435.283	128.046	107.37	126.955
CCNA_02607		isocitrate dehydrogenase	-2.7076	6.38199e-10	8.29009e-09	429.511	536.942	584.891	72.3573	70.1553	94.6369
CCNA_00370		ATP synthase B chain	-2.13091	6.44222e-10	8.31198e-09	344.717	433.747	427.821	96.4443	102.918	76.4254
CCNA_02383		alpha/beta hydrolase family protein	2.20019	6.42381e-10	8.31198e-09	47.3353	47.8949	46.7066	211.773	242.338	198.643
CCNA_00778		GTP-binding protein TypA/BipA	-3.35368	6.53686e-10	8.40579e-09	170.431	284.196	298.664	25.5322	23.8599	24.2119
CCNA_00279		NAD(P)H-quinone reductase	-2.70502	6.70388e-10	8.53877e-09	61.9093	72.5156	93.9659	10.5019	13.1764	11.5796
CCNA_01946		tyrosyl-tRNA synthetase	1.54459	6.68985e-10	8.53877e-09	443.362	492.317	515.615	1490.21	1403.11	1340.71
CCNA_02561	stpB	stalk cross-band protein StpB	1.55947	6.70712e-10	8.53877e-09	350.016	316.895	303.547	997.779	968.108	894.366
CCNA_00084	purH	phosphoribosylaminoimidazolecarboxamide formyltransferase/IMP cyclohydrolase	-2.73754	6.84652e-10	8.68451e-09	147.306	169.075	185.629	22.0637	30.8042	22.9487
CCNA_01848	qoxD	quinol cytochrome oxidase polypeptide IV	-2.9878	6.86693e-10	8.68451e-09	29.5093	22.7934	29.2031	2.89044	3.20506	4.1055
CCNA_03468		methyl-accepting chemotaxis protein	-2.34769	7.03967e-10	8.87369e-09	215.839	199.466	229.479	40.1771	50.9249	36.1073
CCNA_03591	phyR	anti-anti sigma factor/receiver protein PhyR	2.39399	7.09559e-10	8.91485e-09	139.958	188.31	155.689	789.668	806.43	948.264
CCNA_00136		AmpG-family major facilitator transporter	-2.22796	7.3835e-10	9.24626e-09	262.211	308.913	230.032	62.5298	56.2667	52.1082
CCNA_00159	gyrB	DNA gyrase subunit B	-1.74819	7.55138e-10	9.4257e-09	699.792	821.426	726.854	234.222	206.727	228.013
CCNA_00349		integrase/recombinase, XerC-CodV family	-3.00715	7.72876e-10	9.61578e-09	78.5308	70.8806	57.7614	7.90053	9.97131	8.10572
CCNA_02050		imidazolonepropionase related amidohydrolase	-2.33803	7.84497e-10	9.72878e-09	166.456	196.1	196.131	37.5757	29.5578	42.8445
CCNA_01500		conserved hypothetical protein	1.80754	7.90635e-10	9.77327e-09	252.335	197.35	200.921	812.117	781.68	683.196
CCNA_01325	rplO	LSU ribosomal protein L15P	-2.84624	8.17138e-10	1.00684e-08	517.075	787.284	711.377	81.2213	89.7418	109.269
CCNA_02015	nuoN	NADH-quinone oxidoreductase chain N	-2.23412	8.22268e-10	1.00991e-08	613.552	608.592	496.821	133.827	118.944	112.427
CCNA_02321	metZ	O-succinylhomoserine sulfhydrylase	-3.17463	8.26707e-10	1.01212e-08	72.0267	97.4248	131.368	10.9837	10.6835	11.5796
CCNA_03851		imidazole glycerol phosphate synthase, glutamine amidotransferase subunit	-2.94176	8.38938e-10	1.02382e-08	38.5427	46.9332	57.0244	6.35896	4.98566	6.94776
CCNA_02635	ftsW	SEDS-family peptidoglycan polymerase FtsW	-1.46565	8.51723e-10	1.03613e-08	503.946	465.869	442.008	166.2	172.005	172.957
CCNA_00156		ArsR-family transcriptional regulator	2.23257	9.24152e-10	1.12068e-08	10.9606	10.0021	11.1469	48.2703	43.6245	58.8454
CCNA_03423		MmcQ/YjbR family protein	1.48348	9.3346e-10	1.1284e-08	55.887	52.896	56.3795	155.891	155.802	150.219
CCNA_01563		2-dehydro-3-deoxygluconokinase	-2.82631	9.40061e-10	1.1328e-08	467.09	665.912	488.991	79.6798	63.9232	84.5311
CCNA_00953	fliN	flagellar motor switch protein FliN	-2.16866	9.54084e-10	1.1461e-08	125.866	101.849	147.582	26.2066	25.8186	31.2649
CCNA_01937	sufD	FeS assembly protein SufD	-2.21788	9.64609e-10	1.15152e-08	70.8223	67.0336	65.2234	17.0536	12.4641	13.7903
CCNA_03037	cpaF	pilus assembly ATPase CpaF	-2.00581	9.62687e-10	1.15152e-08	145.017	126.662	124.551	31.024	37.7485	30.2122
CCNA_02306		histidinol-phosphate aminotransferase	-2.02292	9.7375e-10	1.15882e-08	94.1888	132.817	131.829	31.4094	26.8869	29.7912
CCNA_00372		ATP synthase C chain	-2.38028	9.96709e-10	1.18247e-08	200.181	263.999	253.8	42.4894	38.8169	56.2137
CCNA_02110		hypothetical protein	2.30463	1.00023e-09	1.18299e-08	91.7799	83.0948	59.6038	375.661	395.113	386.759
CCNA_03036	cpaG	TadB-related pilus assembly protein CpaG	-2.31413	1.00446e-09	1.18433e-08	82.9873	83.6718	84.2008	20.3294	15.3131	14.5271
CCNA_01004	flgB	flagellar basal-body rod protein FlgB	-2.73729	1.02048e-09	1.19953e-08	167.179	151.379	190.972	22.16	33.2971	21.6854
CCNA_00580		AAA ATPase domain protein	1.85801	1.03703e-09	1.21526e-08	98.1635	79.2478	90.3731	338.663	353.447	278.647
CCNA_01286		hypothetical protein	2.39674	1.04539e-09	1.22132e-08	44.8059	44.9135	47.3514	284.034	265.842	172.536
CCNA_01940	sufB	ABC transporter-associated protein SufB	-2.19958	1.0493e-09	1.22217e-08	125.987	103.099	106.955	24.087	23.6819	25.2646
CCNA_01498		3-hydroxy-3-methylglutaryl CoA synthase	1.85247	1.06877e-09	1.24106e-08	172.599	169.459	150.714	615.567	660.956	503.186
CCNA_02278		DedA family protein	-2.71056	1.07378e-09	1.24312e-08	112.617	126.469	157.623	19.655	15.4911	24.9488
CCNA_02915		TldD/PmbA family protein	-1.81079	1.1217e-09	1.29469e-08	115.387	125.027	119.023	37.9611	29.9139	34.2125
CCNA_01737		replicative DNA helicase	-1.52825	1.1298e-09	1.30012e-08	239.808	227.549	238.6	76.7893	76.3874	91.3736
CCNA_00628	cheY	chemotaxis protein cheY	-2.44736	1.13506e-09	1.30226e-08	60.223	55.9736	61.5384	10.5019	8.54684	13.1586
CCNA_01969		aspartyl-tRNA synthetase	-3.02924	1.14627e-09	1.31119e-08	199.459	296.795	343.068	34.3962	30.4481	37.6863
CCNA_03524		di-/tripeptide transporter	-1.54405	1.20766e-09	1.37731e-08	346.042	355.653	378.719	140.09	107.904	122.007
CCNA_00954	flbD	AAA-family response regulator flbD	-2.19241	1.25496e-09	1.42634e-08	281.964	298.429	348.503	59.7357	71.0456	72.6357
CCNA_01786		EcsC family protein	2.2603	1.2581e-09	1.42634e-08	78.1695	60.0129	82.0819	316.503	417.371	322.018
CCNA_01097		LSU ribosomal protein L20P	-2.81262	1.26518e-09	1.43014e-08	321.109	491.163	498.664	54.1475	52.8836	79.1624
CCNA_01329	rpsK	SSU ribosomal protein S11P	-2.33119	1.30745e-09	1.47357e-08	255.225	354.018	436.296	62.2408	68.7308	76.8464
CCNA_00838		alpha-glucosidase	1.63687	1.31933e-09	1.4826e-08	121.771	95.5975	125.196	354.753	368.939	341.704
CCNA_01793		aspartate protease	2.13959	1.3303e-09	1.49056e-08	166.818	172.826	126.393	708.061	766.545	578.98
CCNA_00384		glucan endo-1,3-beta-glucosidase	1.44488	1.34075e-09	1.49789e-08	117.314	107.523	107.232	295.114	321.753	287.279
CCNA_03125		MFS transporter	1.94284	1.34588e-09	1.49925e-08	81.0602	69.8227	54.1686	257.249	263.706	266.647
CCNA_03401	trcR	RNA polymerase-associated protein TrcR	-2.38199	1.35628e-09	1.50646e-08	283.53	358.25	323.353	53.4731	54.308	77.057
CCNA_00130		Kup system potassium uptake protein	-1.99564	1.42195e-09	1.57483e-08	402.892	414.897	458.406	112.438	102.562	104.848
CCNA_03738		hybrid histidine kinase/receiver domain protein	-1.67932	1.4305e-09	1.57973e-08	231.136	247.553	198.894	69.0815	73.1823	69.3723
CCNA_00956	flhA	flagellar biosynthesis protein FlhA	-1.61394	1.48882e-09	1.63942e-08	344.837	333.148	342.883	120.242	98.2886	114.533
CCNA_00336		lignostilbene-alpha,beta-dioxygenase	2.59333	1.50473e-09	1.65219e-08	7.82899	6.63604	6.26439	39.31	47.5418	38.318
CCNA_01298		translation elongation factor Tu (EF-TU)	-3.63571	1.5472e-09	1.69396e-08	119.603	153.302	135.145	8.57497	12.2861	12.2112
CCNA_01609		alkyl sulfatase	-2.55972	1.63412e-09	1.78403e-08	383.982	407.972	459.051	68.7924	74.6068	68.9513
CCNA_02698		nucleoside hydrolase	1.54831	1.67403e-09	1.82241e-08	127.071	114.544	113.865	361.979	331.546	345.809
CCNA_01399		ammonium transporter/methylammonium transporter	-3.39541	1.68795e-09	1.82787e-08	208.974	253.42	233.717	24.087	25.6405	16.7378
CCNA_03177	meaA	methylmalonyl-CoA mutase MeaA	-1.72972	1.68859e-09	1.82787e-08	252.455	294.102	313.68	84.1118	89.3857	86.0049
CCNA_03462		glycine cleavage system protein P, C-terminal domain	-2.68324	1.70542e-09	1.84089e-08	157.182	160.131	138.554	21.1002	25.2844	24.7382
CCNA_01971		peptidyl-prolyl cis-trans isomerase	-1.37244	1.72987e-09	1.86204e-08	567.181	614.459	633.901	241.641	218.835	240.54
CCNA_02627		M20/M25/M40 family metallo-hydrolase	-1.59373	1.74004e-09	1.86774e-08	229.209	297.564	278.581	87.9657	89.2076	89.6893
CCNA_02898		tryptophan halogenase	1.892	1.74546e-09	1.86832e-08	12.7673	11.0601	12.8052	47.3068	43.9806	44.6341
CCNA_03297		hypothetical protein	1.50761	1.78146e-09	1.90155e-08	100.693	94.4434	96.1768	260.429	292.373	275.7
CCNA_01393	sdpB	soluble lytic murein transglycosylase SdpB	1.65918	1.80215e-09	1.91345e-08	838.786	677.934	751.819	2514.01	2397.21	2253.5
CCNA_01938	sufC	ATP-dependent transporter SufC	-1.93762	1.80259e-09	1.91345e-08	59.8617	51.0687	50.5757	14.2595	15.135	12.8428
CCNA_01622	spoT	Rsh ppGpp hydrolase-synthetase	1.58468	1.82849e-09	1.93557e-08	452.998	364.02	375.495	1248.48	1169.85	1158.17
CCNA_00733		GumN superfamily protein	1.80316	1.83774e-09	1.94001e-08	102.861	90.5002	85.859	317.659	365.377	291.49
CCNA_03138	katG	peroxidase/catalase katG	2.91431	1.8498e-09	1.94737e-08	300.031	296.121	312.943	2063.68	2482.14	2308.13
CCNA_01357	iolD	myo-inositol catabolism protein IolD	1.66692	1.85945e-09	1.95217e-08	65.884	52.4151	57.5771	206.377	188.743	163.062
CCNA_03288		type II toxin-antitoxin system HicA family toxin	2.62498	1.87899e-09	1.96729e-08	5.42007	5.57812	6.90925	30.735	38.995	41.476
CCNA_03587		entericidin A/B family lipoprotein	5.39127	1.90547e-09	1.98959e-08	9.1539	5.6743	5.71165	262.259	220.971	369.916
CCNA_03909		hypothetical protein	-1.8011	1.93406e-09	2.01395e-08	228.245	229.569	259.88	70.2377	64.4574	71.0566
CCNA_02322		Co2+/Mg2+ efflux protein ApaG	-3.47243	1.96082e-09	2.03627e-08	37.9405	35.9693	45.7853	3.17948	3.02701	4.4213
CCNA_01562		4-hydroxy-2-oxoglutarate aldolase/2-dehydro-3-deoxyphosphogluconate aldolase	-3.1668	2.06716e-09	2.14091e-08	284.373	447.115	401.566	34.2035	42.022	50.0028
CCNA_00348		methyl-accepting chemotaxis protein	-1.35198	2.08886e-09	2.15755e-08	1176.88	1179.39	1083.65	461.892	442.121	443.499
CCNA_00790	fixT	hypoxia negative feedback regulator FixT	-3.35658	2.11968e-09	2.18349e-08	45.4082	51.8381	55.1819	5.29914	5.16371	4.4213
CCNA_03178		MerR-family transcriptional regulator	2.00989	2.17525e-09	2.23474e-08	49.0215	44.3364	45.0483	208.593	206.905	142.113
CCNA_03839		S9 family peptidase	-1.55357	2.18763e-09	2.24144e-08	991.392	1206.32	930.538	347.527	348.818	369.284
CCNA_00352		integral membrane protein	-2.0221	2.20575e-09	2.25369e-08	300.272	334.014	376.508	85.2679	73.5384	89.6893
CCNA_01010		histidine ammonia-lyase	1.79533	2.21134e-09	2.25369e-08	67.2089	69.1495	66.0525	243.279	251.598	208.012
CCNA_02941	greA	transcription elongation factor greA	-1.39154	2.22501e-09	2.26161e-08	472.149	508.667	510.271	195.779	179.84	192.537
CCNA_01344		hypothetical protein	1.60473	2.2878e-09	2.31928e-08	89.6119	68.0915	73.6987	250.601	239.49	213.275
CCNA_01440		LSU ribosomal protein L13P	-2.15673	2.35159e-09	2.37765e-08	74.3152	90.3079	79.9631	20.9075	13.3544	20.0011
CCNA_03201		adenylosuccinate synthetase	-2.24379	2.36739e-09	2.38732e-08	218.128	274.001	325.38	57.1343	55.3764	60.0034
CCNA_00254		RarD family membrane permease	-2.64673	2.37764e-09	2.39137e-08	74.5561	85.7877	83.0953	13.296	16.2034	9.79003
CCNA_02801		DUF2285 domain-containing protein	1.95111	2.439e-09	2.44667e-08	9.99702	9.0404	9.94933	35.3597	41.6658	35.3704
CCNA_02338		hypothetical protein	-2.03994	2.46605e-09	2.46734e-08	191.027	136.183	132.105	39.6954	32.0506	39.4759
CCNA_03945		hypothetical protein	3.65084	2.47313e-09	2.46797e-08	26.9799	24.4283	27.9134	286.828	328.519	381.39
CCNA_03266		hypothetical protein	-1.40785	2.4999e-09	2.48821e-08	286.903	259.96	238.415	95.1918	94.0152	106.532
CCNA_03465	gcvT	glycine cleavage system aminomethyltransferase GcvT	-2.59347	2.5187e-09	2.50043e-08	83.2282	84.8259	122.616	13.6814	15.135	19.2642
CCNA_02008		prolyl-tRNA synthetase	-1.92228	2.5692e-09	2.54051e-08	444.326	456.925	524.182	131.997	105.411	138.113
CCNA_03248		TonB-dependent receptor	-2.0315	2.57233e-09	2.54051e-08	1680.82	1868.96	1822.75	397.532	444.079	472.553
CCNA_01178		conserved hypothetical protein, DUF934	-4.64286	2.58688e-09	2.54831e-08	132.972	137.818	91.3864	6.35896	5.16371	2.94753
CCNA_03314		ferredoxin-NADP reductase	-2.20238	2.60631e-09	2.56086e-08	78.4104	101.56	112.298	19.944	23.1477	20.6327
CCNA_02042		trigger factor chaperone	-1.85778	2.67206e-09	2.61875e-08	439.749	599.648	591.709	158.396	138.53	152.851
CCNA_02724		Aldo-keto reductase	2.36395	2.70886e-09	2.64805e-08	69.7383	69.438	105.021	421.233	478.445	359.178
CCNA_00658		5-methylcytosine-specific restriction enzyme MRR	1.59517	2.81465e-09	2.74446e-08	47.5762	50.0107	50.8521	149.917	149.392	149.377
CCNA_03569		YgcG family protein	1.92002	2.82344e-09	2.74604e-08	95.1524	81.9407	78.1206	312.938	358.077	294.753
CCNA_03320		Acetyl-CoA carboxylase	1.5144	2.8337e-09	2.74905e-08	180.91	183.212	162.782	485.786	561.064	458.763
CCNA_00519		hypothetical protein	-2.10831	2.86228e-09	2.76976e-08	195.243	221.682	274.528	49.5228	47.1857	63.372
CCNA_03039	cpaD	pilus assembly protein CpaD	-2.47713	2.91134e-09	2.81014e-08	102.5	85.8838	109.903	17.6317	21.3671	14.9482
CCNA_02029	nuoD	NADH-quinone oxidoreductase chain D	-1.52367	2.96199e-09	2.85185e-08	614.757	547.329	535.237	194.527	173.252	222.118
CCNA_03716		LptC-related lipopolysaccharide assembly protein	-2.41729	2.99226e-09	2.87377e-08	72.0267	65.591	67.3422	14.8376	12.8203	10.6322
CCNA_03303		translation elongation factor Tu (EF-TU)	-4.08539	3.28883e-09	3.1507e-08	348.691	404.702	299.77	23.6052	20.2987	18.001
CCNA_03421		AarF/ABC1/UbiB kinase family protein	1.5225	3.32069e-09	3.17329e-08	144.174	117.814	121.971	397.821	391.908	313.176
CCNA_00523		multicopper polyphenol oxidase	-1.63722	3.40737e-09	3.24802e-08	91.7799	91.2696	101.888	30.446	31.8726	29.3701
CCNA_02237		Dipeptidyl aminopeptidase	-1.98035	3.46797e-09	3.29759e-08	81.4215	90.9811	119.484	22.7381	24.7502	26.5278
CCNA_03690		SpsF-family polysaccharide biosynthesis protein	-1.71746	3.47677e-09	3.29776e-08	179.585	154.168	144.818	50.39	48.076	46.95
CCNA_03864		DUF3576 domain-containing protein	-1.47751	3.61148e-09	3.41709e-08	302.32	338.438	365.361	124.193	114.314	122.639
CCNA_01499		acetyl-CoA acetyltransferase	1.88703	3.62117e-09	3.41782e-08	61.6684	61.4555	53.4316	200.5	214.917	237.487
CCNA_03890		hypothetical protein	1.50648	3.67256e-09	3.4578e-08	721.592	653.506	658.959	2083.33	1967.73	1727.99
CCNA_03258		hypothetical protein	-2.11074	3.69529e-09	3.47067e-08	73.2312	81.9407	101.428	20.1367	22.6135	16.9483
CCNA_03487		zonular occludens toxin, zot-like protein	3.57814	3.73834e-09	3.50252e-08	224.632	113.101	99.1248	2130.06	1593.81	1488.51
CCNA_01418		ROS/MUCR transcriptional regulator	2.46405	3.75868e-09	3.51299e-08	51.9123	54.4348	37.6785	241.352	242.873	309.702
CCNA_03796		tellurium resistance protein terC	-2.6778	3.81704e-09	3.55885e-08	350.98	351.614	359.373	50.5827	49.1443	65.8985
CCNA_00368		phosphonates transport system permease protein phnE	-1.3904	3.86484e-09	3.59468e-08	214.755	218.508	218.793	86.2314	74.2507	87.8997
CCNA_03278		NAD(P)/FAD-dependent oxidoreductase	1.3031	3.87942e-09	3.59951e-08	170.552	167.536	169.323	422.197	439.984	390.127
CCNA_00820		3-ketoacyl-CoA thiolase	1.25517	3.88896e-09	3.59964e-08	228.607	214.565	229.664	522.88	547.532	535.714
CCNA_02670		ABC transporter ATP-binding protein	2.05439	3.91099e-09	3.6113e-08	79.2535	69.5342	79.871	348.298	355.406	246.435
CCNA_00195	leuD	3-isopropylmalate dehydratase small subunit	-2.01605	3.93728e-09	3.62684e-08	148.028	167.344	149.885	35.2634	36.146	43.4761
CCNA_03710		nitrogen regulatory IIA protein	2.48601	4.04203e-09	3.7144e-08	263.054	209.372	242.837	1695.63	1405.42	905.841
CCNA_00946	flgD	Basal-body rod modification protein FlgD	-3.06294	4.10947e-09	3.76734e-08	293.045	270.635	262.367	26.4957	24.7502	46.95
CCNA_03024		branched-chain amino acid aminotransferase	-1.97832	4.12879e-09	3.77602e-08	159.109	202.351	210.87	44.7054	43.8025	56.5295
CCNA_01161		proton/sodium-glutamate symport protein	-2.81071	4.26587e-09	3.88285e-08	42.5175	51.0687	52.8788	5.68453	8.54684	6.94776
CCNA_02892		hypothetical protein	3.11024	4.25838e-09	3.88285e-08	6.86543	4.71255	4.97466	55.4001	48.6101	38.2127
CCNA_01131	flhB	flagellar biosynthesis protein FlhB	-1.81489	4.30896e-09	3.89432e-08	90.8163	79.5363	78.397	24.7614	25.6405	20.4222
CCNA_01306	rplC	LSU ribosomal protein L3P	-2.17212	4.30118e-09	3.89432e-08	224.632	322.377	339.29	70.9121	65.5258	60.2139
CCNA_02268		laminin G domain protein	1.79052	4.29459e-09	3.89432e-08	10.1175	10.6754	11.4233	37.383	38.8169	35.581
CCNA_01993	mmpA	membrane endopeptidase MmpA	-1.68176	4.32923e-09	3.90344e-08	483.109	439.71	452.05	157.625	120.19	150.114
CCNA_02363		hypothetical protein	-1.77567	4.3767e-09	3.93697e-08	620.297	759.202	508.89	180.845	184.647	186.011
CCNA_03735		transketolase	-2.77554	4.44352e-09	3.98772e-08	142.006	221.971	256.564	30.2533	30.6262	29.7912
CCNA_02062		DNA repair protein recN	1.64484	4.53939e-09	4.06424e-08	414.214	405.279	352.372	1284.03	1335.44	1045.22
CCNA_00395		feruloyl-CoA synthetase	1.39984	4.57407e-09	4.08574e-08	259.682	247.842	232.612	681.951	696.389	574.769
CCNA_01210		nucleotidyltransferase family protein	-2.13939	4.71261e-09	4.1997e-08	54.0803	67.3222	72.8696	15.3193	15.4911	13.3692
CCNA_00166	hvyA	transglutaminase-like cysteine proteinase HvyA	1.96308	4.73131e-09	4.20659e-08	751.704	474.14	520.313	2187.29	2325.1	2295.08
CCNA_00295	phoU	phosphate transport system protein phoU	-2.18429	4.76061e-09	4.22284e-08	53.8394	52.7036	49.6545	11.5618	9.79325	12.7376
CCNA_00738		DegQ-family trypsin-like serine prototease	1.45298	4.84949e-09	4.28186e-08	192.473	179.077	174.942	552.459	511.386	432.235
CCNA_03298		TonB-dependent outer membrane receptor	3.33041	4.84597e-09	4.28186e-08	23.9688	38.3736	38.4155	224.587	426.452	367.179
CCNA_02688		PuuE-related allantoinase	1.83355	4.89415e-09	4.31135e-08	28.6662	23.7551	21.8332	93.4575	82.7975	87.7944
CCNA_03289		type II toxin-antitoxin system HicB family antitoxin	2.46018	4.9108e-09	4.3161e-08	14.0922	9.52128	11.7918	54.9183	63.3891	76.0043
CCNA_02027	nuoE	NADH-quinone oxidoreductase chain E	-1.73201	5.0295e-09	4.4103e-08	244.506	225.914	202.027	69.0815	57.6912	75.1621
CCNA_00155		DNA polymerase III, beta chain	-1.45183	5.06483e-09	4.42105e-08	960.196	993.194	1033.44	380.189	347.393	364.126
CCNA_02397		DeoR-family transcriptional regulator	1.54244	5.05987e-09	4.42105e-08	124.3	129.739	128.144	348.587	413.453	351.809
CCNA_02007		lipoprotein releasing system transmembrane protein lolE	-1.6962	5.31924e-09	4.63257e-08	350.618	285.254	311.746	98.6603	93.1249	100.427
CCNA_01214		YjgP/YjgQ family membrane permease	-1.92655	5.3635e-09	4.66053e-08	49.9851	44.2403	46.3381	13.8741	12.2861	10.7374
CCNA_02114		hypothetical protein	2.27021	5.40338e-09	4.67718e-08	3.97472	5.19342	5.34316	21.7746	23.6819	25.1593
CCNA_02692		YceI-family polyisoprenoid-binding protein	1.35547	5.41928e-09	4.67718e-08	106.233	122.334	108.061	280.854	270.294	310.228
CCNA_03754	fzlA	FtsZ-binding protein FzlA	-1.60507	5.41031e-09	4.67718e-08	125.023	128.008	128.696	40.4661	44.8709	40.3181
CCNA_01569		Helix-turn-helix DNA-binding protein	2.87121	5.43286e-09	4.67836e-08	3.1316	3.84698	3.40857	27.2665	28.8456	20.6327
CCNA_03751		peptidyl-prolyl cis-trans isomerase	-1.56891	5.45034e-09	4.68289e-08	66.3658	69.3418	74.8042	23.8943	21.3671	25.4751
CCNA_03374		hypothetical protein	1.68476	5.47225e-09	4.6912e-08	389.041	431.439	313.496	1103.09	1298.05	1244.6
CCNA_00151		ribonuclease PH	-2.83896	5.69687e-09	4.87286e-08	40.7108	63.1866	52.6025	8.86401	6.23207	6.52668
CCNA_02051		imidazolonepropionase related amidohydrolase	-2.08043	5.93723e-09	5.06714e-08	174.526	185.905	165.361	49.3302	42.2	32.7387
CCNA_01537		acetyltransferase	1.64468	5.96471e-09	5.07928e-08	108.161	104.061	81.7135	294.054	327.095	297.806
CCNA_01779		hypothetical protein	1.6458	6.05254e-09	5.14265e-08	258.477	213.027	176.693	656.804	685.35	685.723
CCNA_00213		ribosomal-protein-alanine acetyltransferase	-3.09297	6.16812e-09	5.22925e-08	52.8758	41.1627	45.2326	6.45531	4.8076	4.84238
CCNA_03937		hypothetical protein	2.30383	6.18831e-09	5.23479e-08	10.2379	8.55953	8.47535	42.0077	42.5561	49.7923
CCNA_00364		deoxyhypusine synthase	-2.30558	6.29125e-09	5.31015e-08	85.1554	102.714	120.774	20.6185	19.5865	22.1065
CCNA_02024	nuoF	NADH-quinone oxidoreductase chain F	-1.87316	6.40062e-09	5.39059e-08	235.593	315.933	295.808	75.6331	70.1553	85.268
CCNA_03451		hypothetical protein	-3.58714	6.44993e-09	5.42021e-08	64.5591	59.532	82.4504	6.06992	5.16371	5.7898
CCNA_00211	aguA	Agmatine/peptidylarginine deiminase	-2.80566	6.49538e-09	5.44645e-08	65.1613	90.7887	114.049	14.8376	14.2447	9.68476
CCNA_03157		DUF4198 domain-containing protein	-3.30667	6.72597e-09	5.62749e-08	94.9115	91.1734	182.128	12.9106	11.3958	12.7376
CCNA_02387		glutathione-disulfide reductase	-1.86049	6.94362e-09	5.79694e-08	199.097	213.604	184.892	57.6161	51.4591	55.2663
CCNA_00010	dnaK	chaperone protein DnaK	-2.0831	7.04572e-09	5.86939e-08	649.445	739.486	929.249	166.2	174.498	206.327
CCNA_01477	hemN	oxygen-independent coproporphyrinogen-III oxidase hemN	-1.68728	7.09668e-09	5.8939e-08	49.0215	57.1277	49.6545	14.4522	18.162	16.0009
CCNA_03351		phosphoribosylamidoimidazole-succinocarboxamide synthase	-2.13177	7.10591e-09	5.8939e-08	29.6297	29.8141	39.3367	7.41879	8.54684	6.73722
CCNA_02075	dipM	peptidoglycan binding endopeptidase DipM	-1.23019	7.2321e-09	5.98562e-08	770.855	823.446	832.243	346.467	339.381	348.441
CCNA_00367		phosphonates-binding protein	-1.42266	7.65038e-09	6.30457e-08	227.764	228.703	240.903	88.4474	77.9899	93.3737
CCNA_03599		aspartate-semialdehyde dehydrogenase	-2.86366	7.63562e-09	6.30457e-08	151.521	313.914	307.969	36.1305	35.9679	34.2125
CCNA_02097		MdoH-family membrane glycosyltransferase	-2.05618	7.86245e-09	6.44866e-08	232.461	304.104	335.882	78.5236	67.6625	63.4773
CCNA_03792		intracellular septation protein	-2.09668	7.84835e-09	6.44866e-08	133.093	141.665	190.235	36.9976	34.5435	37.0547
CCNA_03923		hypothetical protein	-4.16613	7.87571e-09	6.44866e-08	13.7309	17.5038	13.2658	0.867132	0.356118	1.05269
CCNA_00719	cdzB	type I secretion protein CdzB, adaptor	2.70236	8.04718e-09	6.57501e-08	94.7911	62.3211	73.3302	588.686	555.366	354.757
CCNA_01222		NADH-ubiquinone oxidoreductase	-2.11945	8.10522e-09	6.60834e-08	43.6015	45.3944	43.5744	12.9106	7.65654	9.47422
CCNA_00667		lipopolysaccharide biosynthesis protein	-3.11424	8.18686e-09	6.66073e-08	17.1033	18.754	14.187	1.63792	2.49283	1.78957
CCNA_01254	smpB	SsrA-binding protein	-2.60999	8.38396e-09	6.79225e-08	46.2513	52.6075	54.6292	8.67132	9.97131	6.73722
CCNA_03494		patatin-like phospholipase	1.28119	8.36698e-09	6.79225e-08	115.267	104.926	108.061	270.256	266.911	260.541
CCNA_03350		hypothetical protein	2.5785	8.54177e-09	6.9055e-08	9.03345	12.2142	9.21234	49.8119	60.5401	72.2146
CCNA_01231		Sulfatase-modifying factor enzyme 1	1.7769	8.64402e-09	6.97345e-08	30.232	36.354	34.8226	118.893	111.465	117.48
CCNA_00293	pstA	phosphate transport system permease protein pstA	-1.63094	8.78892e-09	7.06061e-08	52.0327	52.7036	57.1165	17.0536	19.0523	16.3167
CCNA_02748		hypothetical protein	1.53255	8.78442e-09	7.06061e-08	92.2617	75.8817	74.8042	218.035	243.941	240.645
CCNA_00635		CHASE2 membrane receptor	-1.89883	8.80745e-09	7.0607e-08	75.3992	89.4423	92.6761	21.9673	21.3671	25.5804
CCNA_03022		PiuB-family transmembrane transporter	-2.91186	8.96262e-09	7.16427e-08	43.481	45.7791	64.0258	6.45531	7.12237	6.84249
CCNA_03473	doc	type II toxin-antitoxin system doc family toxin	1.44485	8.97403e-09	7.16427e-08	88.287	73.3811	74.0672	220.348	198.18	222.644
CCNA_03023		TonB-dependent receptor	-2.95229	9.11915e-09	7.26498e-08	154.291	161.092	219.714	24.087	25.8186	19.4748
CCNA_01936		cysteine desulfurase/selenocysteine lyase	-2.29248	9.30628e-09	7.39869e-08	128.998	133.202	100.783	27.7482	21.189	24.7382
CCNA_01629		signal peptidase I	-1.86956	9.38039e-09	7.44216e-08	197.532	190.137	244.219	59.1576	47.3637	65.8985
CCNA_01132	cckA	sensory transduction histidine kinase/receiver protein CckA	1.33215	9.43421e-09	7.4694e-08	793.98	830.852	748.503	2095.76	2088.63	1791.26
CCNA_00415		TPR repeat family protein	1.94997	9.55588e-09	7.51912e-08	127.914	156.187	126.854	528.565	594.896	465.079
CCNA_01830		TonB-dependent receptor	-2.18915	9.53854e-09	7.51912e-08	431.076	635.136	555.32	105.501	124.285	126.007
CCNA_02220		beta-glucosidase	1.68767	9.52361e-09	7.51912e-08	367.722	382.678	279.226	1013.58	1194.78	1108.48
CCNA_00294	pstB	phosphate transport ATP-binding protein pstB	-2.1979	9.58633e-09	7.52763e-08	39.0245	40.778	40.5343	7.90053	9.61519	8.8426
CCNA_01419		serine hydroxymethyltransferase	-2.44388	9.91468e-09	7.76954e-08	372.178	462.888	582.588	75.7295	72.114	112.217
CCNA_02923		TonB-dependent receptor	2.0034	1.00117e-08	7.82954e-08	39.145	38.9507	27.9134	131.419	157.582	136.008
CCNA_02204		ketol-acid reductoisomerase/2-dehydropantoate 2-reductase	-3.21439	1.0155e-08	7.92548e-08	2027.35	2276.26	2107.05	224.587	206.549	259.278
CCNA_03030		cytochrome c2	-2.15267	1.0218e-08	7.95843e-08	500.453	697.073	756.333	134.502	167.554	137.903
CCNA_01064	perA	perosamine synthetase PerA	-1.85626	1.03896e-08	8.07567e-08	129.239	129.739	128.512	31.8912	31.6945	43.1603
CCNA_02432		NCS1 family nucleobase:cation symporter-1	2.12518	1.04832e-08	8.13192e-08	395.545	401.144	268.724	1775.4	1603.6	1268.6
CCNA_01646		dethiobiotin synthetase	-2.66721	1.12873e-08	8.73797e-08	18.1874	32.4108	27.4528	4.14296	3.73924	4.31603
CCNA_02071		protein translocase subunit YajC	-1.35895	1.13476e-08	8.76693e-08	143.21	159.265	160.663	58.1942	58.4034	63.8983
CCNA_03139		dihydroxy-acid dehydratase	-1.56748	1.13923e-08	8.78378e-08	222.705	246.399	222.202	78.6199	75.6751	78.8466
CCNA_03317	dnaE2	DNA polymerase III alpha subunit DnaE2/ImuC	1.67776	1.16398e-08	8.95659e-08	30.7137	31.9299	28.0055	84.0154	119.122	87.5839
CCNA_00201		outer membrane protein	1.9019	1.18315e-08	9.0677e-08	107.438	110.697	107.14	366.893	383.183	465.5
CCNA_01143		endoribonuclease L-PSP	-3.46112	1.18122e-08	9.0677e-08	33.8453	51.5495	40.1658	3.46853	4.09536	3.89496
CCNA_02028		NTF2 superfamily protein	-2.25365	1.19417e-08	9.13385e-08	64.4386	64.9178	64.7627	11.08	10.8616	18.4221
CCNA_00371		ATP synthase B' chain	-1.88231	1.20845e-08	9.22468e-08	267.029	344.497	379.088	87.0022	101.85	80.3203
CCNA_03341	tolQ	TolQ protein	-1.50201	1.21646e-08	9.26738e-08	100.813	96.1745	119.76	36.4195	33.4751	41.6866
CCNA_00471	fcl	GDP-L-fucose synthase Fcl	-2.37282	1.23046e-08	9.35542e-08	58.7777	85.98	102.81	15.1266	15.8473	16.8431
CCNA_00499		hypothetical protein	2.17722	1.2348e-08	9.36983e-08	12.0446	8.17483	9.76508	44.8981	41.3097	48.8449
CCNA_01089		conserved hypothetical protein	1.88977	1.24887e-08	9.45783e-08	189.341	148.878	151.359	620.77	606.826	586.138
CCNA_01724		Tetratricopeptide repeat protein	-1.95108	1.25908e-08	9.51637e-08	111.654	136.856	132.473	37.8647	24.7502	35.2652
CCNA_00553		hydroxyacylglutathione hydrolase	-1.70493	1.30318e-08	9.83032e-08	99.6089	116.948	124.459	33.3364	32.9409	38.2127
CCNA_01011		imidazolonepropionase	2.30264	1.31889e-08	9.92925e-08	62.3911	72.7079	78.1206	398.688	393.867	260.646
CCNA_00693		ribosomal 50S subunit-recycling heat shock protein	2.48993	1.3665e-08	1.02675e-07	13.2491	9.90597	8.56748	63.397	60.5401	53.4767
CCNA_01533		hypothetical protein	1.40008	1.43331e-08	1.07484e-07	310.751	324.204	300.322	894.976	878.722	694.881
CCNA_01213		YjgP/YjgQ family membrane permease	-2.21105	1.44747e-08	1.07703e-07	125.384	112.524	126.946	31.024	24.9283	22.6329
CCNA_01300	fdhD	formate dehydrogenase accessory protein fdhD	1.60592	1.44548e-08	1.07703e-07	129.841	121.276	116.628	421.426	386.388	311.491
CCNA_01680		succinylarginine dihydrolase	1.65265	1.44204e-08	1.07703e-07	25.7755	23.5628	30.6771	89.5072	87.7832	74.6358
CCNA_02135	pgl	6-phosphogluconolactonase	-1.96299	1.43919e-08	1.07703e-07	532.492	591.377	608.107	137.778	179.484	127.691
CCNA_01815	ntrC	nitrogen assimilation regulatory protein NtrC	-1.52331	1.46003e-08	1.08217e-07	119.482	129.066	135.79	42.7785	45.4051	45.5815
CCNA_01954	rne	ribonuclease E	-2.62967	1.45725e-08	1.08217e-07	882.749	977.806	1157.71	166.104	172.361	149.377
CCNA_00029		RhtB-family efflux protein	-2.01228	1.46685e-08	1.08513e-07	66.8476	77.132	64.5785	18.5952	13.7106	18.9484
CCNA_00735	bamF	beta-barrel assembly machine (BAM) protein BamF	-1.35319	1.47898e-08	1.092e-07	119.603	134.163	133.303	53.9549	49.1443	48.3185
CCNA_00945		chemotaxis protein MotD	-2.01641	1.54314e-08	1.13718e-07	53.1167	50.3954	39.3367	11.9471	11.2177	12.0007
CCNA_01003	fliO	flagellar biosynthesis protein FliO	-2.58541	1.56237e-08	1.14914e-07	146.583	149.07	172.916	25.0505	33.119	20.5275
CCNA_03435		peptidoglycan binding domain/FecR protein	1.47595	1.58695e-08	1.16498e-07	228.486	215.142	270.474	614.122	745.534	627.404
CCNA_02978		two-component sensor histidine kinase	1.63826	1.59627e-08	1.16958e-07	607.891	432.112	466.789	1484.82	1638.32	1567.04
CCNA_02239		Peptidogalycan biosysnthesis/recognition protein	1.82434	1.60493e-08	1.17369e-07	23.7279	16.9267	21.4648	72.9354	73.5384	73.2673
CCNA_00248	spdS	sensor histidine protein kinase SpdS	1.70797	1.60936e-08	1.17468e-07	723.038	490.875	486.78	1945.55	1895.08	1714.94
CCNA_02002		methyltransferase	1.87091	1.62464e-08	1.18305e-07	7.70855	8.65571	7.64624	26.8811	30.8042	30.4228
CCNA_02942		mitochondrial fission ELM1 family protein	-2.46584	1.62701e-08	1.18305e-07	77.0855	83.768	93.2289	17.5353	12.4641	15.5798
CCNA_01072		hypothetical protein	3.99796	1.71841e-08	1.24715e-07	2.04758	1.63497	2.11884	19.5586	26.7089	46.7395
CCNA_02395		hypothetical protein	-1.41017	1.75247e-08	1.26946e-07	1475.83	1420.11	1383.14	533.96	578.336	497.923
CCNA_00777		PAS family GGDEF/EAL protein	-1.98092	1.76243e-08	1.27187e-07	349.173	410.761	321.971	97.2151	106.835	70.5303
CCNA_00782		aminobenzoyl-glutamate transport protein	-1.90623	1.75992e-08	1.27187e-07	425.897	268.423	409.673	96.7333	89.2076	108.217
CCNA_02240		glycerophosphoryl diester phosphodiesterase	1.1122	1.77502e-08	1.27855e-07	167.3	150.802	154.03	337.603	346.325	336.651
CCNA_00506		cytochrome b	-1.3824	1.8196e-08	1.3082e-07	2456.26	2473.32	2384.06	903.936	859.491	1041.74
CCNA_01408		phosphohydrolase, MutT/nudix family	1.84856	1.86426e-08	1.3378e-07	86.8416	75.3046	69.461	300.413	295.222	238.224
CCNA_00781	cpdR	two-component receiver protein CpdR	-1.66099	1.89558e-08	1.35773e-07	525.868	637.445	674.62	194.237	186.962	199.906
CCNA_01371		hypothetical protein	-3.85019	1.91751e-08	1.36954e-07	38.7836	30.3911	63.1045	2.60139	2.67089	3.78969
CCNA_02891		GanA-family beta-galactosidase	1.33257	1.91921e-08	1.36954e-07	239.567	183.501	180.562	523.169	526.877	469.816
CCNA_02048		TonB-dependent receptor	-2.17743	1.93036e-08	1.37493e-07	171.756	326.993	223.399	47.2105	58.2253	54.5294
CCNA_02839	glnE	glutamate-ammonia-ligase adenylyltransferase	1.59754	1.94366e-08	1.38184e-07	539.357	558.485	477.936	1714.9	1722.54	1331.44
CCNA_02897		tryptophan halogenase	2.2377	1.95131e-08	1.38471e-07	25.1732	18.177	18.1483	107.235	103.808	78.4255
CCNA_02021		hypothetical protein	-2.13514	1.95989e-08	1.38822e-07	60.5844	47.8949	43.298	13.7778	12.108	8.63207
CCNA_01618		uracil-DNA glycosylase	-1.80411	1.97876e-08	1.399e-07	58.055	66.8413	56.3795	18.4988	13.7106	19.2642
CCNA_00734		GumN superfamily protein	1.35792	2.00279e-08	1.41339e-07	1280.22	981.557	1022.94	2725.88	2908.06	2785.1
CCNA_02307		prephenate/arogenate dehydrogenase family protein	-2.63982	2.01735e-08	1.42104e-07	59.3799	66.4566	73.6066	11.6581	9.61519	10.5269
CCNA_00026	cckO	PAS-family sensor histidine kinase CckO	-1.50776	2.05459e-08	1.44462e-07	610.421	546.367	535.605	207.148	191.057	196.748
CCNA_03193		VOC family protein	1.65076	2.06986e-08	1.45004e-07	107.679	114.351	96.7296	333.075	336.888	330.966
CCNA_03719		undecaprenyl diphosphatase	-1.31932	2.06745e-08	1.45004e-07	272.449	325.647	293.782	110.318	117.163	129.902
CCNA_01647		8-amino-7-oxononanoate synthase	-2.54421	2.15166e-08	1.50459e-07	23.2461	40.3933	35.3754	5.39549	5.69789	5.89507
CCNA_02415	rtrB	transcriptional regulatory protein RtrB	-1.446	2.16315e-08	1.50987e-07	495.756	481.642	510.271	165.815	172.895	207.17
CCNA_01301		NAD-dependent formate dehydrogenase alpha subunit	1.28718	2.18983e-08	1.52572e-07	322.193	255.728	250.852	709.217	666.653	646.352
CCNA_00274		hypothetical protein	1.87225	2.19476e-08	1.52637e-07	21.5598	18.6579	14.4634	66.7691	66.4161	66.5301
CCNA_01851	qoxA	quinol cytochrome oxidase polypeptide II	-2.50603	2.2034e-08	1.52961e-07	19.1509	17.1191	24.4127	3.66122	3.9173	3.15807
CCNA_00234		WecE-family cell wall biogenesis enzyme	-1.48407	2.21131e-08	1.53232e-07	186.21	172.056	143.897	59.6394	60.8962	58.9507
CCNA_02950	flmF	Protoporphyrinogen oxidase-related protein	-1.88502	2.25322e-08	1.55855e-07	96.2364	95.9822	86.8724	27.0738	22.6135	25.5804
CCNA_02001		HAD/PGPPase-family phosphohydrolase	-1.98064	2.25792e-08	1.55898e-07	30.3524	29.4294	29.2952	6.93705	7.12237	8.42153
CCNA_02644	ftsL	cell division protein FtsL	1.55171	2.31382e-08	1.5947e-07	33.6045	29.9103	24.6891	84.4972	80.8388	92.7421
CCNA_03474	phd	SpoVT-AbrB family transcription factor, phd antitoxin	1.97404	2.40703e-08	1.65597e-07	140.079	128.393	103.823	540.705	473.281	448.025
CCNA_02821		hipA-related phosphatidylinositol 3/4-kinase	1.62988	2.41703e-08	1.65987e-07	68.2929	55.2042	60.2487	197.032	180.018	191.169
CCNA_03369		TSPO-MBR superfamily protein	1.86803	2.44883e-08	1.67869e-07	523.338	545.598	467.342	1900.95	1877.63	1829.37
CCNA_03704		3-phosphoshikimate 1-carboxyvinyltransferase	-2.7626	2.47315e-08	1.69234e-07	67.3293	102.714	120.129	14.3558	14.0667	14.3166
CCNA_00028		TonB-dependent receptor	-2.60544	2.47913e-08	1.69341e-07	110.931	143.685	234.086	25.3395	25.6405	29.2648
CCNA_02275		DUF4198 domain-containing protein	-3.26763	2.56466e-08	1.74872e-07	55.4052	75.8817	106.403	6.74436	9.43713	8.73734
CCNA_03072		TetR-family transcriptional regulator	1.59926	2.62492e-08	1.78663e-07	37.3383	37.2195	35.3754	123.903	112.889	96.3212
CCNA_03960		hypothetical protein	1.75681	2.73447e-08	1.85789e-07	12.0446	14.8109	13.6343	44.3201	48.7882	44.213
CCNA_00841		carboxylesterase type B	2.29181	2.75303e-08	1.86719e-07	9.51524	7.98248	11.5154	44.8981	50.9249	46.7395
CCNA_01252	sdpA	soluble lytic murein transglycosylase SdpA	1.29541	2.82327e-08	1.91145e-07	1366.58	1235.94	1127.31	3166.38	3200.08	2788.26
CCNA_02562	stpA	stalk cross-band protein StpA	1.15149	2.83348e-08	1.91497e-07	465.404	484.816	484.569	1133.24	1091.5	962.686
CCNA_00290		autotransporter outer membrane beta-barrel domain-containing protein	-1.1191	2.86738e-08	1.93447e-07	2159.84	2186.72	2300.14	1049.81	965.259	1044.8
CCNA_03323		phosphoserine aminotransferase	-2.48646	2.95926e-08	1.99295e-07	105.39	179.365	249.01	31.3131	32.2287	31.7913
CCNA_01976		Indole-3-glycerol phosphate synthase	-2.32065	2.9834e-08	2.00568e-07	36.2543	36.5463	32.3353	6.55166	4.8076	9.26368
CCNA_00692		PAS-family GGDEF/EAL protein	-1.43677	3.02532e-08	2.0303e-07	353.509	372.869	306.218	130.551	139.242	111.901
CCNA_03844		ATP-dependent endopeptidase hsl ATP-binding subunit HslU	-1.48077	3.05136e-08	2.04063e-07	226.679	200.139	225.702	70.2377	86.1806	77.6886
CCNA_03963		hypothetical protein	-4.33872	3.05094e-08	2.04063e-07	15.658	18.2732	21.2805	0.96348	0.712237	0.947422
CCNA_01956		DsbA Com1-like subfamily protein	-1.70439	3.07828e-08	2.05505e-07	54.2007	52.7036	63.1967	20.2331	14.4228	17.1589
CCNA_03740		cysteine synthase	-1.32716	3.17521e-08	2.11607e-07	333.395	389.891	396.868	163.888	141.735	140.64
CCNA_02900		N-acyl-L-amino acid amidohydrolase	-1.4487	3.18342e-08	2.11786e-07	153.087	174.364	146.2	54.5329	58.0473	60.9508
CCNA_03348		CHAP domain-containing protein	1.85186	3.24293e-08	2.15371e-07	583.441	358.539	429.203	1625	1561.04	1762.63
CCNA_02036		DNA-binding protein HU	1.90208	3.30889e-08	2.19371e-07	7385.03	5689.88	4964.16	22760.6	20527.5	24132.5
CCNA_02527		hypothetical protein	-1.91497	3.3228e-08	2.19913e-07	30.7137	26.7365	23.86	7.41879	8.01266	6.21088
CCNA_01058		helix-turn-helix transcriptional regulator	1.26094	3.3784e-08	2.23207e-07	206.445	175.807	186.918	437.998	460.105	465.816
CCNA_03206		L-serine dehydratase	-2.08051	3.41318e-08	2.25117e-07	66.8476	71.2653	86.1354	18.8842	18.162	16.0009
CCNA_02910		TonB-dependent receptor	-2.53841	3.4442e-08	2.26773e-07	2324.01	3836.98	2336.34	428.459	539.697	494.765
CCNA_03045	cpaJ	TadG-related pilus assembly protein CpaJ	-1.47738	3.46486e-08	2.27742e-07	98.284	95.3089	121.879	38.2501	35.0776	39.7917
CCNA_00480		bacteriophage P4 integrase	1.42397	3.51837e-08	2.30863e-07	59.5004	42.7015	49.1018	133.442	131.23	140.85
CCNA_03707		DUF1150 family protein	2.28732	3.6375e-08	2.38272e-07	15.658	14.907	13.3579	68.7924	75.319	70.3198
CCNA_02486		AraC-family transcriptional regulator	2.0499	3.77853e-08	2.47088e-07	19.2714	16.7344	11.0548	69.3705	70.1553	54.8452
CCNA_02483		acyl-CoA synthetase	1.50796	3.99986e-08	2.61115e-07	29.6297	26.2556	28.7425	83.9191	86.1806	70.7408
CCNA_01630		ribonuclease III	-2.47689	4.09122e-08	2.66625e-07	47.4557	54.8195	60.3408	8.96036	11.2177	9.26368
CCNA_03692		xanthine and CO dehydrogenases maturation factor, XdhC/CoxF family	1.45026	4.19276e-08	2.72779e-07	75.7606	74.5352	86.2275	252.913	211.712	181.8
CCNA_02899		tryptophan halogenase	1.48369	4.2014e-08	2.72877e-07	26.1368	23.7551	26.9	71.3938	69.4431	73.8989
CCNA_03263		TonB-dependent receptor	2.46875	4.22069e-08	2.73666e-07	502.621	627.923	328.788	2071.96	3088.26	2918.38
CCNA_03866		LptE superfamily protein	-1.36108	4.24656e-08	2.74879e-07	157.303	129.355	128.052	54.6293	48.7882	57.6875
CCNA_01176		conserved hypothetical protein	-4.10639	4.37689e-08	2.81497e-07	101.656	141.184	162.045	5.87723	8.01266	9.68476
CCNA_01754		transglycosylase associated protein	2.98797	4.37086e-08	2.81497e-07	5.05873	5.2896	4.60617	36.0341	33.119	49.3712
CCNA_02280		demethoxyubiquinone hydroxylase family protein	-1.46901	4.35921e-08	2.81497e-07	33.6045	32.3146	33.5329	12.6216	11.3958	11.7901
CCNA_02626		D-alanine--D-alanine ligase	-1.20066	4.37819e-08	2.81497e-07	183.078	201.582	180.562	78.4272	80.4827	86.9523
CCNA_02339		class I SAM-dependent methyltransferase	-1.55131	4.41957e-08	2.83681e-07	150.076	153.398	174.758	60.6992	47.8979	54.2136
CCNA_02143	flgG	flagellar basal-body rod protein flgG	-2.79102	4.42844e-08	2.83776e-07	186.089	145.801	167.02	23.2199	20.4768	28.0016
CCNA_03272		two-component sensor histidine kinase	1.24872	4.49094e-08	2.873e-07	500.694	421.533	420.083	1054.72	1080.28	1054.59
CCNA_02657		DUF3052 family protein	1.21832	4.53603e-08	2.89586e-07	128.757	120.988	109.166	270.545	272.074	292.227
CCNA_03748		dTDP-4-dehydrorhamnose 3,5-epimerase	-1.47524	4.54178e-08	2.89586e-07	130.082	130.99	161.769	47.4995	46.8296	57.5822
CCNA_01949	bacA	bactofilin A BacA	-1.54543	4.6375e-08	2.95198e-07	123.939	98.5789	111.93	38.0574	35.4338	40.8444
CCNA_03672		superoxide dismutase	-2.16838	4.67688e-08	2.97211e-07	382.778	385.083	424.965	87.2912	81.9072	95.9002
CCNA_01980		PEP phosphonomutase related enzyme	1.39263	4.71157e-08	2.98919e-07	55.7665	62.0326	53.1552	137.778	141.023	170.01
CCNA_01215		histidine triad (HIT) hydrolase	-1.9598	4.75779e-08	3.01353e-07	50.1056	46.2599	55.9189	15.8974	12.4641	10.6322
CCNA_03517	coxA	cytochrome c oxidase polypeptide I coxA	-1.41128	4.78977e-08	3.02878e-07	4243.68	3939.02	4110.18	1514.01	1447.8	1659.88
CCNA_01253	dapA	dihydrodipicolinate synthase	-1.53046	4.79846e-08	3.02927e-07	128.396	155.033	166.743	49.8119	47.1857	58.6349
CCNA_03660		Usg protein	1.5127	4.84036e-08	3.0507e-07	213.671	241.59	208.291	536.754	639.054	717.83
CCNA_03486		TIGR02301 family protein	1.13539	4.86085e-08	3.05859e-07	164.891	165.901	169.046	365.737	384.964	347.599
CCNA_01520		hypothetical protein	1.64608	4.93211e-08	3.09834e-07	105.752	95.4051	78.0285	285.768	272.252	315.07
CCNA_00522	brnT	BrnT-related ribonuclease toxin	2.06044	5.21502e-08	3.2707e-07	11.2015	8.27101	8.38323	39.9844	33.8312	41.6866
CCNA_01230		arylsulfatase family protein	1.68198	5.28579e-08	3.30967e-07	138.633	117.814	115.062	330.666	376.773	484.133
CCNA_00914		acetyltransferase	-1.70416	5.36314e-08	3.35262e-07	29.8706	27.2174	34.1778	9.2494	10.8616	8.10572
CCNA_02604		host cell attachment protein	-3.52758	5.37966e-08	3.35747e-07	40.1085	57.1277	54.1686	2.98679	3.56118	6.42142
CCNA_00341	sucD	succinyl-CoA synthetase alpha chain	-1.50149	5.40956e-08	3.3654e-07	687.627	815.56	913.496	275.844	266.911	310.649
CCNA_01633	era	GTP-binding protein Era	1.15976	5.41613e-08	3.3654e-07	273.292	226.683	248.917	553.904	568.721	550.452
CCNA_02475	vanR	transcriptional regulator vanR	1.37023	5.41871e-08	3.3654e-07	173.563	159.842	167.757	433.758	465.803	396.233
CCNA_00736		lipoprotein signal peptidase	-1.85506	5.43136e-08	3.36779e-07	96.7182	114.736	91.0179	28.1336	21.5452	33.3703
CCNA_00385		multidrug resistance protein	-1.30374	5.44287e-08	3.36948e-07	128.516	117.333	107.876	46.8251	43.9806	52.2135
CCNA_00495		putative membrane protein insertion efficiency factor YidD	1.84448	5.45612e-08	3.37223e-07	10.2379	11.7333	11.1469	46.8251	36.146	36.002
CCNA_02558		enantioselective peptide amidase	-1.83794	5.50477e-08	3.39683e-07	92.8639	98.7712	98.7563	23.2199	25.8186	32.1071
CCNA_03158		FAD:protein FMN transferase ApbE	-3.54723	5.5304e-08	3.40716e-07	56.8505	50.9725	64.7627	6.8407	4.45148	3.26334
CCNA_00698		hypothetical protein	-1.41203	5.55576e-08	3.41728e-07	85.3963	79.1516	96.9138	36.1305	30.092	31.7913
CCNA_00081		hypothetical protein	-1.34265	5.59105e-08	3.42798e-07	677.991	545.502	495.44	240.484	206.905	230.013
CCNA_02296		diaminopimelate decarboxylase	-1.25152	5.58429e-08	3.42798e-07	168.263	156.476	174.758	69.5632	70.8675	69.3723
CCNA_00997		conserved hypothetical protein	-1.28715	5.60071e-08	3.42842e-07	434.69	470.101	402.303	184.795	184.647	166.22
CCNA_00380		conserved hypothetical cytosolic protein	1.39062	5.65641e-08	3.45699e-07	33.3636	33.5649	35.099	88.1584	94.3713	85.268
CCNA_02713	hfaD	holdfast attachment protein HfaD	-1.40794	5.67677e-08	3.46392e-07	458.056	350.075	380.47	160.13	166.663	121.375
CCNA_01063	perB	UDP-perosamine 4-acetyl transferase PerB	-1.94688	5.86967e-08	3.57025e-07	143.813	123.584	123.998	38.8282	35.4338	27.2647
CCNA_01935		FeS assembly SUF system protein	-1.81947	5.8648e-08	3.57025e-07	43.1197	36.931	40.35	12.2362	11.3958	10.4216
CCNA_01939		ADP-ribosylglycohydrolase	-2.39097	6.00889e-08	3.64914e-07	21.8007	19.6196	19.9908	4.14296	2.84895	4.4213
CCNA_03616		PiuB-related membrane protein	2.20659	6.16896e-08	3.74042e-07	34.568	33.2764	41.9161	157.144	231.655	119.48
CCNA_00133		radical SAM family enzyme	-1.31975	6.25848e-08	3.7887e-07	71.9063	86.9418	89.1754	35.6487	30.8042	32.7387
CCNA_01255		hypothetical protein	1.47397	6.29049e-08	3.80208e-07	66.2453	62.0326	53.6158	180.363	169.512	155.167
CCNA_03247		methyl-accepting chemotaxis protein	-1.16692	6.48152e-08	3.91137e-07	2069.14	2235.19	2319.39	878.019	965.615	1106.38
CCNA_03664		4-hydroxy-tetrahydrodipicolinate reductase	-1.43711	6.57701e-08	3.96275e-07	98.7658	121.18	114.97	46.6324	33.8312	42.7393
CCNA_01162		beta-D-glucoside glucohydrolase	-1.63067	6.58826e-08	3.9633e-07	152.967	174.845	145.002	55.9782	50.7469	45.8973
CCNA_01817	ntrX	nitrogen assimilation regulatory protein ntrX	1.33339	6.69922e-08	4.02061e-07	140.44	127.912	148.134	375.372	350.598	323.597
CCNA_02389		glucosamine-1-phosphate acetyltransferase/UDP-N-acetylglucosamine pyrophosphorylase	-1.26834	6.70452e-08	4.02061e-07	264.018	310.547	257.853	118.026	120.724	106.953
CCNA_03510		threonine synthase	-1.19638	6.85136e-08	4.10225e-07	333.515	358.827	380.378	154.735	156.87	156.535
CCNA_03313		hypothetical protein	2.17955	6.9488e-08	4.1541e-07	1016.32	1091	1049.84	3791.68	4462.87	6048.03
CCNA_02006		lipoprotein releasing system ATP-binding protein lolD	-1.33829	7.11913e-08	4.2493e-07	105.511	83.0948	86.2275	36.3232	34.3654	37.7916
CCNA_03204		alanine racemase	1.28646	7.27696e-08	4.33675e-07	251.973	275.732	259.788	682.818	676.803	561.611
CCNA_02586		phosphoribosylformylglycinamidine synthase II	-1.58883	7.36046e-08	4.3797e-07	627.163	746.218	691.018	238.943	245.009	202.538
CCNA_02612		alanyl-tRNA synthetase	-1.66917	7.64595e-08	4.54252e-07	588.499	746.506	696.084	214.663	240.914	183.484
CCNA_01098		LSU ribosomal protein L35P	-2.05856	7.72081e-08	4.57282e-07	64.1978	110.697	99.0327	19.655	18.6962	27.1594
CCNA_01578		beta-lactamase repressor	1.41901	7.711e-08	4.57282e-07	79.7353	92.2313	109.719	258.213	224.176	271.068
CCNA_01548		transporter, major facilitator superfamily	-1.83837	7.76557e-08	4.58734e-07	104.427	79.6325	69.3689	22.3527	27.7772	21.0538
CCNA_01975		anthranilate phosphoribosyltransferase	-1.92512	7.76926e-08	4.58734e-07	89.0096	105.407	118.194	26.3993	28.6675	27.37
CCNA_01144		cytochrome c oxidase polypeptide II	-2.42272	7.88563e-08	4.63462e-07	9.75613	14.6185	14.4634	2.79409	2.13671	2.21065
CCNA_03641		succinate dehydrogenase iron-sulfur protein	-2.0208	7.87008e-08	4.63462e-07	375.31	328.436	367.757	73.2244	76.7435	113.691
CCNA_03696		acetyl-coenzyme A synthetase	-1.01621	7.87809e-08	4.63462e-07	266.427	256.882	287.978	137.199	127.846	135.902
CCNA_00557		endonuclease/exonuclease/phosphatase family protein	1.90358	7.94424e-08	4.66192e-07	15.2967	9.52128	12.1603	40.6588	46.6515	50.6344
CCNA_01431		fatty acid/phospholipid synthesis protein plsX	-1.64056	8.00581e-08	4.6837e-07	132.611	155.61	157.163	44.4164	39.7072	58.3191
CCNA_02776		cobyric acid synthase CobQ	1.41995	8.00252e-08	4.6837e-07	92.7435	106.561	86.3196	259.85	276.348	228.434
CCNA_01480		hypothetical protein	-1.76052	8.37883e-08	4.89447e-07	164.288	248.419	239.244	56.6526	55.9106	79.5834
CCNA_00221		hypothetical protein	-2.32714	8.41544e-08	4.90836e-07	107.92	118.679	139.843	16.7645	30.2701	26.6331
CCNA_02625	ftsQ	cell division protein FtsQ	-1.20376	8.51605e-08	4.9595e-07	451.191	448.654	442.745	215.627	199.248	168.009
CCNA_03407		ABC transporter permease	1.18624	8.67944e-08	5.04698e-07	489.975	448.75	393.367	1059.73	1017.43	953.949
CCNA_02244		aminotransferase class I family protein	-1.9812	8.86156e-08	5.13729e-07	1454.63	1563.99	1264.95	320.261	334.039	430.445
CCNA_03867		DNA polymerase III, delta subunit	-1.71521	8.85911e-08	5.13729e-07	78.1695	64.8216	75.3569	19.7513	22.7916	24.0014
CCNA_00264		C4-dicarboxylate transport protein	-1.29766	8.90974e-08	5.15742e-07	472.63	509.34	436.02	194.43	176.279	205.801
CCNA_02436		hypothetical protein	1.31561	8.92673e-08	5.15946e-07	76.4833	60.4938	57.5771	171.885	154.555	157.272
CCNA_00496		threonyl-tRNA synthetase	1.21252	8.95849e-08	5.17002e-07	850.59	902.598	814.739	2139.12	1914.85	1896.95
CCNA_00951	fliG	flagellar motor switch protein FliG	-1.50757	8.97653e-08	5.17264e-07	249.805	187.733	211.515	70.623	78.5241	79.1624
CCNA_02715		MASE1-family sensor histidine kinase	1.26479	9.03349e-08	5.19765e-07	793.378	624.557	555.504	1578.47	1589.53	1573.67
CCNA_01100		acylamino-acid-releasing enzyme	1.04042	9.18652e-08	5.27777e-07	539.598	555.504	466.697	1052.79	1056.78	1102.69
CCNA_03483		ABC transporter ATP-binding protein	1.17386	9.31933e-08	5.33807e-07	61.7888	57.4162	62.1833	128.817	138.174	142.324
CCNA_03700		large-conductance mechanosensitive channel	-2.16818	9.30803e-08	5.33807e-07	136.586	248.13	149.885	40.0807	40.9536	38.0021
CCNA_02279		disulfide bond formation protein B	-1.23394	9.35843e-08	5.35246e-07	82.0238	95.5013	93.1368	39.8881	39.3511	35.8968
CCNA_00021		putative aerobic-type carbon monoxide dehydrogenase, large subunit CoxL	1.37116	9.38179e-08	5.35783e-07	998.98	1023.3	796.867	2285.28	2629.76	2377.61
CCNA_03105		DnaJ domain protein	1.59648	9.47994e-08	5.40582e-07	265.584	229.857	269.277	662.007	855.04	795.834
CCNA_03849		fructokinase	-1.68196	9.60885e-08	5.47119e-07	92.8639	108.1	137.724	32.3729	37.3924	36.002
CCNA_03418		PaaI family thioesterase	1.08622	9.65144e-08	5.48729e-07	80.3375	76.8434	84.5693	160.997	184.825	167.799
CCNA_02090		exodeoxyribonuclease III	-1.09949	9.67299e-08	5.49139e-07	72.1472	77.8052	79.3182	37.1903	34.8996	34.8441
CCNA_02424		TetR-family transcriptional regulator	1.68884	1.00324e-07	5.68699e-07	38.9041	30.6797	37.31	98.7567	110.397	135.271
CCNA_01209		L-lactate dehydrogenase	1.26597	1.00645e-07	5.68836e-07	58.6572	69.6303	68.6319	170.632	171.471	132.007
CCNA_03123		ArsR-family transcriptional regulator	1.62003	1.0052e-07	5.68836e-07	101.656	75.7855	80.1474	284.805	258.186	248.119
CCNA_00383		ribonuclease HII	1.43427	1.02641e-07	5.79266e-07	38.3018	36.4501	49.8388	109.451	128.203	99.7951
CCNA_00252	pbpX	multimodular transpeptidase-transglycosylase PbpX	-1.10129	1.03348e-07	5.82394e-07	737.13	707.363	731.644	324.404	310.891	378.758
CCNA_03033		Flp pilus assembly protein TadD	-2.47645	1.03649e-07	5.83237e-07	202.831	226.972	244.311	30.0606	59.2937	33.0545
CCNA_00906		hypothetical protein	-2.25323	1.04386e-07	5.84804e-07	44.8059	35.296	44.1271	9.6348	6.41013	9.57949
CCNA_01462		lactate 2-monooxygenase	1.2617	1.0425e-07	5.84804e-07	253.9	258.709	217.688	585.892	605.935	559.295
CCNA_02704		NADP-dependent malic enzyme	-1.19116	1.04302e-07	5.84804e-07	363.265	383.832	347.95	154.638	143.516	181.063
CCNA_01595		hypothetical protein	3.16689	1.05553e-07	5.90479e-07	1.20446	0.961745	2.85583	14.4522	17.8059	14.3166
CCNA_01762		LPS export ABC transporter permease LptF	-1.85405	1.06813e-07	5.94925e-07	85.2758	103.195	105.297	28.4226	25.9966	26.7384
CCNA_02292		acetyltransferase	-2.16869	1.06723e-07	5.94925e-07	41.1926	42.8938	38.1391	10.5019	10.1494	6.63195
CCNA_03332		dihydropteroate synthase	1.28427	1.06513e-07	5.94925e-07	46.974	39.3354	38.5076	101.454	104.165	98.2161
CCNA_02896		tryptophan halogenase	1.2002	1.08465e-07	6.03248e-07	99.6089	91.6543	86.5039	231.331	224.889	182.01
CCNA_01923	rhlB	ATP-dependent RNA helicase RhlB	-2.34415	1.10227e-07	6.1216e-07	41.313	69.8227	85.5826	12.0435	15.135	11.8954
CCNA_03630	socA	antitoxin protein SocA	-1.42105	1.10411e-07	6.12292e-07	163.566	134.644	137.448	49.9082	47.0076	65.3721
CCNA_00128		argininosuccinate synthase	-1.6294	1.11244e-07	6.16022e-07	110.329	135.221	169.415	44.8018	45.4051	44.0025
CCNA_03713	rpoN	RNA polymerase sigma-54 factor rpoN	-1.28186	1.12012e-07	6.19378e-07	1019.94	965.784	890.281	425.473	401.701	355.599
CCNA_03911		hypothetical protein	2.36935	1.13254e-07	6.25346e-07	4.09517	5.19342	4.05343	25.9176	23.3257	20.0011
CCNA_01396	ttpA	tetratricopeptide repeat family protein TtpA	1.08831	1.14678e-07	6.32294e-07	886.844	817.964	744.818	1812.79	1804.45	1591.25
CCNA_01957	thiG	thiazole biosynthesis protein ThiG	1.00893	1.16398e-07	6.40855e-07	323.398	318.915	300.783	627.418	638.342	632.141
CCNA_03540		conserved hypothetical membrane protein	-1.60509	1.1717e-07	6.44185e-07	66.4862	97.3286	87.9778	23.6052	26.1747	32.9492
CCNA_02647		PBP2-family ligand-binding transcriptional regulator	1.27351	1.18294e-07	6.49432e-07	64.0773	54.2424	47.0751	135.658	144.584	119.48
CCNA_01874		transposase	3.80133	1.18487e-07	6.49558e-07	1.20446	0.384698	1.1976	14.2595	8.90296	15.264
CCNA_02690		urate hydroxylase	1.73924	1.18788e-07	6.50279e-07	8.91301	7.88631	8.29111	27.0738	26.7089	29.8964
CCNA_03682		fumarylacetoacetate hydrolase family protein	1.13348	1.20825e-07	6.60489e-07	97.5613	94.3472	102.994	213.892	201.385	231.592
CCNA_00821		hypothetical protein	1.39279	1.21163e-07	6.61389e-07	239.808	197.062	165.454	572.692	525.809	482.554
CCNA_01523	flmH	acetyltransferase flmH	-2.05172	1.21473e-07	6.62141e-07	33.6045	39.6239	43.1137	8.57497	7.65654	11.5796
CCNA_03296		TetR-family transcriptional regulator	1.06233	1.21685e-07	6.62353e-07	119.482	121.565	107.047	228.152	258.008	240.961
CCNA_01669		sulfate transport system permease protein cysW	-2.22343	1.25822e-07	6.83899e-07	73.2312	86.6532	79.134	18.2098	16.5595	16.3167
CCNA_01801		hypothetical protein	-1.9992	1.27165e-07	6.90219e-07	158.025	133.106	177.798	38.7319	39.173	39.3706
CCNA_03869	parA	chromosome partitioning protein ParA	-1.49677	1.27569e-07	6.91433e-07	58.6572	55.9736	58.7747	20.4258	16.0253	24.5277
CCNA_00788		transporter, major facilitator superfamily	1.23671	1.29282e-07	6.99455e-07	459.14	396.527	357.992	1018.98	1019.74	821.31
CCNA_01360	iolA	malonate-semialdehyde dehydrogenase IolA	1.37757	1.29414e-07	6.99455e-07	24.6914	25.0054	22.9387	64.5531	56.4447	67.4775
CCNA_03358		glyceraldehyde 3-phosphate dehydrogenase	-1.99945	1.29991e-07	7.00598e-07	415.178	545.502	629.756	104.634	132.832	160.43
CCNA_03889		hypothetical protein	1.17324	1.29849e-07	7.00598e-07	175.731	183.597	188.853	446.669	447.463	342.546
CCNA_01001		ribokinase	-1.42576	1.31621e-07	7.07396e-07	213.069	188.117	217.964	79.1017	82.7975	68.7407
CCNA_02012		ribonuclease J1/J2	-1.07267	1.31545e-07	7.07396e-07	406.385	362.289	345.002	184.699	158.651	185.695
CCNA_00754		Nodulin-21 / CCC1-related protein	2.10762	1.32591e-07	7.10612e-07	56.8505	75.0161	78.8576	320.935	333.861	254.857
CCNA_01019		beta-glucosidase	-2.33789	1.3242e-07	7.10612e-07	194.28	187.54	210.226	33.8181	47.5418	36.3178
CCNA_00146		glutathione S-transferase	-1.42419	1.33792e-07	7.15048e-07	66.4862	73.9582	67.3422	24.1833	22.4355	30.528
CCNA_03746		acetylornithine deacetylase	1.2154	1.33629e-07	7.15048e-07	614.275	541.655	520.958	1365.35	1395.27	1133.22
CCNA_02058		conserved hypothetical protein	1.72629	1.34414e-07	7.17374e-07	33.1227	21.1584	21.0041	78.5236	93.1249	76.9517
CCNA_00500		hydroxymethylglutaryl-CoA lyase	1.72868	1.36435e-07	7.27148e-07	51.6714	48.0873	36.1124	160.034	158.829	131.165
CCNA_00452		N-acetylglucosamine-6-phosphate deacetylase	1.42728	1.36837e-07	7.28278e-07	43.1197	33.3726	30.7692	98.7567	89.5637	99.4793
CCNA_02406		membrane integrity-associated transporter subunit PqiC	1.5147	1.37204e-07	7.29216e-07	72.1472	71.1691	76.0939	191.347	187.852	247.593
CCNA_02013		pantothenate kinase/Bvg accessory factor	-1.12976	1.38139e-07	7.33169e-07	83.1078	92.9046	101.336	42.9712	40.4194	43.2656
CCNA_03860	ldtX	L,D-transpeptidase LdtX	-1.62213	1.38954e-07	7.36476e-07	30.8342	31.4491	34.0857	8.76766	10.3274	12.2112
CCNA_03770		malate dehydrogenase	-1.54554	1.3985e-07	7.40203e-07	645.711	806.135	819.161	242.508	248.749	286.648
CCNA_03564		PaaI-family thioesterase-like protein	1.43716	1.41376e-07	7.47247e-07	116.11	86.3647	106.955	296.174	304.659	237.066
CCNA_02544		hypothetical protein	1.46875	1.42252e-07	7.48778e-07	101.897	74.3429	67.5264	248.578	212.246	212.854
CCNA_03281		Lrp-family transcriptional regulator	-1.66216	1.41915e-07	7.48778e-07	79.0126	81.9407	89.4518	24.087	26.5308	28.5279
CCNA_03657		tryptophan synthase alpha chain	-1.88334	1.42084e-07	7.48778e-07	165.372	179.077	214.371	48.2703	50.9249	52.3187
CCNA_02645	mraW	S-adenosyl-methyltransferase MraW	1.78123	1.42861e-07	7.5095e-07	160.555	154.649	143.897	601.789	577.624	398.759
CCNA_03829		hypothetical protein	-1.23504	1.44366e-07	7.57824e-07	90.2141	81.2675	92.9525	34.6853	39.3511	38.4232
CCNA_01121		MA superfamily peptidase	1.17141	1.44657e-07	7.58314e-07	1367.79	1261.14	1036.48	2767.11	2814.05	2674.36
CCNA_01547		methionyl-tRNA synthetase	-1.50553	1.46599e-07	7.67441e-07	193.195	224.567	251.313	78.1382	69.0869	88.1102
CCNA_01327	adk	adenylate kinase/nucleoside-diphosphate kinase	-1.27457	1.47454e-07	7.70864e-07	1081.85	1285.95	996.315	465.361	441.765	483.29
CCNA_03678		DUF4142 domain-containing protein	2.54825	1.48389e-07	7.74696e-07	1.44535	2.69289	2.7637	15.223	10.8616	14.8429
CCNA_00593		hypothetical protein	1.40375	1.50511e-07	7.83639e-07	251.732	173.499	244.127	613.544	585.636	571.611
CCNA_03112		magnesium and cobalt efflux protein corB	0.987562	1.50431e-07	7.83639e-07	142.006	126.566	141.133	271.123	267.267	273.91
CCNA_00030		Ribonuclease I	-1.25857	1.52037e-07	7.90509e-07	70.3405	70.5921	81.5292	28.3263	32.5848	32.2123
CCNA_00292	pstC	phosphate transport system permease protein pstC	-1.82269	1.52623e-07	7.92483e-07	30.232	29.4294	39.1524	11.3691	7.12237	9.05314
CCNA_02194		fumarate hydratase	-2.01068	1.55265e-07	8.0511e-07	378.442	474.044	490.926	94.71	103.452	135.06
CCNA_00346		dihydrolipoamide dehydrogenase	-1.23343	1.56364e-07	8.08462e-07	795.787	921.736	957.162	359.763	372.5	405.286
CCNA_00758		translation elongation factor P EF-P	-1.53256	1.56462e-07	8.08462e-07	68.5338	81.6522	90.1888	26.2066	25.8186	30.9491
CCNA_03246		DUF2332 family protein	-1.38215	1.56545e-07	8.08462e-07	679.316	637.637	655.458	284.323	246.968	225.276
CCNA_02962		type II toxin-antitoxin system HicB family antitoxin	1.82911	1.56935e-07	8.09387e-07	160.193	99.1559	106.863	470.178	423.781	406.023
CCNA_01372		lysine decarboxylase family	-2.00067	1.57697e-07	8.12227e-07	19.3918	33.084	23.123	5.39549	6.76625	6.84249
CCNA_03403		DUF1192 family protein	1.34981	1.59506e-07	8.20437e-07	215.598	177.346	194.749	493.494	449.955	553.926
CCNA_01666	kdpD	osmosensitive K+ channel histidine kinase kdpD	1.34234	1.60921e-07	8.26606e-07	84.794	73.1888	72.5932	212.062	199.248	173.168
CCNA_01731		colicin V production protein CvpA	-2.14627	1.62538e-07	8.33796e-07	29.9911	36.7387	36.573	9.05671	5.16371	8.63207
CCNA_00198	trmD	tRNA (guanine-N1)-methyltransferase	-1.523	1.72171e-07	8.8203e-07	320.387	447.981	480.976	148.954	143.694	142.113
CCNA_03695		aldehyde dehydrogenase	-1.92787	1.72496e-07	8.82516e-07	1559.05	1622.94	1534.41	373.926	371.253	494.133
CCNA_01107	parE2	toxin protein parE2	1.99489	1.75344e-07	8.95892e-07	18.0669	13.753	11.5154	49.9082	55.9106	66.2143
CCNA_01388		methyltransferase	1.41232	1.76542e-07	9.00811e-07	389.763	366.136	375.495	1161.09	1063.19	787.202
CCNA_01770		nucleoside diphosphate kinase	-1.74306	1.7722e-07	9.03069e-07	112.978	136.856	156.61	39.5027	32.0506	49.3712
CCNA_00090		UDP-glucose 4-epimerase	-2.03729	1.77565e-07	9.03625e-07	24.0892	26.0633	27.0843	7.41879	5.51983	5.68453
CCNA_01918	popA	cyclic di-GMP effector protein PopA	-1.56021	1.79431e-07	9.11909e-07	426.5	434.613	479.871	160.708	156.514	137.587
CCNA_03300		efflux RND transporter periplasmic adaptor subunit	-2.20928	1.80959e-07	9.18457e-07	116.471	164.266	151.819	35.456	32.2287	25.8962
CCNA_03456		alpha/beta hydrolase	2.37469	1.82802e-07	9.26584e-07	184.042	176.865	105.021	822.812	1035.41	558.032
CCNA_03131		LytR/AlgR-family transcriptional regulator	1.58161	1.83792e-07	9.30372e-07	162.964	151.186	137.172	516.714	474.171	359.81
CCNA_03503		polyisoprenoid-binding protein	-1.50659	1.85159e-07	9.36053e-07	177.297	216.97	229.295	76.2112	68.5528	74.5305
CCNA_02242		PHB granule-associated protein, phasin2	-1.9545	1.85847e-07	9.38293e-07	109.967	103.58	154.952	33.9145	28.1333	32.7387
CCNA_00152		winged helix-turn-helix transcription repressor HrcA	1.14671	1.86478e-07	9.4024e-07	338.213	315.068	323.077	713.746	790.405	657.827
CCNA_03994		hypothetical protein	1.71359	1.88209e-07	9.47724e-07	6.50409	4.71255	5.34316	17.2463	19.2304	17.7905
CCNA_01659		queuine tRNA-ribosyltransferase	-1.90847	1.89251e-07	9.51718e-07	77.5673	86.6532	76.923	21.871	22.0793	20.3169
CCNA_00247	spdR	two-component receiver protein SpdR	1.39058	1.92638e-07	9.67481e-07	1291.18	1380.2	1183.33	3150.77	4021.11	2935.01
CCNA_01730		amidophosphoribosyltransferase	-1.07188	1.95885e-07	9.82504e-07	484.434	505.782	478.213	235.378	233.97	229.171
CCNA_01758	pdxA	4-hydroxythreonine-4-phosphate dehydrogenase	-1.54695	1.97095e-07	9.87278e-07	65.2818	63.956	74.1593	27.4592	22.4355	19.5801
CCNA_00453		glucosamine-6-phosphate deaminase	-1.39299	2.13165e-07	1.06638e-06	85.878	73.4773	70.1059	31.1204	27.9553	28.1069
CCNA_01040		beta-xylosidase/alpha-L-arabinofuranosidase	1.56837	2.14559e-07	1.07196e-06	18.3078	16.542	17.8719	54.3402	58.9376	43.3709
CCNA_00603		SpoIIM-family membrane protein	-1.54184	2.16786e-07	1.08167e-06	56.8505	64.6293	58.4062	25.0505	21.011	15.6851
CCNA_02811		heavy metal translocating P-type ATPase	1.30081	2.20187e-07	1.09721e-06	28.9071	23.1781	21.3726	62.9152	61.7865	56.0032
CCNA_02256		Mg2+ transporter mgtE	-1.23474	2.22355e-07	1.10658e-06	155.255	180.423	166.651	72.9354	63.0329	77.1623
CCNA_01438		cytochrome oxidase assembly protein	-1.70154	2.25704e-07	1.12179e-06	129.359	150.032	154.491	51.2571	33.119	48.3185
CCNA_00498		hypothetical protein	2.41621	2.28049e-07	1.13197e-06	2.04758	1.63497	2.48733	11.5618	11.93	9.79003
CCNA_01079		hypothetical protein	1.81415	2.28575e-07	1.13312e-06	5.90186	6.53987	5.43528	24.376	21.5452	17.0536
CCNA_03490		hypothetical protein	1.87709	2.29858e-07	1.138e-06	24.0892	18.2732	15.4767	66.4801	64.2793	80.8467
CCNA_03312		hypothetical protein	2.90291	2.3132e-07	1.14377e-06	0.843122	0.865571	1.38185	9.82749	8.19072	5.68453
CCNA_01549		sulfate adenylyltransferase subunit 1/adenylylsulfate kinase	-1.42881	2.32684e-07	1.14903e-06	236.436	253.901	277.66	80.7396	114.136	91.0578
CCNA_00501		glucosyltransferase	1.19378	2.34264e-07	1.15534e-06	198.134	201.582	192.262	515.943	473.281	365.073
CCNA_01243		ATP-dependent helicase hrpB	1.3292	2.41314e-07	1.18858e-06	175.249	164.074	163.703	471.045	438.56	354.336
CCNA_00017	moaD	molybdopterin converting factor, small subunit	1.66229	2.43304e-07	1.19684e-06	23.1256	19.0426	15.4767	64.6495	62.6768	54.7399
CCNA_00439		methyl-accepting chemotaxis protein	-1.13021	2.43794e-07	1.19772e-06	3026.57	3304.75	2835.1	1417.95	1448.87	1320.92
CCNA_03640		phenylpropionate dioxygenase ferredoxin reductase subunit	-1.76828	2.45527e-07	1.20341e-06	231.256	256.209	296.269	73.4171	85.1123	71.8988
CCNA_03948		hypothetical protein	1.71849	2.4558e-07	1.20341e-06	13.3695	14.8109	10.0415	39.2136	37.2144	49.0554
CCNA_03846		DUF2244 domain-containing protein	1.50583	2.50991e-07	1.22835e-06	53.7189	42.3168	37.7706	141.824	127.846	109.796
CCNA_00551		hypothetical protein	-1.38238	2.52653e-07	1.23333e-06	816.504	1223.24	893.321	332.208	368.76	424.129
CCNA_02161		TetR-family transcriptional regulator	-1.31239	2.52584e-07	1.23333e-06	662.453	829.217	726.024	326.812	280.265	285.7
CCNA_03009		nicotinate-nucleotide pyrophosphorylase	1.73209	2.54779e-07	1.24213e-06	208.613	198.119	211.331	789.571	765.832	498.239
CCNA_03811	oxyR	LysR-family transcriptional regulator OxyR	1.17379	2.59495e-07	1.26351e-06	34.0862	31.0644	37.7706	77.7528	83.1536	71.583
CCNA_02792		TonB-dependent outer membrane receptor	1.06991	2.62823e-07	1.2781e-06	54.5621	64.2446	59.5117	110.8	134.435	129.586
CCNA_00873		amidophosphoribosyltransferase family protein	1.83946	2.64967e-07	1.28689e-06	97.4409	74.7276	104.468	322.958	387.635	280.016
CCNA_01608		TetR-family transcriptional regulator	-1.93673	2.66924e-07	1.29475e-06	94.5502	81.2675	120.037	26.9774	29.2017	21.3696
CCNA_03901		hypothetical protein	-2.08947	2.67871e-07	1.2977e-06	10.8401	9.32893	11.2391	2.216	2.67089	2.52646
CCNA_02172		ABC-type transporter, permease component	1.20828	2.75315e-07	1.33208e-06	605.001	567.526	457.208	1329.02	1386.01	1050.69
CCNA_00334		conserved hypothetical membrane protein	2.36234	2.76929e-07	1.33531e-06	2.64981	3.84698	2.67158	14.8376	18.5182	14.4219
CCNA_02852		hypothetical protein	-1.33945	2.76418e-07	1.33531e-06	836.377	882.401	803.408	336.929	350.064	309.807
CCNA_03082		hypothetical protein	-1.43535	2.77028e-07	1.33531e-06	87.0825	97.2324	91.847	31.3131	26.7089	43.5814
CCNA_01816	ntrY	nitrogen regulation protein ntrY	1.08115	2.77476e-07	1.33579e-06	219.332	165.132	182.773	405.721	382.293	411.602
CCNA_00472		GDP-mannose 4,6 dehydratase	-1.79501	2.82362e-07	1.3576e-06	40.5903	56.743	67.158	15.7047	11.93	19.3695
CCNA_02779		alpha/beta hydrolase domain protein	-1.19484	2.82964e-07	1.35879e-06	230.654	277.463	298.664	125.445	99.8912	126.639
CCNA_02902		xylan alpha-1,2-glucuronosidase	1.38723	2.85773e-07	1.37057e-06	68.8951	58.7626	52.234	174.101	149.392	146.535
CCNA_00482		toxin protein module HipA	1.1765	2.87834e-07	1.37873e-06	43.481	38.566	40.2579	96.4443	91.3443	88.5313
CCNA_01106	parD2	antitoxin protein parD2	1.6878	2.89804e-07	1.38507e-06	11.5628	12.118	11.6075	36.7086	35.6118	41.3708
CCNA_02547	divK	response regulator receiver protein DivK	-1.11668	2.89882e-07	1.38507e-06	476.244	483.277	498.388	218.035	209.754	244.33
CCNA_03732	manA	phosphomannose isomerase	-1.3933	2.91006e-07	1.38871e-06	120.205	143.589	163.888	52.606	52.7055	57.4769
CCNA_03012	ahpC	alkyl hydroperoxide reductase subunit C	-2.2943	2.98827e-07	1.42426e-06	128.757	165.709	130.355	24.1833	31.5165	31.1597
CCNA_02211		zinc ribbon domain protein	0.911883	3.00427e-07	1.43011e-06	150.798	172.056	163.335	296.463	317.479	301.175
CCNA_00993		long-chain-fatty-acid--CoA ligase	2.09997	3.02463e-07	1.43623e-06	35.8929	45.1058	58.959	184.121	175.21	241.593
CCNA_01916		BrkB/YihY/UPF0761 family protein	-1.42316	3.02368e-07	1.43623e-06	54.5621	55.685	51.7733	22.5454	16.3814	21.0538
CCNA_03607	nrdE	ribonucleoside-diphosphate reductase alpha chain	-1.22786	3.07696e-07	1.45927e-06	5573.16	5920.79	4885.4	2016.08	2455.79	2521.41
CCNA_03515		hypothetical protein	-1.55281	3.11676e-07	1.47632e-06	98.284	82.9024	107.876	26.6884	32.5848	39.2654
CCNA_03159		sulfite reductase (NADPH) flavoprotein alpha-component	-2.09198	3.15189e-07	1.49112e-06	60.3435	67.6107	88.6227	17.9207	18.162	14.8429
CCNA_03666		YnbE-like lipoprotein	-1.37672	3.23356e-07	1.52786e-06	124.3	110.697	114.786	41.1406	36.8582	56.2137
CCNA_03181		crotonyl-CoA carboxylase/reductase	-1.13607	3.32543e-07	1.56934e-06	325.807	363.347	348.871	148.665	167.019	156.851
CCNA_03195	rpoH	RNA polymerase sigma factor RpoH	1.17818	3.34071e-07	1.57461e-06	304.488	286.119	299.033	594.371	734.85	684.249
CCNA_02138		Flagellar motility protein MotE	-1.12786	3.36034e-07	1.58192e-06	109.967	110.312	118.379	52.606	55.3764	47.1606
CCNA_00311		Zn-dependent protease family protein	-0.893195	3.38997e-07	1.59391e-06	340.019	342.477	355.136	194.141	183.401	181.063
CCNA_01473	fixI	E1-E2 cation pump ATPase fixI	1.90809	3.40139e-07	1.59539e-06	9.27435	6.15517	8.84385	29.8679	34.1874	27.1594
CCNA_02602		LysR-family transcriptional regulator	2.20103	3.40145e-07	1.59539e-06	21.6803	17.9846	21.0963	102.514	117.341	60.1087
CCNA_00767		twin transmembrane helix protein	1.37743	3.42423e-07	1.6015e-06	116.471	98.0018	96.1768	307.157	228.272	270.752
CCNA_01204		UDP-glucuronate decarboxylase family protein	-0.987299	3.42701e-07	1.6015e-06	356.4	341.131	317.641	153.097	167.198	191.695
CCNA_01601		hypothetical protein	3.78053	3.4244e-07	1.6015e-06	33.484	35.5846	35.2833	399.748	343.654	690.881
CCNA_00250		poly(3-hydroxyalkanoate) depolymerase	-0.936501	3.4345e-07	1.60305e-06	400.363	418.359	431.782	207.63	212.959	232.75
CCNA_01823		hypothetical protein	1.36699	3.46587e-07	1.61572e-06	16.9829	17.6961	14.6476	45.7653	38.8169	42.4234
CCNA_03392		phosphoribosylaminoimidazole carboxylase ATPase subunit	-1.55741	3.47658e-07	1.61874e-06	58.8981	50.684	68.6319	19.3659	22.7916	18.6326
CCNA_01799	pdhA	pyruvate dehydrogenase E1 component alpha subunit	-1.23824	3.48838e-07	1.62096e-06	237.038	259.479	320.037	108.68	110.753	126.639
CCNA_03035	cpaH	TadC-related pilus assembly protein CpaH	-1.22897	3.4898e-07	1.62096e-06	60.3435	55.3965	54.5371	21.7746	24.216	26.6331
CCNA_01942		Rrf2 family protein	2.34472	3.53393e-07	1.63749e-06	4.6974	6.15517	7.92261	32.0839	29.7359	34.3177
CCNA_02181		phosphatase/phosphohexomutase family protein	-2.62614	3.53129e-07	1.63749e-06	37.8201	32.0261	44.035	4.6247	6.41013	7.47411
CCNA_00067		YciI-like protein	-1.70754	3.60667e-07	1.66918e-06	45.6491	44.7211	53.4316	13.1997	11.7519	18.7379
CCNA_02790		RNA polymerase ECF-type sigma factor	1.25356	3.62497e-07	1.67562e-06	160.795	132.432	133.671	323.151	317.301	376.863
CCNA_00673		AraC-family transcriptional regulator	1.45604	3.65762e-07	1.68664e-06	24.2097	20.7737	29.848	68.118	65.1696	72.1093
CCNA_01551		hypothetical protein	2.12394	3.65421e-07	1.68664e-06	30.5933	25.1977	12.9894	100.395	99.5351	98.5319
CCNA_01950		peptide chain release factor 2 (RF-2)	-1.40298	3.66263e-07	1.68692e-06	62.3911	72.1309	91.3864	28.808	28.6675	28.0016
CCNA_00898		ribosomal large subunit pseudouridine synthase F	-2.16653	3.67877e-07	1.69232e-06	58.7777	57.7047	74.7121	12.8143	18.162	12.1059
CCNA_03759		exonuclease	0.980381	3.76012e-07	1.72767e-06	50.8282	49.7222	48.6412	101.936	92.7688	99.4793
CCNA_00033	pnp	polyribonucleotide nucleotidyltransferase	-2.0734	3.78218e-07	1.73572e-06	1762.13	2466.01	2327.68	462.952	455.475	638.983
CCNA_01997		ribosome recycling factor (RRF)	-1.49347	3.86112e-07	1.76983e-06	305.572	334.88	322.708	103.381	100.425	137.903
CCNA_03089		YecT-family protein	-1.08849	3.90889e-07	1.78959e-06	326.168	325.358	341.594	154.06	144.05	168.641
CCNA_01959		3-dehydroquinate dehydratase	1.48339	3.94282e-07	1.80297e-06	115.267	89.7308	119.576	287.213	314.274	306.123
CCNA_01207		two-component sensor histidine kinase	1.28792	4.02806e-07	1.83975e-06	181.271	142.915	126.762	410.828	368.048	321.597
CCNA_00132	hetN	ketoacyl reductase hetN	-1.06099	4.07248e-07	1.85562e-06	348.932	384.313	350.253	178.051	180.552	160.851
CCNA_01474	ccoS	cytochrome cbb3 oxidase maturation protein ccoS	2.83459	4.07173e-07	1.85562e-06	1.92714	0.865571	0.644864	6.74436	7.8346	9.26368
CCNA_00966		pyridoxamine 5'-phosphate oxidase	1.25747	4.09972e-07	1.86581e-06	51.6714	44.625	43.7586	115.136	129.093	90.8472
CCNA_03953		hypothetical protein	1.55046	4.15312e-07	1.88787e-06	9.1539	13.2721	8.38323	30.0606	27.5992	32.6334
CCNA_00600		hypothetical protein	-2.09504	4.20604e-07	1.90966e-06	148.269	185.905	179.272	47.0178	43.9806	29.3701
CCNA_00127		KTSC domain protein	2.29314	4.2235e-07	1.91532e-06	51.1896	38.1813	79.0419	256.382	248.571	321.176
CCNA_00321		LSU ribosomal protein L21P	-1.3302	4.25114e-07	1.9233e-06	262.813	248.13	371.349	119.182	106.835	124.639
CCNA_01086	lepA	GTP-binding protein lepA	-1.06818	4.25058e-07	1.9233e-06	160.314	174.268	191.893	75.6331	82.0853	93.3737
CCNA_00350		conserved hypothetical protein	-1.75255	4.27241e-07	1.93064e-06	85.9985	122.911	110.917	36.9976	31.3384	26.5278
CCNA_02099		Na+ driven multidrug efflux pump	-1.03807	4.3419e-07	1.95974e-06	429.149	449.423	388.208	232.199	188.743	195.59
CCNA_03279		SDR family oxidoreductase	-1.45303	4.34992e-07	1.96105e-06	89.371	86.8456	119.023	36.9976	32.0506	38.5285
CCNA_01919		DsbA family dithiol-disulfide isomerase	-1.23216	4.35873e-07	1.96271e-06	60.1026	64.3407	63.1045	29.0971	28.3114	22.5276
CCNA_01426	cleB	single domain receiver protein CleB	1.57488	4.40231e-07	1.98001e-06	200.904	234.473	155.781	652.276	605.757	503.081
CCNA_01084		hypothetical protein	1.31394	4.44226e-07	1.99563e-06	105.511	88.2882	112.483	225.069	240.914	295.385
CCNA_02465		UDP-glucose/GDP-mannose dehydrogenase family protein	-1.423	4.55546e-07	2.04409e-06	66.7271	51.1648	68.3556	23.0272	19.7646	26.3173
CCNA_02967		PAS-family sensor histidine kinase	1.40066	4.64371e-07	2.08125e-06	1531.59	1143.61	1220.27	3651.78	3829.16	2803.95
CCNA_02731		acetyltransferase	1.22312	4.67796e-07	2.09415e-06	209.576	173.306	150.253	467.384	436.957	339.914
CCNA_03850		imidazoleglycerol-phosphate dehydratase	-1.6902	4.72237e-07	2.11156e-06	35.1703	42.0283	53.1552	13.8741	12.6422	13.7903
CCNA_00774		ring hydroxylating diooxygenase	0.939304	4.75234e-07	2.12249e-06	210.54	210.141	220.636	394.063	451.202	384.969
CCNA_00079		MerR-family transcriptional regulator	-1.80452	4.77665e-07	2.13086e-06	769.771	799.98	865.96	186.337	228.094	282.858
CCNA_02501		type IV secretory pathway, VirB4 ATPase	0.955048	4.79878e-07	2.13825e-06	66.968	56.0697	65.1312	129.299	118.587	116.743
CCNA_01400	glnK	nitrogen regulatory protein GlnK	-2.63201	4.82473e-07	2.14731e-06	57.2119	59.7244	68.3556	8.38227	10.6835	10.948
CCNA_00958		conserved hypothetical protein	-1.43178	4.92494e-07	2.18683e-06	144.776	104.638	129.157	44.4164	41.6658	53.8978
CCNA_02546	pleD	GGDEF/response regulator protein PleD	-1.01236	4.92193e-07	2.18683e-06	848.904	861.05	820.912	443.297	413.453	397.812
CCNA_03055		AraC-family transcriptional regulator	1.66082	5.03057e-07	2.23115e-06	12.5264	18.177	12.8052	49.9082	48.076	40.0023
CCNA_00015	moaB	molybdenum cofactor biosynthesis protein B	-1.53495	5.16813e-07	2.27897e-06	31.6773	35.296	38.5076	11.5618	9.08102	15.3693
CCNA_01062		GDP-mannose 4,6 dehydratase	-1.19509	5.16268e-07	2.27897e-06	116.11	138.876	141.686	61.47	50.3907	61.0561
CCNA_03205		M28-family zinc peptidase	-1.37905	5.14569e-07	2.27897e-06	440.23	548.002	582.865	183.543	184.291	236.013
CCNA_03516	coxE	protoheme IX farnesyltransferase coxE	-0.97919	5.16534e-07	2.27897e-06	370.974	381.717	413.45	210.328	195.687	185.484
CCNA_03573		amidohydrolase family protein	1.18582	5.16057e-07	2.27897e-06	404.337	460.387	458.959	978.028	1099.16	934.579
CCNA_02420	exbD	TonB accessory protein exbD	-1.06542	5.18006e-07	2.28161e-06	1933.16	1832.22	1922.8	953.074	829.578	935.105
CCNA_02961		NeuB-family N-acetylneuraminate synthase	-1.07511	5.21053e-07	2.29239e-06	270.04	296.506	296.545	134.694	117.341	157.167
CCNA_02992		conserved hypothetical membrane protein	1.16302	5.23793e-07	2.3018e-06	56.6097	42.8938	41.7319	114.654	107.548	93.6895
CCNA_03935		hypothetical protein	1.24195	5.2816e-07	2.31834e-06	27.1004	23.2742	31.9668	63.397	65.5258	66.0037
CCNA_03662		hypothetical protein	1.51513	5.40483e-07	2.36971e-06	42.6379	38.8545	53.8922	115.039	146.008	126.639
CCNA_01968		pentapeptide envelope resistance protein	1.67337	5.41281e-07	2.3705e-06	535.744	397.393	263.289	1243.76	1408.8	1162.91
CCNA_02949	flmE	S-adenosylmethionine-dependent methyltransferase related protein	-1.47215	5.44184e-07	2.3805e-06	342.428	376.427	420.543	127.565	147.433	136.008
CCNA_00671		ABC-type polysaccharide/polyol phosphate export system, permease component	-1.93257	5.45372e-07	2.38297e-06	16.5011	23.6589	27.3606	5.29914	6.41013	6.10561
CCNA_02103		hypothetical protein	1.40903	5.4925e-07	2.39718e-06	10.5993	8.84805	11.0548	26.2066	30.4481	24.633
CCNA_00434		conserved membrane-spanning protein	2.42747	5.52137e-07	2.40704e-06	90.2141	61.6479	82.4504	510.259	473.459	276.437
CCNA_02145	flgH	flagellar L-ring protein flgH	-2.35352	5.57169e-07	2.42622e-06	122.373	119.449	165.638	23.4126	22.9696	33.0545
CCNA_03028		prephenate dehydratase	-2.4246	5.66444e-07	2.46381e-06	44.9264	51.7419	74.5278	10.6946	11.0397	10.2111
CCNA_01229		2-hydroxychromene-2-carboxylate isomerase	1.16822	5.68634e-07	2.47053e-06	38.1814	40.8742	45.6011	94.3246	99.1789	87.0576
CCNA_03249		TonB-dependent receptor	-1.00404	5.69341e-07	2.4708e-06	117.555	113.39	122.708	56.4599	54.8422	64.8458
CCNA_03619		zinc metalloprotease	-1.43619	5.71379e-07	2.47684e-06	710.03	597.436	798.341	255.129	218.657	303.912
CCNA_00568		N-acetylglucosamine-6-phosphate deacetylase	1.4576	5.81238e-07	2.51673e-06	6.50409	5.48195	6.26439	16.8609	16.7376	16.5272
CCNA_00815		lignostilbene-alpha,beta-dioxygenase	1.75242	5.85408e-07	2.52367e-06	62.5115	56.4544	68.4477	184.988	201.563	244.961
CCNA_01115	cckN	two component sensor histidine kinase CckN	-1.23068	5.85435e-07	2.52367e-06	81.9033	87.8073	83.0953	41.2369	33.2971	32.9492
CCNA_02120		tetratricopeptide repeat family protein	1.3624	5.85476e-07	2.52367e-06	62.5115	59.2435	63.7494	132.96	176.635	167.799
CCNA_02435		UDP-N-acetylglucosamine 1-carboxyvinyltransferase	-1.21274	5.84125e-07	2.52367e-06	273.774	315.549	316.812	136.236	111.821	142.429
CCNA_02800		HTH/XRE-family transcriptional regulator	1.62585	5.91003e-07	2.54463e-06	14.8149	9.61745	9.12022	33.9145	37.9266	31.3702
CCNA_00012	mutS	DNA mismatch repair protein MutS	-0.967679	5.95092e-07	2.5565e-06	368.565	365.848	368.954	200.018	187.14	176.957
CCNA_01616	rodA	SEDS-family peptidoglycan polymerase RodA	-1.15097	5.94973e-07	2.5565e-06	177.658	163.304	151.451	75.1514	66.7722	79.4782
CCNA_02718	tauC	ABC transporter ATP-binding protein	1.31389	5.96227e-07	2.5585e-06	18.91	14.7147	17.9641	46.1507	42.7342	39.2654
CCNA_01983		citrate synthase	-2.14566	5.99977e-07	2.56884e-06	600.183	765.645	778.258	132.286	142.269	209.696
CCNA_02667	flbY	flagellar basal-body protein FlbY	-2.18644	5.99639e-07	2.56884e-06	42.9992	34.6228	32.0589	7.99688	7.65654	8.31626
CCNA_00109	cnoX	chaperedoxin CnoX	-1.16083	6.041e-07	2.58009e-06	199.459	257.267	262.367	115.425	103.808	102.322
CCNA_01151		DeoR-family transcriptional regulator	1.13291	6.04625e-07	2.58009e-06	33.7249	32.7955	37.9548	72.7427	87.427	69.4776
CCNA_02555		HIT family protein	-1.35506	6.04161e-07	2.58009e-06	62.5115	79.6325	70.7508	22.8345	29.2017	31.3702
CCNA_03535		fatty acid desaturase	0.963738	6.16658e-07	2.62851e-06	130.804	118.583	114.141	220.059	242.695	246.224
CCNA_00928		GntR family transcriptional regulator	2.17448	6.33671e-07	2.69803e-06	121.891	51.8381	93.321	471.816	393.867	338.019
CCNA_00630	cheAII	chemotaxis histidine kinase protein cheAII	1.50425	6.37406e-07	2.71092e-06	45.5286	28.7562	31.0456	113.209	99.8912	84.9522
CCNA_03842	moeB	molybdopterin biosynthesis protein MoeB	-1.52926	6.39991e-07	2.7189e-06	35.0498	46.0676	37.9548	13.4887	13.8886	13.8955
CCNA_01397		4-diphosphocytidyl-2-C-methyl-D-erythritol kinase	1.47844	6.44534e-07	2.73516e-06	15.8989	21.5431	24.2285	67.9253	49.5004	54.6347
CCNA_02330		DUF2093 domain-containing protein	1.44869	6.47569e-07	2.74501e-06	116.471	90.5002	71.1193	295.885	223.108	238.75
CCNA_02106		TonB-dependent outer membrane receptor	-1.14199	6.5047e-07	2.75426e-06	65.2818	68.0915	72.2247	29.3861	27.4211	36.1073
CCNA_01383		hypothetical protein	0.8978	6.52367e-07	2.75924e-06	187.896	176.288	177.706	312.071	336.176	361.389
CCNA_00971		hydroxyacylglutathione hydrolase	-1.32217	6.53819e-07	2.75929e-06	150.558	167.728	156.978	67.5399	64.9916	57.5822
CCNA_01026		hypothetical protein	-1.05669	6.53622e-07	2.75929e-06	572.239	489.144	500.599	232.584	233.079	284.963
CCNA_01232		conserved hypothetical protein	1.57964	6.54817e-07	2.76046e-06	26.8595	23.2742	16.4901	57.5197	69.265	72.0041
CCNA_03013	ahpF	alkyl hydroperoxide reductase subunit F	-1.79686	6.62352e-07	2.78916e-06	23.3665	36.1616	33.7172	7.41879	9.43713	10.1058
CCNA_00353		O-antigen acetylase	-1.41629	6.65694e-07	2.80015e-06	69.8587	82.133	88.1621	34.1072	25.2844	30.2122
CCNA_01675		outer membrane translocation and assembly protein TamA	1.11737	6.67826e-07	2.80604e-06	384.343	314.875	383.325	856.052	723.988	768.254
CCNA_02188		PaaI-family thioesterase	-0.973186	6.68799e-07	2.80705e-06	168.384	176.961	173.745	81.8958	89.7418	92.8474
CCNA_00408		antiporter protein	-1.48651	6.72434e-07	2.81922e-06	40.9517	46.837	45.0483	16.2828	16.5595	14.6324
CCNA_02054		methylmalonyl-CoA carboxylase, carboxyltransferase subunit	-0.968999	6.77988e-07	2.8394e-06	713.041	732.754	719.576	371.614	348.818	385.601
CCNA_00275		transposase, DDE family	3.10263	6.9115e-07	2.89136e-06	3.61338	2.50054	2.11884	21.4856	17.0937	30.9491
CCNA_02347		phosphomannomutase/phosphoglucomutase	-1.58643	6.95622e-07	2.90657e-06	180.669	217.258	195.946	56.3636	58.9376	82.2152
CCNA_03130	ctrA	cell cycle response regulator CtrA	-1.33589	6.96303e-07	2.90657e-06	3689.26	3748.02	3472.04	1412.46	1418.78	1490.4
CCNA_03094		citrate lyase beta subunit	-1.27308	6.99839e-07	2.91815e-06	284.012	315.645	349.793	120.435	125.176	147.166
CCNA_01405		GIY-YIG domain protein	1.20121	7.07653e-07	2.94753e-06	237.52	178.981	212.805	468.829	453.695	524.03
CCNA_03764		acyl-CoA thioesterase	-1.58025	7.10791e-07	2.95738e-06	34.6885	42.7977	45.2326	14.5485	15.3131	11.3691
CCNA_02226		VOC family protein	1.29977	7.15799e-07	2.97499e-06	82.1442	82.5177	73.6987	182.676	196.755	207.38
CCNA_03060		YegP family protein	1.42342	7.298e-07	3.02989e-06	495.154	500.492	451.22	1209.55	1098.8	1572.09
CCNA_00907		iron-containing redox enzyme	-1.51577	7.44302e-07	3.08676e-06	30.232	23.7551	28.1898	9.2494	9.79325	9.68476
CCNA_01552	tipN	polar localization protein TipN	1.02729	7.52639e-07	3.11459e-06	584.525	487.22	508.705	1168.8	1061.05	991.214
CCNA_02078	serS	seryl-tRNA synthetase	-0.906627	7.52185e-07	3.11459e-06	584.284	631.674	611.607	316.792	305.906	352.02
CCNA_00690	cdnL	CarD-family transcriptional regulator CdnL	-2.03437	7.56025e-07	3.12523e-06	119.242	145.801	168.125	31.7948	30.2701	43.3709
CCNA_00162		beta-barrel type 2 porin	-1.49828	7.58399e-07	3.12829e-06	2155.74	2643.74	2709.44	791.595	754.971	1111.12
CCNA_00342	sucA	2-oxoglutarate dehydrogenase E1 component	-1.08906	7.58072e-07	3.12829e-06	1843.79	1839.05	1746.01	858.364	787.199	906.156
CCNA_00377	smc	chromosome partition protein Smc	-1.60432	7.73422e-07	3.18683e-06	118.398	128.778	155.965	41.9114	54.13	37.16
CCNA_03896		hypothetical protein	-1.94628	7.78924e-07	3.20605e-06	28.7866	31.1605	49.9309	8.96036	8.7249	10.7374
CCNA_03318	imuB	DNA polymerase Y-family protein ImuB	1.52417	7.8393e-07	3.2232e-06	25.5346	36.8348	30.9535	94.5173	104.521	70.3198
CCNA_00398		hypothetical protein	-1.39641	7.87169e-07	3.23304e-06	967.664	1128.51	1120.5	407.263	342.764	471.5
CCNA_02157		HipB-family transcriptional regulator	1.33545	8.19236e-07	3.36115e-06	23.8483	23.9475	18.5168	55.111	65.3477	47.1606
CCNA_00831		alpha-glucosidase	1.93331	8.25791e-07	3.38185e-06	75.881	53.9539	51.2206	225.551	212.425	252.33
CCNA_03250		EAL-domain diguanylate phosphodiesterase	-1.37064	8.26047e-07	3.38185e-06	48.2989	61.4555	49.6545	18.8842	19.4084	23.2645
CCNA_03338	tolB	Tol-Pal system protein TolB	-1.3457	8.31598e-07	3.40094e-06	346.644	299.487	285.03	122.266	102.206	141.271
CCNA_02459	mutB	methylmalonyl-CoA mutase alpha subunit	0.854167	8.64187e-07	3.53045e-06	271.847	273.809	254.721	496.481	507.647	442.867
CCNA_00917	parD1	antitoxin protein parD1	1.26293	8.6808e-07	3.54258e-06	12.4059	9.23275	11.2391	25.7249	28.4895	24.7382
CCNA_03461		hypothetical protein	-2.17225	8.71067e-07	3.55099e-06	21.9212	33.9496	35.2833	7.80418	7.47848	5.05292
CCNA_02324	hsp33	Hsp33 family molecular chaperone	-1.49501	8.83478e-07	3.59776e-06	68.5338	88.3844	92.2155	28.7117	32.5848	27.37
CCNA_01559		2-deoxy-D-gluconate 3-dehydrogenase	0.964696	8.86947e-07	3.60805e-06	52.0327	54.7233	64.8549	113.016	110.753	111.375
CCNA_02041	clpP	ATP-dependent endopeptidase clp, proteolytic subunit ClpP	-1.50263	8.8984e-07	3.61598e-06	878.534	1003.87	876.738	296.077	275.457	401.812
CCNA_00066		Rieske (2Fe-2S) domain protein	-2.00879	9.01704e-07	3.66031e-06	19.0305	25.9671	24.9654	5.87723	7.12237	4.63184
CCNA_02173		ABC transporter ATP-binding protein	1.05641	9.10593e-07	3.69248e-06	267.511	233.223	196.223	494.65	529.726	425.077
CCNA_03194		phage holin family protein	1.01355	9.14239e-07	3.70334e-06	73.4721	71.65	59.9723	143.366	130.161	140.218
CCNA_03944		hypothetical protein	-2.15465	9.16601e-07	3.70899e-06	28.5457	34.6228	40.1658	7.12975	6.76625	9.15841
CCNA_03404	rcdA	protease adaptor protein RcdA	-1.11109	9.36343e-07	3.78488e-06	473.955	475.198	401.29	195.779	198.358	230.855
CCNA_02965		CwlJ-family cell wall hydrolase family protein	-1.53284	9.4536e-07	3.8173e-06	57.2119	66.6489	72.7775	24.4724	23.3257	20.2117
CCNA_03122		SdpI family protein	1.13084	9.55808e-07	3.85543e-06	437.46	375.081	377.798	898.541	954.397	753.832
CCNA_01262	acrB3	cation/multidrug efflux pump, AcrB family	-0.886109	9.57379e-07	3.85771e-06	131.407	121.757	121.234	73.0317	65.7038	63.6878
CCNA_03207		DUF72 domain-containing protein	-1.24304	9.73777e-07	3.91966e-06	293.166	361.328	391.801	117.063	166.841	158.746
CCNA_02478		alpha/beta fold hydrolase	1.59271	9.91475e-07	3.98671e-06	9.63569	8.07866	10.5021	29.0971	26.7089	29.2648
CCNA_03010		MAPEG family protein	1.24615	9.9415e-07	3.99327e-06	82.8669	86.3647	64.3021	162.25	190.523	201.169
CCNA_01343		ribosomal large subunit pseudouridine synthase C	1.10568	1.00122e-06	4.01746e-06	48.9011	45.7791	47.6278	110.318	102.206	93.6895
CCNA_03500		FAD-binding oxidoreductase	0.956348	1.02089e-06	4.09211e-06	206.565	195.715	185.721	416.994	397.962	326.018
CCNA_03965		hypothetical protein	2.30004	1.02389e-06	4.09984e-06	19.994	18.754	18.5168	104.345	89.0296	88.426
CCNA_03371		bacterioferritin	-1.68444	1.02747e-06	4.1099e-06	3950.27	3766.29	3859.97	917.232	1042.36	1641.88
CCNA_01233		haloalkane dehalogenase	1.11888	1.03346e-06	4.12951e-06	43.481	40.3933	38.2312	86.6168	95.9739	82.7415
CCNA_03592		lipocalin family protein	1.97536	1.04028e-06	4.15244e-06	6.50409	7.40544	13.6343	30.2533	35.7899	43.2656
CCNA_00497		smooth LPS biosynthesis glycosyltransferase	1.01006	1.04872e-06	4.1818e-06	540.441	482.123	416.674	1067.82	964.19	866.365
CCNA_02710		rhomboid family intramembrane serine protease	0.896613	1.05472e-06	4.20132e-06	228.607	216.97	211.423	377.78	463.844	381.916
CCNA_01175		uroporphyrin-III C-methyltransferase	-3.66318	1.05661e-06	4.2045e-06	79.374	131.951	187.195	11.1764	11.2177	9.15841
CCNA_02634	murG	undecaprenyldiphospho-muramoylpentapeptide beta-N-acetylglucosaminyltransferase	-1.168	1.0579e-06	4.20527e-06	158.989	143.877	158.636	70.623	80.1266	55.0557
CCNA_03143		PAS-family sensor histidine kinase	1.14328	1.05947e-06	4.2055e-06	553.931	526.652	398.526	1176.12	1119.99	970.792
CCNA_03484		NfeD-related membrane protease regulator	1.39825	1.06015e-06	4.2055e-06	800.244	621.287	517.089	1894.68	1808.19	1406.61
CCNA_00215		SapC surface layer protein	-3.09664	1.06421e-06	4.21723e-06	335.442	131.471	393.735	41.3333	28.3114	30.4228
CCNA_02437		LysR-family transcriptional regulator	1.03668	1.08526e-06	4.29619e-06	37.9405	30.3911	33.9935	67.2509	77.9899	64.8458
CCNA_00449	cleA	single domain receiver protein CleA	-1.39438	1.10185e-06	4.35738e-06	44.9264	45.6829	60.3408	19.7513	17.6279	19.8959
CCNA_00783	sapA	secreted protease precursor sapA	0.867137	1.12739e-06	4.44917e-06	687.024	645.331	631.506	1166.1	1166.11	1249.86
CCNA_00890		poly(3-hydroxyalkanoate) depolymerase	1.44681	1.12648e-06	4.44917e-06	101.656	112.428	93.9659	310.722	320.15	209.38
CCNA_02887		pyrimidine utilization protein D	1.32734	1.13393e-06	4.47039e-06	69.136	60.4938	50.1151	149.917	167.198	133.902
CCNA_02433		hypothetical protein	1.69391	1.14136e-06	4.49505e-06	1107.86	998.676	815.661	2675.58	2940.29	3838.01
CCNA_01844		DNA integration/recombination/inversion protein	1.84673	1.14358e-06	4.49917e-06	10.7197	5.38577	9.8572	32.662	25.8186	34.2125
CCNA_01846		two-component sensor histidine kinase	-1.508	1.15243e-06	4.52936e-06	32.4	24.1398	28.0976	12.3325	7.47848	9.47422
CCNA_00150		Periplasmic serine protease, S1-C subfamily	0.89783	1.16321e-06	4.56705e-06	244.506	255.632	225.242	472.876	493.046	385.917
CCNA_02986		phage-related conserved hypothetical protein	-1.06265	1.1692e-06	4.58585e-06	315.087	356.904	265.776	150.592	165.951	132.744
CCNA_02176		hypothetical protein	1.46636	1.18124e-06	4.62835e-06	25.2937	15.965	19.8987	53.6658	54.308	60.5297
CCNA_00659		type I restriction-modification system restriction subunit	0.874359	1.19868e-06	4.68708e-06	125.746	119.545	118.194	213.025	207.795	245.277
CCNA_01109		conserved hypothetical cytosolic protein	1.04707	1.19755e-06	4.68708e-06	1033.67	1058.21	975.495	2210.13	2220.93	1907.27
CCNA_00218		conserved hypothetical protein	-1.1133	1.20435e-06	4.70445e-06	56.8505	57.4162	68.0792	27.9409	28.4895	27.8963
CCNA_00426		very-short-patch-repair endonuclease	1.40461	1.21001e-06	4.72174e-06	2977.91	1935.13	2253.71	6507.82	6957.13	5508.52
CCNA_01656		endonuclease/exonuclease/phosphatase family protein	0.94376	1.22637e-06	4.78071e-06	137.911	122.045	119.3	266.402	249.283	213.696
CCNA_03137		endo-1,4-beta-xylanase	-1.45685	1.27563e-06	4.96769e-06	116.11	117.044	149.516	48.174	48.6101	42.7393
CCNA_01195		LacI-family transcriptional regulator SucR	0.863522	1.27916e-06	4.97638e-06	533.697	484.912	447.904	843.334	905.253	919.631
CCNA_00299		phosphoribosylamine--glycine ligase	-2.02612	1.29975e-06	5.05137e-06	75.881	119.16	141.778	24.5687	33.6532	25.054
CCNA_00554		methyltransferase	2.34559	1.31312e-06	5.09816e-06	324.482	290.639	276.831	1955	1729.31	849.206
CCNA_01378		protein-L-isoaspartate O-methyltransferase	-1.13369	1.32598e-06	5.14287e-06	168.745	203.505	182.681	92.0123	87.0709	73.8989
CCNA_02419	tonB1	TonB1 protein	-1.14149	1.33397e-06	5.16863e-06	1831.38	1953.02	1950.71	994.889	822.989	781.623
CCNA_03436		CHASE sensor histidine kinase	0.975816	1.33879e-06	5.18206e-06	52.6349	41.0665	42.3768	91.3379	88.8515	87.1628
CCNA_00894		1-hydroxy-2-methyl-2-(E)-butenyl 4-diphosphate synthase	0.933266	1.34537e-06	5.20226e-06	1201.33	1054.94	1166.93	2193.46	2341.48	2002.11
CCNA_01602		glutathione S-transferase	-1.57984	1.34688e-06	5.20286e-06	39.3859	57.8009	60.8014	18.1134	15.8473	18.7379
CCNA_03680	urtA	aminopeptidase N	0.951835	1.35591e-06	5.23246e-06	256.791	214.565	254.168	469.793	427.876	505.397
CCNA_03514	ctaG	cytochrome c oxidase assembly protein ctaG	-1.12082	1.35947e-06	5.24092e-06	447.216	419.994	502.441	212.158	191.77	225.592
CCNA_03232	relE4	toxin protein relE4	1.2147	1.37983e-06	5.31408e-06	30.5933	26.9289	26.3473	62.2408	77.0996	55.6874
CCNA_00481		HipB transcriptional regulator	1.39928	1.38778e-06	5.33933e-06	16.5011	13.3683	13.6343	42.0077	38.1047	34.423
CCNA_01979	lexA	LexA repressor	-1.24668	1.41908e-06	5.45352e-06	267.029	384.602	310.916	122.555	133.544	149.587
CCNA_03598	divL	two-component sensor histidine kinase DivL	1.05309	1.42031e-06	5.45352e-06	384.464	387.006	355.32	850.752	835.632	651.826
CCNA_03712		ExoD-family ABC transport membrane permease	-1.0754	1.4255e-06	5.468e-06	71.4245	68.3801	59.8802	30.8313	28.4895	35.1599
CCNA_00129		hypothetical protein	-1.99265	1.4376e-06	5.50889e-06	33.8453	26.9289	30.8613	7.61149	8.19072	7.26357
CCNA_01352		two component sensor histidine kinase	0.814509	1.45314e-06	5.56288e-06	367.12	320.742	353.017	628.189	609.14	593.191
CCNA_03346	ruvC	crossover junction endodeoxyribonuclease ruvC	-0.896386	1.45671e-06	5.57098e-06	144.415	142.915	128.973	78.2345	71.2237	74.0042
CCNA_01496		2-dehydro-3-deoxyphosphooctonate aldolase	-1.09378	1.46207e-06	5.58591e-06	72.1472	89.2499	102.165	38.0574	40.4194	45.0552
CCNA_01486		GguC-family protein	0.988324	1.48362e-06	5.66259e-06	60.9457	66.9375	57.1165	121.88	125.888	119.375
CCNA_02005		inosine-uridine nucleoside N-ribohydrolase	-1.26033	1.49396e-06	5.69638e-06	39.0245	46.9332	40.9028	18.4025	14.0667	20.1064
CCNA_01403	glyQ	glycyl-tRNA synthetase alpha chain	-1.61052	1.51767e-06	5.78104e-06	62.7524	92.2313	111.469	26.7847	29.2017	31.3702
CCNA_03339	tolA	cell envelope integrity protein TolA	-1.89573	1.52259e-06	5.79401e-06	67.0885	52.2228	56.3795	17.5353	13.1764	16.1062
CCNA_03806		outer membrane lipoprotein	1.42028	1.53349e-06	5.82971e-06	12.0446	15.3879	12.6209	34.7816	45.049	28.1069
CCNA_01852		major facilitator superfamily transporter	1.6041	1.54202e-06	5.85632e-06	918.04	843.931	496.177	2454.75	2263.67	2145.91
CCNA_03127		M20/M25/M40 family metallo-hydrolase	-1.03534	1.54488e-06	5.86135e-06	297.02	374.119	318.378	145.004	165.417	172.536
CCNA_03098		hypothetical protein	1.0196	1.57883e-06	5.98044e-06	594.883	598.782	445.601	1153.77	1123.73	1045.74
CCNA_03586	cheRIII	chemotaxis protein methyltransferase CheRIII	-1.09602	1.57938e-06	5.98044e-06	171.756	161.958	154.859	81.5104	73.7165	73.162
CCNA_00492		cysteinyl-tRNA synthetase	-0.85745	1.58654e-06	6.00159e-06	174.888	190.906	193.183	97.6968	102.74	108.111
CCNA_02332	cleC	single domain receiver protein CleC	-1.34638	1.58862e-06	6.00354e-06	161.157	180.52	180.838	60.8919	87.0709	58.3191
CCNA_00744		GIY-YIG endonuclease domain protein	1.72323	1.59077e-06	6.00573e-06	38.7836	19.7158	20.0829	88.6401	82.7975	86.5312
CCNA_03976		hypothetical protein	1.24017	1.60147e-06	6.04018e-06	128.155	90.8849	109.627	263.897	256.583	255.488
CCNA_02080		Sec-independent protein translocase protein tatC	-1.31337	1.60376e-06	6.04287e-06	104.306	115.89	114.509	47.9813	34.7215	51.3713
CCNA_03868	parB	chromosome partitioning protein ParB	-1.04209	1.6065e-06	6.04726e-06	97.0795	93.4816	89.2676	39.1173	51.103	46.0026
CCNA_01974		anthranilate synthase component II/para-aminobenzoate synthase glutamine amidotransferase component II	-1.3639	1.62381e-06	6.10641e-06	79.4944	110.889	119.392	38.4428	36.5021	45.2657
CCNA_01291		phosphotransferase family protein	1.6855	1.62618e-06	6.10933e-06	35.652	26.0633	20.3593	86.4241	96.6861	80.3203
CCNA_01603		aspartate aminotransferase	-1.35307	1.62789e-06	6.10979e-06	227.764	318.338	338.369	100.684	108.972	136.534
CCNA_02560	stpC	stalk cross-band protein StpC	1.47013	1.63581e-06	6.13348e-06	134.297	144.839	134.592	450.234	413.275	283.069
CCNA_03584	chpT	histidine phosphotransferase ChpT	-1.2986	1.6391e-06	6.13983e-06	83.2282	125.412	114.602	40.4661	48.7882	42.5287
CCNA_01802		hypothetical protein	-2.21824	1.64825e-06	6.16806e-06	4.4565	5.96282	5.80377	0.867132	1.60253	1.15796
CCNA_00632		chemotaxis receiver domain protein CheYII	2.00791	1.66336e-06	6.21855e-06	6.62453	4.9049	3.86918	18.4025	20.4768	22.6329
CCNA_00379		thiol:disulfide interchange protein dsbA	-1.07149	1.66993e-06	6.237e-06	182.355	205.044	204.422	91.4342	87.249	102.743
CCNA_03390		hypothetical protein	-1.23107	1.69675e-06	6.331e-06	66.2453	73.6697	70.5665	25.9176	26.3528	37.16
CCNA_02356		D-alanyl-D-alanine dipeptidase	0.856589	1.70877e-06	6.36966e-06	67.2089	67.3222	65.4997	127.757	125.176	109.375
CCNA_03683		maleylpyruvate isomerase	0.975369	1.71636e-06	6.39171e-06	98.284	89.2499	99.1248	187.879	175.744	199.801
CCNA_00540		coproporphyrinogen III oxidase	0.960204	1.73373e-06	6.45014e-06	79.9762	82.9024	84.385	167.356	150.994	162.641
CCNA_00886		aspartokinase	-1.65842	1.73904e-06	6.46364e-06	302.44	393.065	425.149	120.435	138.53	96.637
CCNA_00947	flgE	flagellar hook protein FlgE	-2.24026	1.76579e-06	6.5567e-06	450.227	485.489	555.228	96.7333	90.276	128.113
CCNA_03095		small-conductance mechanosensitive channel	0.869805	1.77297e-06	6.57697e-06	158.627	164.266	155.136	298.004	311.603	264.225
CCNA_03006		quinolinate synthetase A	1.19852	1.77676e-06	6.58465e-06	336.767	394.123	361.676	731.088	842.932	933.737
CCNA_02765		DUF736 domain-containing protein	1.89876	1.7809e-06	6.59139e-06	2.52937	5.19342	4.60617	15.8974	12.108	18.3168
CCNA_03222		ring hydroxylating dioxygenase, alpha-subunit	1.17122	1.78201e-06	6.59139e-06	57.4528	41.2589	45.7853	116.774	106.835	101.374
CCNA_01806		hypothetical protein	0.955615	1.78939e-06	6.61228e-06	500.213	371.33	418.977	812.213	858.423	832.047
CCNA_03625	cztR	transcriptional regulator CztR	1.52706	1.80111e-06	6.6492e-06	76.3628	65.7834	66.6052	211.387	231.833	158.641
CCNA_01485		aldose 1-epimerase	1.79421	1.82063e-06	6.70831e-06	29.7502	34.3343	22.9387	88.1584	86.7148	126.533
CCNA_02766		DUF2274 domain-containing protein	1.22489	1.81936e-06	6.70831e-06	8.91301	7.11691	7.64624	18.5952	17.6279	18.9484
CCNA_00676		PSK-family transcription factor	1.45147	1.83006e-06	6.7366e-06	40.3494	33.084	27.637	82.5702	89.2076	104.111
CCNA_00040		YcxB-like membrane protein	-1.0135	1.83311e-06	6.74136e-06	171.997	155.803	144.357	70.1413	76.9215	86.7417
CCNA_02640		phospho-N-acetylmuramoyl-pentapeptide- transferase	-0.995595	1.84999e-06	6.79689e-06	314.966	411.819	341.133	174.293	160.253	200.748
CCNA_03717		ribonuclease D	-0.886345	1.8569e-06	6.81576e-06	288.95	241.398	267.526	152.422	130.695	148.114
CCNA_02098		molybdopterin-guanine dinucleotide biosynthesis protein A	-1.57187	1.86153e-06	6.8262e-06	76.3628	109.831	128.052	34.3962	29.7359	41.2655
CCNA_02046	glnB	nitrogen regulatory protein P-II	-1.96025	1.8701e-06	6.85106e-06	16.8624	20.2928	25.3339	5.10644	5.51983	5.47399
CCNA_03580	mmcB	DNA repair putative endonuclease MmcB	1.34349	1.88216e-06	6.88867e-06	131.648	92.5199	93.2289	280.18	289.346	235.487
CCNA_00996		enoyl-CoA hydratase	0.875733	1.93013e-06	7.05751e-06	184.162	225.625	210.133	399.362	391.018	347.493
CCNA_03286		hypothetical protein	1.04004	1.93604e-06	7.07236e-06	120.928	109.158	120.497	232.777	248.214	240.014
CCNA_01580		M15 superfamily membrane peptidase	-1.30399	1.9499e-06	7.11621e-06	260.645	260.633	334.132	126.409	109.862	110.006
CCNA_01261		periplasmic multidrug efflux lipoprotein precursor	-0.910162	1.97746e-06	7.20992e-06	92.3821	94.0587	98.4799	51.5462	47.3637	52.5293
CCNA_02139	pflI	polar flagellum positioning protein pflI	-1.43139	2.00293e-06	7.29586e-06	36.1338	26.3518	25.5182	10.3092	12.4641	10.0006
CCNA_01847		cytochrome c oxidase assembly protein Surf1	-1.94667	2.01165e-06	7.32063e-06	13.9717	12.5989	16.1216	2.98679	5.16371	3.26334
CCNA_02714		ABC-F family ATP-binding cassette domain-containing protein	-1.78332	2.02712e-06	7.36995e-06	26.3777	35.1999	47.9963	10.2129	13.1764	8.8426
CCNA_01269		GcrA superfamily protein	1.10274	2.03688e-06	7.39841e-06	43.7219	48.9528	59.6038	104.538	110.397	112.533
CCNA_03905		DUF1109 domain-containing protein	-1.48514	2.10005e-06	7.62063e-06	18.0669	29.7179	21.649	8.96036	8.01266	7.78991
CCNA_00083		phosphoglucomutase/phosphomannomutase	-1.07572	2.10565e-06	7.63373e-06	104.427	108.004	110.732	52.7987	53.2397	47.3711
CCNA_03396		PDZ domain trypsin-like serine protease	1.07083	2.10914e-06	7.63916e-06	586.572	506.936	392.906	1011.08	1080.64	1030.48
CCNA_02056		ATP12 family chaperone protein	-1.05945	2.11169e-06	7.64118e-06	49.7442	56.9353	66.2367	25.8213	29.5578	27.791
CCNA_01519		universal stress protein family	1.16932	2.15905e-06	7.80516e-06	265.824	269.577	281.99	559.878	555.901	722.462
CCNA_01774		phosphoribosylglycinamide formyltransferase	-2.14389	2.17691e-06	7.8623e-06	20.7167	29.0447	30.6771	4.91375	7.47848	6.10561
CCNA_02666		chemotactic signal-response protein CheL	-2.24615	2.20954e-06	7.97265e-06	42.9992	35.1037	33.1644	6.55166	4.62954	11.6849
CCNA_03676		GNAT acetyltransferase protein	1.50396	2.21668e-06	7.99089e-06	21.5598	18.5617	18.0562	70.4304	56.2667	38.1074
CCNA_00470		O-antigen polymerase	-1.18561	2.24867e-06	8.09858e-06	115.267	95.7898	109.995	45.958	42.9123	52.0029
CCNA_02515		TPR repeat/SEL1 family protein	-0.779157	2.25985e-06	8.13122e-06	394.34	401.048	361.861	219.962	233.614	220.855
CCNA_03059		DUF1003 domain-containing protein	-0.893433	2.29292e-06	8.24248e-06	164.77	166.767	165.177	87.3876	78.168	101.479
CCNA_01078		methyltransferase	1.36807	2.30298e-06	8.27086e-06	90.6959	98.4827	70.2902	193.37	249.817	226.855
CCNA_02995		glutathione S-transferase	0.875624	2.31622e-06	8.31064e-06	74.0743	72.3232	80.2395	141.728	144.406	129.902
CCNA_01031		transporter, major facilitator superfamily	-1.16065	2.34528e-06	8.40703e-06	413.491	457.887	371.257	171.788	180.374	203.59
CCNA_02200		cytochrome c-family protein	-1.13174	2.34816e-06	8.4095e-06	74.0743	88.4805	87.5172	31.8912	40.2414	42.2129
CCNA_01746		malonyl-CoA-(acyl-carrier-protein) transacylase FabD	-1.85903	2.38584e-06	8.5264e-06	125.143	184.463	197.052	35.6487	60.7182	44.213
CCNA_02014		Biotin-(acetyl-CoA carboxylase) ligase	-1.33972	2.38748e-06	8.5264e-06	31.0751	38.0851	31.8747	14.1631	11.3958	14.1061
CCNA_03986		hypothetical protein	1.44598	2.38563e-06	8.5264e-06	45.7695	42.0283	38.8761	109.451	115.204	120.323
CCNA_01284		dienelactone hydrolase family protein	1.96995	2.40355e-06	8.57581e-06	9.99702	10.483	8.29111	37.5757	32.7629	42.1076
CCNA_01067	rsaFa	type I secretion outer membrane protein RsaFa	-0.829809	2.4521e-06	8.73277e-06	290.034	287.946	310.179	170.632	152.419	176.326
CCNA_01432		3-oxoacyl-(acyl-carrier-protein) synthase III	-0.966794	2.4506e-06	8.73277e-06	204.397	178.115	172.547	108.006	87.0709	88.5313
CCNA_03440		YdiU family protein	2.52912	2.47809e-06	8.81712e-06	0.843122	0.961745	0.921234	4.6247	5.16371	6.21088
CCNA_02973	relB-3	antitoxin protein relB-3	1.88721	2.48169e-06	8.82173e-06	211.985	141.377	157.9	575.197	650.272	665.09
CCNA_01303		conserved hypothetical protein	1.48286	2.5006e-06	8.88073e-06	619.936	602.341	367.941	1285.09	1445.31	1713.89
CCNA_00579		DNA/RNA endonuclease G, NUC1	0.885386	2.54768e-06	9.03954e-06	108.883	88.192	102.718	185.47	184.825	183.379
CCNA_02068		Mth938-like membrane protein	-1.88824	2.56936e-06	9.10804e-06	25.1732	30.295	33.3487	9.92384	8.90296	5.26346
CCNA_02760		hypothetical protein	1.28014	2.58631e-06	9.15966e-06	181.271	136.952	119.945	370.265	320.506	372.337
CCNA_02352		xanthine dehydrogenase family protein molybdopterin-binding subunit	0.835798	2.61124e-06	9.23941e-06	857.696	814.983	763.611	1494.65	1440.85	1412.82
CCNA_02060		CrcB family protein	1.11857	2.62498e-06	9.27091e-06	33.8453	32.0261	42.7453	80.2578	81.9072	74.0042
CCNA_02274		EF-Hand domain protein	-1.99664	2.62396e-06	9.27091e-06	53.2372	63.2828	88.807	16.9572	16.2034	18.2116
CCNA_00445	cheBI	receiver domain-glutamate methylesterase cheBI	-0.982843	2.63072e-06	9.2826e-06	414.696	457.502	440.81	240.292	228.45	195.695
CCNA_00108		lon endopeptidase-related protein	-0.942565	2.64073e-06	9.30937e-06	115.026	126.662	123.169	68.5034	62.3207	58.9507
CCNA_00521		antitoxin protein	1.6022	2.66185e-06	9.37518e-06	10.8401	7.69396	10.7784	29.2898	25.4625	33.8967
CCNA_02033	nuoA	NADH-quinone oxidoreductase chain A	-1.0528	2.75605e-06	9.68915e-06	98.8862	102.907	114.233	54.822	46.6515	50.6344
CCNA_03015		hypothetical protein	2.2122	2.75358e-06	9.68915e-06	4.93829	5.09725	7.18562	25.0505	28.1333	27.2647
CCNA_01687		FtsJ-family 23S rRNA methylase	0.826772	2.76412e-06	9.70586e-06	118.158	98.9636	106.403	194.816	188.387	190.432
CCNA_03988		hypothetical protein	1.34113	2.76587e-06	9.70586e-06	16.3807	15.2917	17.3192	43.4529	34.3654	46.0026
CCNA_03886		trypsin-like peptidase domain family protein	0.777385	2.78648e-06	9.76924e-06	274.376	257.459	249.747	441.755	482.362	415.708
CCNA_02086	ftsN	cell division protein FtsN	-0.804219	2.82833e-06	9.90691e-06	447.578	500.011	454.813	276.711	275.101	251.383
CCNA_02498	sdpC	soluble lytic transglycosylase SdpC	0.935105	2.88067e-06	1.0081e-05	180.669	168.498	127.867	303.014	299.317	309.386
CCNA_02945		PAS-family sensor histidine kinase	-0.875621	2.89892e-06	1.01356e-05	230.775	213.219	206.633	124.674	121.614	108.322
CCNA_01122		MA superfamily peptidase	0.896175	2.9506e-06	1.03069e-05	1391.51	1123.8	1113.68	2385.58	2289.31	2078.96
CCNA_00205		NAD(P)H-quinone reductase	-1.10416	3.00985e-06	1.05043e-05	53.3576	53.7615	52.8788	25.2432	20.4768	28.3174
CCNA_00494		NifU/IscU-family protein	1.84941	3.01761e-06	1.05218e-05	104.668	80.9789	85.3984	325.656	303.413	346.862
CCNA_03495		D-beta-hydroxybutyrate dehydrogenase	-0.837472	3.03143e-06	1.05604e-05	518.4	494.818	605.803	285.19	295.222	325.597
CCNA_02538		SGNH/GDSL hydrolase family protein	1.006	3.05259e-06	1.06244e-05	20.4758	21.3507	25.1497	42.5858	47.1857	45.0552
CCNA_03825		DUF5076 domain-containing protein	1.13738	3.05554e-06	1.06251e-05	487.927	343.054	428.742	831.097	903.828	1035.95
CCNA_02774		hypothetical protein	1.27188	3.06653e-06	1.06536e-05	246.312	161.285	156.61	418.439	449.955	493.291
CCNA_02791		FecR family protein	1.14434	3.07913e-06	1.06877e-05	712.559	620.71	702.902	1619.8	1594.34	1286.81
CCNA_00112		glyoxalase family protein	1.19825	3.13921e-06	1.08864e-05	26.6186	31.8338	29.5716	71.0084	68.3747	62.8457
CCNA_01605		NADPH-dependent FMN reductase family protein	0.995715	3.14523e-06	1.08974e-05	34.8089	35.6807	36.1124	73.9952	65.1696	73.2673
CCNA_02559		NTF2 superfamily protein	1.52473	3.14949e-06	1.09023e-05	18.0669	16.9267	15.3846	60.4102	50.0346	34.423
CCNA_03233		aspartate aminotransferase family protein	1.24707	3.16427e-06	1.09436e-05	60.3435	60.2052	61.2621	138.934	116.451	175.694
CCNA_01211		MobA-like NTP transferase domain protein	-2.13562	3.17024e-06	1.09544e-05	12.1651	14.1377	16.7665	4.14296	3.02701	2.52646
CCNA_00769		TetR family transcriptional regulator	-2.067	3.18791e-06	1.10055e-05	62.632	30.872	45.9696	10.3092	10.5055	12.3165
CCNA_02511	hfsC	polysaccharide polymerase hfsC	-1.08762	3.19514e-06	1.10205e-05	44.8059	43.1824	39.7973	22.8345	19.5865	17.5799
CCNA_00140		glutathione synthetase	-1.22028	3.24784e-06	1.11922e-05	220.778	250.246	253.431	89.989	100.603	120.323
CCNA_00517		peptidyl-tRNA hydrolase	-2.29424	3.2516e-06	1.11951e-05	9.39479	13.2721	17.0428	4.04661	1.60253	2.10538
CCNA_02190		penicillin-binding protein	-0.909218	3.27645e-06	1.12705e-05	225.475	212.449	203.408	109.644	98.1106	133.271
CCNA_01922		SAM-dependent methyltransferase	1.11365	3.28538e-06	1.12911e-05	31.4364	33.1802	28.374	67.2509	68.5528	65.4774
CCNA_02526		dihydroorotase	-1.35294	3.29907e-06	1.1328e-05	65.2818	79.921	84.5693	30.8313	28.8456	30.2122
CCNA_01652		phosphopantetheine adenylyltransferase	-1.1124	3.30255e-06	1.13298e-05	256.55	357.384	269.461	138.645	129.271	140.534
CCNA_02672		hypothetical protein	1.14611	3.34107e-06	1.14517e-05	414.214	314.875	292.4	782.634	672.351	804.993
CCNA_02938		outer membrane protein A	0.952887	3.36119e-06	1.15103e-05	46.974	35.3922	38.8761	74.2843	79.5924	80.6361
CCNA_02709		CBS domain containing protein	1.05199	3.37436e-06	1.15451e-05	951.403	981.172	852.418	1664.12	1835.08	2275.08
CCNA_00406	tfoX	DNA transformation protein tfoX	0.969672	3.40447e-06	1.16378e-05	43.2401	36.8348	37.1257	75.6331	77.4557	76.3201
CCNA_03083		hybrid sensor histidine kinase/receiver domain protein	-1.21604	3.40919e-06	1.16435e-05	177.658	149.263	172.179	76.4039	75.6751	62.8457
CCNA_03721	gltD	glutamate synthase (NADPH) small chain GltD	-1.49238	3.41241e-06	1.16441e-05	101.777	128.489	170.336	45.7653	46.6515	50.0028
CCNA_02421	exbB	TonB accessory protein exbB	-1.27556	3.52338e-06	1.20014e-05	2992.36	3080.66	3220.54	1210.52	1173.23	1454.92
CCNA_03460		hypothetical protein	-1.98558	3.52138e-06	1.20014e-05	11.5628	16.7344	20.0829	4.23931	4.62954	3.47388
CCNA_01030		peptidyl-prolyl cis-trans isomerase	-1.18242	3.54897e-06	1.20708e-05	145.378	137.049	161.032	57.038	57.8692	80.2151
CCNA_01502		MutK-family membrane protein	-1.59186	3.55006e-06	1.20708e-05	22.1621	29.9103	31.7826	10.791	5.87595	10.6322
CCNA_02637		PAS-family sensor histidine kinase	1.31829	3.57533e-06	1.2146e-05	394.1	324.877	329.249	843.237	878.366	892.156
CCNA_02689		2-oxo-4-hydroxy-4-carboxy-5-ureidoimidazoline decarboxylase	1.84893	3.67277e-06	1.24659e-05	6.74498	3.26993	5.5274	18.8842	17.6279	19.0537
CCNA_02854		two-component response regulator	-1.04422	3.67913e-06	1.24765e-05	285.096	276.502	247.628	152.904	121.971	117.165
CCNA_01447		homoserine dehydrogenase	-1.06709	3.69723e-06	1.25268e-05	636.317	741.698	626.439	382.116	299.674	274.647
CCNA_03359		phosphoglycerate kinase	-1.37491	3.70666e-06	1.25476e-05	84.794	107.427	110.087	37.5757	34.5435	44.213
CCNA_01719		hypothetical protein	1.46604	3.73305e-06	1.26258e-05	30.1115	40.778	33.625	90.4707	102.206	96.637
CCNA_03637		inorganic triphosphatase	1.2765	3.76891e-06	1.27359e-05	132.491	126.181	135.145	376.239	347.215	230.855
CCNA_02447		PspA/IM30 family regulatory protein	1.22861	3.79397e-06	1.28092e-05	697.744	632.924	561.953	1678.48	1616.24	1140.49
CCNA_00483		Zn-dependent hydrolase, glyoxalase II family	-0.710168	3.84759e-06	1.29788e-05	221.741	231.396	232.059	140.379	139.598	138.85
CCNA_01065		glycosyltransferase	-1.61422	3.85892e-06	1.30056e-05	32.4	35.3922	33.9935	11.2727	6.23207	15.0535
CCNA_01960		acetyl-CoA carboxylase biotin carboxyl carrier protein subunit	-1.38459	3.87611e-06	1.30521e-05	36.8565	37.6042	57.8535	16.9572	16.2034	17.4747
CCNA_00441	cheYI	chemotaxis receiver domain protein cheYI	-1.09798	3.88632e-06	1.3075e-05	738.093	681.685	814.739	326.427	320.506	396.759
CCNA_01571		arsenate reductase	-1.35272	3.92265e-06	1.31856e-05	25.0528	20.6775	20.175	7.41879	10.6835	8.00045
CCNA_02974	relE3	toxin protein relE3	1.70445	3.9322e-06	1.32061e-05	6.14275	5.48195	6.26439	15.3193	21.3671	21.896
CCNA_00590		FixC-family flavoprotein dehydrogenase	1.1879	3.96348e-06	1.32816e-05	92.3821	81.8445	102.81	248.096	200.495	182.431
CCNA_00618		succinylglutamic semialdehyde dehydrogenase	-1.88282	3.96158e-06	1.32816e-05	17.5851	13.3683	12.9894	3.85392	6.05401	2.42119
CCNA_01503		phosphotransferase family protein	1.16324	3.96506e-06	1.32816e-05	40.4699	36.354	30.585	80.2578	86.3587	73.8989
CCNA_03375		RNA polymerase sigma factor, SigJ family	1.28673	3.96958e-06	1.32851e-05	11.2015	17.1191	15.2004	40.3698	36.6802	29.5806
CCNA_02144	flgA	flagella basal body P ring formation protein flgA	-2.11796	3.97843e-06	1.33031e-05	41.0721	39.3354	45.3247	12.0435	8.19072	8.42153
CCNA_00374		putative ATP synthase protein I	-1.26999	3.99399e-06	1.33435e-05	376.996	376.427	303.362	163.021	130.161	144.534
CCNA_00329		ribosomal-protein-alanine acetyltransferase	0.966356	4.06218e-06	1.35595e-05	143.572	124.45	110.272	249.348	271.718	218.118
CCNA_02906		acyltransferase family protein	-0.989754	4.16928e-06	1.39049e-05	293.527	290.158	253.431	151.555	133.722	136.008
CCNA_01054		tryptophan halogenase	1.22172	4.20108e-06	1.39987e-05	58.6572	46.2599	49.7466	111.475	111.109	137.692
CCNA_01282		gluconolactonase	1.2324	4.23699e-06	1.41061e-05	13.2491	11.5409	10.8706	25.4359	28.8456	29.4753
CCNA_03345	ruvA	Holliday junction DNA helicase RuvA	-1.18741	4.25535e-06	1.4155e-05	81.9033	98.8674	81.4371	43.4529	38.8169	32.844
CCNA_03801		prolyl endopeptidase family	-0.978474	4.31475e-06	1.43401e-05	273.894	233.993	232.98	125.734	111.821	138.008
CCNA_02284		DNA-3-methyladenine glycosylase II	1.26761	4.37261e-06	1.45198e-05	18.0669	16.8305	20.175	42.2968	49.8566	40.8444
CCNA_03741		DNA-cytosine methyltransferase	1.03265	4.43025e-06	1.46985e-05	193.195	191.003	148.687	427.496	353.091	309.175
CCNA_00324		ExbD-family protein	-1.13845	4.44837e-06	1.47458e-05	1100.15	1239.69	1117.92	511.993	453.161	605.192
CCNA_02035		glycosyltransferase	1.00594	4.46383e-06	1.47843e-05	33.0022	31.5452	27.9134	58.9649	59.4718	67.0564
CCNA_01750		3-oxoacyl-(acyl-carrier-protein) synthase II	-0.865311	4.53078e-06	1.4993e-05	835.414	1012.91	942.975	505.634	524.028	502.66
CCNA_01208		two-component response regulator	1.58191	4.58402e-06	1.51561e-05	19.994	15.5803	12.8973	47.6922	57.157	40.2128
CCNA_00930		riboflavin synthase alpha chain	3.43633	4.66357e-06	1.54059e-05	173.563	45.7791	174.574	1716.92	1190.5	1354.29
CCNA_03046	cpaK	TadE-related pilus assembly protein CpaK	-1.06327	4.67044e-06	1.54153e-05	151.642	136.568	152.188	72.3573	72.6481	65.7932
CCNA_02304		DUF2125 domain-containing protein	-0.897129	4.67735e-06	1.54248e-05	121.289	158.399	145.094	70.7194	73.8945	83.4784
CCNA_00378		thiol:disulfide interchange protein dsbA	-1.10057	4.68214e-06	1.54273e-05	35.1703	43.3747	46.9829	20.3294	17.984	20.1064
CCNA_02170		glutathione S-transferase	1.19966	4.73268e-06	1.55804e-05	73.9539	75.2085	51.2206	169.476	153.843	136.639
CCNA_02717	malK	ABC transporter ATP-binding protein	1.2551	4.74161e-06	1.55964e-05	36.1338	29.9103	27.0843	81.7994	81.0169	59.3718
CCNA_03872	trmE	tRNA (5-carboxymethylaminomethyl-2-thiouridylate) synthase	0.915682	4.76442e-06	1.5658e-05	171.154	179.365	137.724	300.702	309.823	310.439
CCNA_00675		VapC-like PIN domain ribonuclease	1.27872	4.80257e-06	1.57578e-05	29.9911	20.389	26.2552	52.7987	55.9106	76.7412
CCNA_03658		tryptophan synthase beta chain	-1.08048	4.80299e-06	1.57578e-05	86.9621	98.4827	132.013	46.5361	49.3224	54.3189
CCNA_00490		conserved hypothetical membrane protein	-1.33516	4.8519e-06	1.59046e-05	68.8951	94.1548	84.8456	32.0839	35.7899	30.6333
CCNA_03203		threonine/serine dehydratase	0.732773	4.88477e-06	1.59987e-05	326.168	294.486	307.508	523.169	542.19	477.185
CCNA_03171		hybrid sensor histidine kinase/receiver domain protein	-0.970944	4.89899e-06	1.60315e-05	525.386	475.583	422.754	259.947	241.092	225.171
CCNA_00922	clpB	ClpB protein	0.71262	4.92334e-06	1.60975e-05	200.663	203.505	214.187	328.065	362.885	322.755
CCNA_00188		ABC transporter ATP-binding protein	-1.00114	5.03929e-06	1.64625e-05	139.838	148.205	171.073	80.1615	86.5367	63.0562
CCNA_02269		L-aminopeptidase/D-esterase dmpA	0.958883	5.06492e-06	1.65322e-05	129.6	148.782	140.857	278.253	290.236	246.856
CCNA_00929		riboflavin biosynthesis protein RibD	3.87557	5.1677e-06	1.68533e-05	514.425	120.699	424.32	6430.84	4614.22	4501.1
CCNA_01219		putative cytosolic protein	-1.1325	5.29246e-06	1.72455e-05	24.3301	21.2546	26.6237	11.08	10.5055	11.2638
CCNA_01676		autotransporter translocation and assembly factor TamB	0.967923	5.34649e-06	1.74067e-05	487.084	373.83	426.255	958.951	798.061	760.359
CCNA_03243		NADP+-dependent gamma-glutamyl-gamma-aminobutyraldehyde dehydrogenase	0.974058	5.38723e-06	1.75245e-05	1057.76	920.39	782.22	1756.71	2034.15	1631.57
CCNA_00164		O-antigen polymerase	-0.907425	5.44328e-06	1.76918e-05	422.525	364.117	354.675	224.683	190.701	192.748
CCNA_00714		hypothetical protein	1.50394	5.47449e-06	1.77782e-05	18.7896	10.483	11.3312	34.878	34.3654	45.0552
CCNA_01285		proline iminopeptidase	0.666658	5.53697e-06	1.79658e-05	295.575	298.045	313.864	454.088	494.292	492.344
CCNA_01481		cyclase homology domain protein	-0.939	5.5537e-06	1.80049e-05	84.794	104.926	88.3463	45.0908	44.5148	55.2663
CCNA_01069		methyltransferase	-0.956752	5.57762e-06	1.80672e-05	216.803	202.736	196.683	98.1786	96.1519	122.849
CCNA_01366		conserved hypothetical protein	0.897991	5.69475e-06	1.8431e-05	69.136	62.0326	59.3275	131.13	114.314	109.269
CCNA_00753		lysine 2,3-aminomutase	1.23035	5.70258e-06	1.84408e-05	7.10632	8.46336	7.73837	18.2098	17.6279	18.9484
CCNA_03183		beta-lactamase family protein	-0.756294	5.75428e-06	1.85922e-05	265.704	256.786	255.458	149.725	161.5	149.482
CCNA_02203		YceI-family protein	-1.51613	5.78626e-06	1.86798e-05	297.984	307.374	286.78	93.3612	80.1266	137.692
CCNA_03077		hypothetical protein	1.24047	5.83628e-06	1.88254e-05	19.5123	20.966	22.386	49.0411	54.13	45.7921
CCNA_03443		hypothetical protein	1.22021	5.85877e-06	1.88821e-05	56.8505	42.7977	38.4155	112.823	103.808	104.427
CCNA_01009		N-formylglutamate deformylase	1.53735	5.88969e-06	1.89658e-05	6.14275	4.42403	5.61953	11.5618	18.8743	16.8431
CCNA_01328	rpsM	SSU ribosomal protein S13P	-1.0509	5.91966e-06	1.90463e-05	137.068	171.094	185.997	82.9556	64.9916	90.1104
CCNA_03621		AraC-family transcriptional regulator	1.12204	5.94771e-06	1.91205e-05	36.3747	41.5474	44.9562	90.5671	100.781	76.7412
CCNA_00267	nudC	NADH pyrophosphatase	0.746053	5.96468e-06	1.9159e-05	212.949	227.453	228.742	397.243	387.991	337.282
CCNA_03192		carboxymuconolactone decarboxylase family protein	1.26856	5.99249e-06	1.92322e-05	37.3383	31.0644	24.8733	73.1281	82.6194	68.846
CCNA_00716		hypothetical protein	0.875278	6.06714e-06	1.94555e-05	340.621	276.406	367.296	638.691	585.102	581.717
CCNA_01755		two component sensor histidine kinase	-0.843768	6.19123e-06	1.98368e-05	300.633	239.378	228.742	152.615	138.708	136.745
CCNA_00268	dnaX	DNA polymerase III subunit gamma/tau	0.843331	6.21787e-06	1.98889e-05	693.528	674.568	618.516	1243.37	1294.13	1027.01
CCNA_01929		hypothetical protein	0.991713	6.21562e-06	1.98889e-05	59.6208	50.1069	60.3408	100.009	109.684	128.428
CCNA_00893	rodZ	helix-turn-helix DNA-binding protein RodZ	1.35683	6.24227e-06	1.99503e-05	224.873	229.28	218.24	693.416	639.232	389.811
CCNA_02610		VOC family protein	-1.59946	6.29443e-06	2.01002e-05	35.7725	55.2042	34.6384	13.007	14.0667	14.4219
CCNA_03106		BolA family transcriptional regulator	0.79402	6.33637e-06	2.02173e-05	193.918	160.9	162.414	294.247	311.96	290.543
CCNA_01234		metal-dependent hydrolase	1.10415	6.4619e-06	2.06007e-05	25.0528	27.1212	20.4514	51.2571	52.5274	52.3187
CCNA_03434		two-component response regulator	0.781613	6.50113e-06	2.07085e-05	115.749	97.3286	112.575	174.293	181.264	204.117
CCNA_00935		AraC-family transcriptional regulator	0.980353	6.51716e-06	2.07423e-05	47.2149	43.4709	42.9295	95.2881	91.1663	77.1623
CCNA_01924		capsular polysaccharide biosynthesis protein	0.887619	6.53464e-06	2.07807e-05	51.4305	43.4709	39.9816	89.8926	77.6338	81.5836
CCNA_00232		hypothetical protein	-0.88768	6.55527e-06	2.0829e-05	85.0349	97.1362	96.4532	48.6557	44.5148	57.1611
CCNA_01843		malate synthase	2.50232	6.57668e-06	2.08797e-05	151.401	118.776	132.013	714.131	659.887	903.946
CCNA_02773		methyl-accepting chemotaxis protein	1.05783	6.61853e-06	2.09952e-05	13.8513	10.8677	10.5942	22.7381	24.3941	26.212
CCNA_03261		queuosine biosynthesis protein QueE	1.02933	6.65207e-06	2.10841e-05	45.1673	51.4534	55.4583	95.6735	118.053	97.3739
CCNA_02318		hypothetical protein	1.01209	6.82252e-06	2.16065e-05	27.823	33.084	27.7291	61.5663	59.2937	58.0033
CCNA_00027		2OG-Fe(II) oxygenase	-1.19819	6.8976e-06	2.18083e-05	63.9569	54.6271	81.1607	25.4359	29.0236	32.6334
CCNA_03874		carboxymethylenebutenolidase	-1.48207	6.89361e-06	2.18083e-05	49.0215	63.0905	54.9055	17.6317	19.0523	23.0539
CCNA_00045		inorganic pyrophosphatase	-1.40664	6.91248e-06	2.18325e-05	40.7108	55.2042	68.9083	20.1367	18.8743	23.0539
CCNA_01648		adenosylmethionine-8-amino-7-oxononanoate	-1.79066	6.91666e-06	2.18325e-05	30.232	53.7615	44.4035	11.4654	10.5055	14.9482
CCNA_03400		DUF465 domain-containing protein	2.75171	6.94791e-06	2.19131e-05	2067.7	1255.08	1435.01	9095.63	10665.7	12281.9
CCNA_02759		type I methionyl aminopeptidase	-0.820488	6.99702e-06	2.20498e-05	134.538	163.881	175.679	91.8196	84.7561	91.7947
CCNA_01673		alphaE superfamily protein	1.04834	7.05649e-06	2.2219e-05	59.3799	51.8381	43.7586	110.607	110.219	99.4793
CCNA_00664		C4-dicarboxylate transport protein	0.772289	7.17035e-06	2.25589e-05	238.242	226.01	191.064	351.477	406.865	361.073
CCNA_01543		chaperone protein dnaK	-2.28542	7.20791e-06	2.26585e-05	22.8848	35.0075	42.6531	7.12975	7.12237	6.42142
CCNA_02091		hypothetical protein	0.77733	7.45484e-06	2.34155e-05	516.232	475.102	427.637	833.699	841.329	756.99
CCNA_02167		glutathione S-transferase	-1.50386	7.49508e-06	2.35226e-05	18.0669	18.4655	17.135	6.64801	4.8076	7.1583
CCNA_00061		cytochrome p450	-1.93132	7.53558e-06	2.36304e-05	657.154	692.937	980.654	188.842	194.263	227.908
CCNA_03294		beta-lactamase family protein	0.85513	7.55315e-06	2.36661e-05	581.634	600.033	451.313	973.114	1009.77	971.002
CCNA_00404		hypothetical protein	1.3727	7.57878e-06	2.3727e-05	29.8706	33.4687	27.8213	83.8227	87.427	65.1616
CCNA_01020		LacI-family transcriptional regulator	-1.68287	7.64312e-06	2.39058e-05	13.0082	14.0415	17.5956	5.58818	4.98566	3.36861
CCNA_02680		conserved transmembrane protein	1.06316	7.64835e-06	2.39058e-05	387.595	395.085	305.389	683.878	776.516	813.099
CCNA_02178		short-chain alcohol dehydrogenase	-1.23732	7.73784e-06	2.41658e-05	236.074	333.148	288.438	115.425	108.616	139.482
CCNA_00845	relB-1	antitoxin protein relB-1	1.08886	7.81271e-06	2.43747e-05	115.387	100.887	82.7268	219.866	196.933	218.539
CCNA_03752		UTP-glucose-1-phosphate uridylyltransferase	-0.965584	7.81745e-06	2.43747e-05	123.939	164.747	188.577	87.4839	76.3874	80.4256
CCNA_00116	glmM	phosphoglucosamine mutase	-0.721006	7.84896e-06	2.4453e-05	537.069	558.101	507.6	324.5	322.643	325.176
CCNA_02914		TldD/PmbA family protein	-1.24022	7.85663e-06	2.4457e-05	109.365	140.03	129.341	50.2936	49.6785	60.2139
CCNA_00877		hypothetical protein	0.796149	7.86943e-06	2.4477e-05	181.753	175.422	171.626	258.213	325.314	334.966
CCNA_00104		orotidine 5'-phosphate decarboxylase	-1.91838	7.97342e-06	2.47803e-05	14.574	25.1977	23.5836	4.91375	7.12237	5.05292
CCNA_01905		urea carboxylase	1.03834	8.01536e-06	2.48905e-05	21.6803	18.3693	22.2017	39.5027	49.6785	39.0548
CCNA_00942	flgL	flagellar hook-associated protein FlgL	-1.5495	8.13121e-06	2.52232e-05	70.5814	67.6107	71.9484	22.0637	21.7232	27.791
CCNA_02613		Rieske (2Fe-2S) protein	1.12726	8.13567e-06	2.52232e-05	39.9881	37.8928	32.2432	93.1685	84.0439	63.2667
CCNA_00210		TonB-dependent receptor	-1.19611	8.18755e-06	2.53635e-05	798.437	1146.11	857.024	355.042	402.77	464.974
CCNA_03099		hypothetical protein	1.04323	8.21339e-06	2.5423e-05	89.4914	73.1888	77.66	173.812	178.771	142.745
CCNA_03771		MaoC family dehydratase	-1.01722	8.27216e-06	2.55843e-05	177.417	183.501	183.233	93.1685	78.8802	96.4265
CCNA_01299		OmdA-family protein	0.749338	8.27915e-06	2.55852e-05	93.5866	87.0379	78.5813	149.243	140.133	146.114
CCNA_01173		chorismate mutase	0.877457	8.29048e-06	2.55996e-05	60.5844	57.6085	59.2353	111.282	104.877	109.69
CCNA_01012		N-formimino-L-glutamate deiminase	1.13408	8.33328e-06	2.57111e-05	38.061	54.5309	53.4316	105.019	119.478	96.8476
CCNA_02199		methyltransferase	0.855324	8.36618e-06	2.57918e-05	41.5539	44.8173	49.7466	84.6898	85.1123	76.7412
CCNA_02889		FKBP-type peptidyl-prolyl cis-trans isomerase	-0.819863	8.41513e-06	2.59219e-05	145.981	138.01	123.169	81.0286	71.2237	78.1097
CCNA_02642		UDP-N-acetylmuramoylalanyl-D-glutamate--2, 6-diaminopimelate ligase	0.883255	8.45378e-06	2.602e-05	191.389	177.442	185.629	355.62	374.102	293.28
CCNA_01394		uracil DNA glycosylase superfamily protein	0.870152	8.47151e-06	2.60536e-05	211.022	185.521	177.522	330.184	360.926	358.125
CCNA_00001		pyruvate, phosphate dikinase regulatory protein	-1.02061	8.48419e-06	2.60717e-05	116.23	118.583	116.905	48.174	51.4591	73.4778
CCNA_01120		hypothetical protein	1.01592	8.53862e-06	2.62179e-05	698.949	617.921	482.266	1276.32	1177.68	1183.86
CCNA_02570		major facilitator superfamily transporter	0.937701	8.54601e-06	2.62196e-05	379.526	389.988	332.197	637.631	704.402	768.254
CCNA_03308		hypothetical protein	-1.81444	8.86238e-06	2.71685e-05	64.5591	57.32	61.4463	22.2564	15.6692	13.8955
CCNA_02566		membrane alanine aminopeptidase	0.759149	8.91999e-06	2.73233e-05	322.555	295.448	293.045	515.654	515.125	511.082
CCNA_02372		hypothetical protein	1.86393	8.98522e-06	2.75011e-05	11.6833	9.71362	16.2137	47.6922	48.4321	41.2655
CCNA_03471		4-hydroxy-3-methylbut-2-enyl diphosphate reductase	-0.676162	9.12539e-06	2.79078e-05	323.398	322.665	323.077	199.729	203.522	203.275
CCNA_01052		SapC family protein	0.884131	9.15022e-06	2.79614e-05	109.726	92.5199	83.0953	184.41	188.03	154.114
CCNA_02539		aminotransferase class I/II-fold pyridoxal phosphate-dependent enzyme	0.750261	9.16888e-06	2.79961e-05	92.9844	93.5778	81.5292	147.798	148.857	154.219
CCNA_00931		GTP cyclohydrolase II/3,4-dihydroxy-2-butanone-4-phosphate synthase	3.07552	9.26561e-06	2.8269e-05	529.601	144.646	506.955	4144.79	2620.14	3190.39
CCNA_03189		glutathione-dependent formaldehyde-activating enzyme	1.63653	9.36469e-06	2.85485e-05	6.74498	4.32785	3.50069	12.9106	15.135	16.8431
CCNA_02187	sspB	adapter for ClpXP proteolysis of tmRNA-tagged proteins SspB	0.690716	9.51732e-06	2.89908e-05	500.092	493.375	486.504	738.507	777.05	873.207
CCNA_00196	leuC	3-isopropylmalate dehydratase large subunit	-0.96876	9.57094e-06	2.91309e-05	158.868	220.24	231.506	95.3845	113.958	103.058
CCNA_02788		Xre-family transcriptional regulator	2.10603	9.71596e-06	2.95489e-05	0.60223	1.15409	1.38185	4.72105	4.62954	4.63184
CCNA_01566		hypothetical protein	1.20888	9.79439e-06	2.97638e-05	15.5375	13.753	15.9373	36.9976	37.3924	30.3175
CCNA_03340	tolR	ExbD/TolR family protein	-1.33826	9.9072e-06	3.00827e-05	102.379	119.256	129.065	53.7622	43.2684	41.476
CCNA_01068		glycosyltransferase	0.992339	9.97115e-06	3.0229e-05	37.6996	39.6239	40.8107	87.3876	80.3047	67.4775
CCNA_02749		hypothetical protein	-1.21075	9.96859e-06	3.0229e-05	25.655	25.6786	22.2017	8.96036	9.61519	13.0534
CCNA_00799	cydD	ABC transporter, ATP-binding protein cydD	-1.60396	9.98692e-06	3.02529e-05	90.6959	120.314	116.352	41.0442	42.5561	24.5277
CCNA_01698		periplasmic 3-ketoglycoside hydrolase	-0.933872	1.02627e-05	3.10636e-05	129.118	152.148	126.025	67.9253	67.1283	78.0044
CCNA_03129	ldpD	M23 family peptidoglycan-specific endopeptidase LdpD	-1.01695	1.03542e-05	3.13158e-05	214.033	242.167	277.107	123.518	121.436	117.48
CCNA_02201		nucleoside 2-deoxyribosyltransferase	0.971106	1.05004e-05	3.17081e-05	49.3829	43.1824	43.5744	86.1351	96.33	84.5311
CCNA_03200		hybrid sensor histidine kinase/receiver domain protein	-1.16584	1.0498e-05	3.17081e-05	290.516	280.637	256.379	132.96	128.559	107.374
CCNA_02266		glutathione S-transferase GST	0.912317	1.05673e-05	3.18848e-05	33.9658	32.7955	36.2966	67.0582	69.7992	57.3717
CCNA_01697		putative poly-gamma-glutamate capsule biosynthesis protein	1.01698	1.06531e-05	3.21186e-05	33.9658	46.9332	36.573	83.4373	87.427	67.3722
CCNA_00403		short chain dehydrogenase	0.835595	1.07705e-05	3.2447e-05	501.658	517.515	484.293	811.057	945.85	926.368
CCNA_01413		histidine phosphatase family protein	0.881863	1.08803e-05	3.27519e-05	59.0186	58.8588	75.9097	121.784	126.778	108.954
CCNA_00629	mcpK	methyl-accepting chemotaxis protein McpK	-0.917029	1.0918e-05	3.28397e-05	189.462	185.328	174.021	110.318	94.9055	85.268
CCNA_00458		PTS system, N-acetylglucosamine-specific IIBC component	1.6549	1.10293e-05	3.31486e-05	1.92714	2.30819	3.04007	9.05671	6.23207	7.68464
CCNA_03146		M61 glycyl aminopeptidase	-1.14905	1.10612e-05	3.32183e-05	103.945	95.3089	103.178	40.6588	41.4878	54.0031
CCNA_03405		COQ9 family protein	0.785013	1.10796e-05	3.32476e-05	404.578	387.199	342.607	683.492	660.956	610.14
CCNA_02567	pleC	sensory transduction histidine kinase pleC	0.995348	1.11018e-05	3.32879e-05	412.287	429.419	387.01	967.141	826.016	656.353
CCNA_00516		TPR-repeat membrane protein	-1.59488	1.12155e-05	3.36028e-05	17.4647	32.6993	32.2432	9.05671	9.61519	8.73734
CCNA_03644	sdhC	succinate dehydrogenase cytochrome b556 subunit	-1.45289	1.12387e-05	3.36458e-05	125.746	169.459	182.22	73.3208	57.8692	43.1603
CCNA_03891		hypothetical protein	-1.38614	1.12714e-05	3.37175e-05	54.0803	90.3079	55.6425	20.7148	27.4211	28.6332
CCNA_00051	corC	magnesium and cobalt efflux protein CorC	-0.785554	1.14222e-05	3.41419e-05	261.488	213.411	220.175	143.366	138.886	120.954
CCNA_02641		UDP-N-acetylmuramoyl-tripeptide--D-alanyl-D- alanine ligase	0.679183	1.15458e-05	3.44844e-05	147.065	162.15	137.264	235.667	249.105	230.329
CCNA_00694		DEXQ-box helicase domain protein	0.910767	1.16714e-05	3.48323e-05	352.666	344.112	287.517	675.688	653.121	521.714
CCNA_01645		3-hydroxyisobutyrate dehydrogenase	-0.753349	1.19842e-05	3.57382e-05	69.9792	75.7855	76.923	42.2004	47.7198	42.4234
CCNA_00228		conserved membrane spanning protein	-0.85449	1.19948e-05	3.57418e-05	181.753	200.139	160.203	95.2881	92.0566	112.217
CCNA_02267		serine hydrolase family protein	1.60973	1.20847e-05	3.59819e-05	2.52937	2.11584	2.30308	8.47862	6.76625	5.89507
CCNA_02579		cytochrome P450	-5.00557	1.21319e-05	3.60942e-05	486.361	385.275	1642.56	21.1002	32.9409	24.9488
CCNA_01494		cyclopropane-fatty-acyl-phospholipid synthase	0.856446	1.22677e-05	3.64699e-05	133.936	121.661	131.829	217.939	218.657	264.647
CCNA_01567		proline iminopeptidase	-0.916168	1.23614e-05	3.67201e-05	86.3598	100.31	86.596	44.9945	48.254	51.5819
CCNA_03626		ATP phosphoribosyltransferase	-0.950438	1.24123e-05	3.68428e-05	164.048	169.652	151.267	89.8926	90.276	70.9514
CCNA_00748		ferrous iron transport protein A	1.72013	1.25145e-05	3.71172e-05	3.97472	4.5202	7.0935	20.9075	17.8059	13.1586
CCNA_02554		hypothetical protein	1.00126	1.2543e-05	3.7173e-05	87.0825	83.3833	84.8456	148.279	160.965	201.696
CCNA_02111		pilF-related tetratricopeptide repeat protein	1.13499	1.27379e-05	3.77215e-05	259.802	270.635	214.832	482.8	523.85	629.93
CCNA_01047		TonB-dependent receptor	1.10871	1.28348e-05	3.79792e-05	9.75613	11.2524	8.93597	21.7746	18.162	24.4224
CCNA_03168		hypothetical protein	1.42794	1.28803e-05	3.80842e-05	18.0669	21.8316	21.5569	52.2206	57.335	56.2137
CCNA_00892	ptsP	phosphoenolpyruvate-protein phosphotransferase PtsP	0.978623	1.29193e-05	3.81703e-05	1647.94	1552.06	1342.97	3258.78	3279.49	2414.14
CCNA_02219		hypothetical protein	-1.15821	1.31525e-05	3.87993e-05	60.1026	55.3003	69.9217	24.2797	23.8599	34.6335
CCNA_03892		HD family metal-dependent phosphohydrolase	-0.911765	1.31429e-05	3.87993e-05	91.9003	102.137	128.42	53.4731	58.9376	59.1612
CCNA_03321		VanZ superfamily protein	-1.71672	1.31641e-05	3.88036e-05	44.2037	31.9299	38.5997	7.51514	18.5182	9.79003
CCNA_03928		hypothetical protein	0.684306	1.34104e-05	3.94994e-05	162	151.379	185.26	258.791	265.308	277.279
CCNA_03763		deacetylase	1.02849	1.34957e-05	3.97202e-05	24.571	30.872	24.9654	58.0015	59.6498	46.7395
CCNA_00525		prolipoprotein diacylglyceryl transferase	-0.965806	1.35901e-05	3.99673e-05	145.378	160.131	151.727	75.4404	65.7038	92.5315
CCNA_00882	osrP	stress regulated protein OsrP	2.74343	1.36323e-05	4.00605e-05	1.68624	1.34644	3.59281	8.96036	26.3528	11.1585
CCNA_03805		PadR-family transcriptional regulator	-1.38124	1.3792e-05	4.04988e-05	26.3777	35.0075	29.9401	10.5983	11.3958	13.0534
CCNA_01059	rsaA	S-layer protein rsaA	-1.44488	1.38202e-05	4.05505e-05	43689.3	54362.3	47113.7	17634.5	16832.8	18855.1
CCNA_03208		steroid 5-alpha reductase family enzyme	1.05086	1.3862e-05	4.06422e-05	11.9242	11.1562	14.6476	26.4957	27.5992	24.3172
CCNA_02446		glutathionylspermidine synthase family protein	0.76886	1.39537e-05	4.08796e-05	111.894	104.734	97.9272	166.297	185.716	184.01
CCNA_03985		hypothetical protein	-1.37158	1.43033e-05	4.18718e-05	57.5732	74.5352	56.9323	23.2199	31.5165	18.9484
CCNA_00076		hypothetical protein	1.41918	1.43656e-05	4.20221e-05	19.5123	14.2338	26.163	64.1677	50.3907	45.6868
CCNA_00760		two component sensor histidine kinase	0.871877	1.43992e-05	4.20883e-05	189.1	148.301	146.476	298.004	286.497	300.543
CCNA_02302		1-acyl-sn-glycerol-3-phosphate acyltransferase	-0.952079	1.44894e-05	4.23196e-05	131.527	129.932	102.441	62.0481	51.8152	73.6884
CCNA_01836		acyl-CoA thioesterase I/lysophospholipase	0.850981	1.45149e-05	4.23619e-05	175.49	153.687	156.057	318.815	311.069	245.382
CCNA_01216		phosphohydrolase, Icc family	-0.731451	1.46224e-05	4.2643e-05	114.544	103.676	105.113	66.8655	58.0473	69.4776
CCNA_00656		type I restriction-modification system methylation subunit	-0.784586	1.46373e-05	4.26542e-05	491.179	505.974	428.742	259.272	263.884	304.438
CCNA_03086		YecT-family protein	1.1157	1.46683e-05	4.2712e-05	103.343	104.446	94.795	267.269	228.984	159.483
CCNA_00604		RDD family membrane protein	-1.26529	1.48598e-05	4.32368e-05	27.7026	33.4687	32.0589	14.9339	14.0667	9.8953
CCNA_00543		Polyhydroxyalkanoate synthesis regulator protein	-0.745434	1.48919e-05	4.32973e-05	320.025	262.172	263.565	171.596	162.746	169.904
CCNA_03522		Zn-dependent protease TldD	0.791388	1.49667e-05	4.34817e-05	1000.79	995.31	834.177	1686.67	1782.37	1429.55
CCNA_03285		magnesium and cobalt transport protein CorA	0.959582	1.50504e-05	4.36918e-05	57.6937	43.1824	43.5744	95.4808	86.8929	98.0055
CCNA_00284		pyrimidine 5'-nucleotidase family protein	-2.50429	1.51026e-05	4.38102e-05	8.06989	10.9639	18.5168	1.92696	2.31477	2.42119
CCNA_00235		hypothetical protein	1.02749	1.51224e-05	4.38342e-05	16.6216	18.2732	13.1736	36.1305	33.2971	28.5279
CCNA_01283		NADP-dependent aldose oxidoreductase	1.12554	1.51417e-05	4.3857e-05	6.74498	7.11691	8.84385	17.6317	16.7376	15.3693
CCNA_03961		hypothetical protein	-1.4188	1.51877e-05	4.39572e-05	19.7532	16.9267	17.8719	7.99688	7.12237	5.26346
CCNA_01775		phosphoribosylformylglycinamidine cyclo-ligase	-1.18469	1.52011e-05	4.39628e-05	90.2141	116.756	141.502	55.2074	54.308	44.0025
CCNA_03779		DUF2794 domain-containing protein	1.03671	1.52148e-05	4.39691e-05	56.971	57.6085	69.1847	131.708	118.053	127.27
CCNA_02132		LacI-family transcriptional regulator	-0.823699	1.52456e-05	4.4025e-05	80.458	104.446	83.648	49.2338	51.6371	50.9502
CCNA_02329		exodeoxyribonuclease VII large subunit	-0.78976	1.52921e-05	4.41258e-05	91.6595	121.565	102.994	63.1079	62.3207	57.5822
CCNA_03753		epoxyqueuosine reductase	-0.828192	1.53036e-05	4.41258e-05	111.533	100.31	98.2957	56.5562	64.4574	53.8978
CCNA_00432		AsnC-family transcriptional regulator	0.927517	1.53607e-05	4.42272e-05	27.9435	25.0054	26.4394	49.7155	46.6515	54.4241
CCNA_02413		acyl-CoA dehydrogenase	-1.08283	1.53618e-05	4.42272e-05	212.587	245.245	265.592	97.2151	113.78	130.639
CCNA_01987	lpxI	UDP-2,3-diacylglucosamine pyrophosphatase LpxI	-0.88539	1.53842e-05	4.42586e-05	81.4215	76.5549	83.0953	44.8981	45.5831	40.1075
CCNA_01598		tryptophan halogenase family protein	0.800084	1.54687e-05	4.44682e-05	128.396	132.625	108.337	200.5	226.313	216.433
CCNA_00665		GAF-family sensor histidine kinase	0.94524	1.54885e-05	4.44917e-05	373.865	274.097	301.336	654.299	609.318	563.927
CCNA_02683		FAD dependent oxidoreductase	1.03792	1.56253e-05	4.48511e-05	31.316	25.1977	21.0963	55.4001	55.3764	48.3185
CCNA_03605		DUF2219 family protein	1.06945	1.56495e-05	4.48869e-05	592.113	521.362	490.833	1249.25	1173.05	944.474
CCNA_03758		citrate synthase	1.5595	1.57896e-05	4.5255e-05	56.971	61.0708	60.8014	208.882	198.892	119.902
CCNA_01948	ldpA	M23 family peptidoglycan-specific endopeptidase LdpA	-0.806184	1.61523e-05	4.62599e-05	119.121	104.061	141.962	73.0317	71.7578	64.1089
CCNA_03817		glutamate racemase	0.739552	1.62999e-05	4.66477e-05	409.758	339.015	327.683	613.544	629.439	554.242
CCNA_01297		23S rRNA Gm2251 methyltransferase	-1.3258	1.63463e-05	4.67454e-05	27.5821	35.8731	50.1151	13.6814	14.2447	17.3694
CCNA_03104		3-dehydroquinate synthase	-1.1702	1.66221e-05	4.74987e-05	119.121	129.643	137.264	61.47	66.5941	43.8972
CCNA_00731	mutL	DNA mismatch repair protein mutL	0.775876	1.66635e-05	4.75817e-05	269.679	257.363	265.5	442.237	502.483	412.655
CCNA_02837		RNA polymerase ECF-type sigma factor	1.30127	1.66816e-05	4.75979e-05	52.8758	49.626	48.4569	131.9	128.025	112.112
CCNA_03420		hypothetical protein	1.26623	1.70288e-05	4.85525e-05	31.1955	28.5638	24.7812	60.7956	63.3891	78.8466
CCNA_03445		M28-family zinc metallopeptidase	0.742518	1.71736e-05	4.89288e-05	568.867	587.338	504.744	924.459	992.146	862.47
CCNA_00875		Flp/Fap pilin component protein	0.851198	1.72844e-05	4.9208e-05	124.18	90.7887	90.3731	198.38	179.484	172.431
CCNA_00288		ABC-type sulfate transport system, periplasmic component	-1.43656	1.73273e-05	4.92607e-05	33.3636	41.2589	57.3929	14.5485	13.3544	20.6327
CCNA_00872	grx1	dithiol-glutaredoxin	-0.888408	1.73286e-05	4.92607e-05	97.4409	93.7701	88.5306	50.9681	42.2	57.4769
CCNA_00550		LacI-family transcriptional regulator	1.16727	1.75213e-05	4.97714e-05	9.99702	6.82839	10.3178	19.4623	20.6549	20.8433
CCNA_00217		thiol:disulfide interchange protein DsbD	0.713802	1.76198e-05	5.00141e-05	723.52	625.807	598.341	1081.51	1147.95	965.002
CCNA_00435		amino acid transporter	-1.02251	1.77153e-05	5.02478e-05	239.326	262.364	248.18	124.963	108.082	135.692
CCNA_03349		hypothetical protein	2.42416	1.77578e-05	5.03312e-05	0.722676	1.15409	0.644864	5.68453	3.56118	4.31603
CCNA_01292		hypothetical protein	1.92179	1.79402e-05	5.08107e-05	76.1219	66.0719	67.8028	321.802	297.181	176.747
CCNA_02550	dinB	DNA polymerase IV-kappa DinB	-0.89118	1.80716e-05	5.11451e-05	24.8119	25.3901	22.8466	12.8143	12.108	14.3166
CCNA_00666		response regulator receiver domain protein	1.19316	1.81688e-05	5.13822e-05	177.056	121.468	114.141	379.996	292.017	270.436
CCNA_00387		hypothetical protein	1.81806	1.83786e-05	5.19371e-05	18.7896	14.6185	20.0829	56.2672	79.2363	53.7925
CCNA_01196		TonB-dependent receptor	0.826076	1.86617e-05	5.26984e-05	465.644	393.45	371.994	782.538	770.106	629.825
CCNA_03156		FlgD-Ig family periplasmic protein	-1.7505	1.87821e-05	5.29993e-05	18.3078	22.5048	20.2671	6.64801	8.19072	3.68442
CCNA_03170		Abi (CAAX) family protease	-1.0254	1.88777e-05	5.32298e-05	75.881	61.0708	76.7388	39.5027	36.3241	29.1595
CCNA_03071		flagellar hook-associated protein FlgL	-1.51575	1.89775e-05	5.3472e-05	109.606	165.228	111.838	47.4032	49.3224	38.739
CCNA_03880		ligand-binding SRPBCC domain protein	1.02642	1.89988e-05	5.34926e-05	14.2126	12.5989	12.9894	25.9176	23.5038	31.3702
CCNA_01049		hypothetical protein	1.89522	1.90261e-05	5.35302e-05	32.0387	37.2195	38.5076	104.441	139.776	157.377
CCNA_03618		SCO1/SenC family protein	1.07419	1.90875e-05	5.36635e-05	48.1784	43.4709	38.9682	81.9921	86.1806	106.532
CCNA_03062		cell wall hydrolase family protein	-1.25498	1.91384e-05	5.37671e-05	130.323	161.766	204.33	74.9587	65.3477	67.5828
CCNA_02096		CusF-family protein	-1.51413	1.91857e-05	5.38605e-05	12.6468	13.8491	11.7918	3.85392	4.62954	4.94765
CCNA_01508		cystine-binding protein	-0.76593	1.93954e-05	5.44092e-05	267.752	241.687	273.883	146.738	141.201	172.431
CCNA_02999		putative DNA-binding domain-containing protein	0.835551	1.96633e-05	5.51204e-05	28.1844	25.5824	27.3606	46.8251	44.1587	53.582
CCNA_00312		MAPEG family transmembrane protein	-0.918014	1.96988e-05	5.51482e-05	78.5308	82.9024	80.1474	38.9246	40.9536	47.8974
CCNA_03481		DNA integration/recombination/inversion protein	-1.4863	1.9702e-05	5.51482e-05	37.4587	38.1813	42.8374	17.728	15.135	9.47422
CCNA_02830		DNA repair protein RadC	-2.06079	1.98805e-05	5.56074e-05	12.2855	10.7715	16.3058	1.63792	2.67089	5.05292
CCNA_01623		phosphohydrolase, MutT/nudix family	-0.862052	1.99365e-05	5.57234e-05	62.1502	66.0719	76.3703	38.3465	33.119	40.8444
CCNA_02929		alcohol dehydrogenase catalytic domain-containing protein	1.22862	1.99613e-05	5.5752e-05	42.0357	34.2381	29.9401	89.5072	97.5764	61.8982
CCNA_02770		conjugal transfer protein TrbL	1.35362	2.01078e-05	5.61201e-05	7.10632	5.19342	7.462	18.8842	17.0937	14.5271
CCNA_01090		conserved hypothetical protein	0.883343	2.03101e-05	5.66436e-05	890.699	806.712	734.039	1536.65	1434.09	1514.19
CCNA_02454		hydantoinase B/oxoprolinase family protein	0.688492	2.06251e-05	5.74802e-05	216.803	204.948	192.999	343.962	351.489	295.385
CCNA_01890		enoyl-CoA hydratase/isomerase family protein	0.892648	2.07016e-05	5.76515e-05	49.7442	47.5102	36.573	78.6199	76.3874	93.0579
CCNA_03160		molybdopterin-guanine dinucleotide biosynthesis protein A	1.88433	2.07863e-05	5.78454e-05	7.46766	7.21309	8.56748	35.167	31.8726	19.159
CCNA_02993		NADH-ubiquinone oxidoreductase	0.973684	2.09969e-05	5.83891e-05	87.9256	93.674	79.7789	189.613	183.757	140.113
CCNA_00889		NTF2-family protein	-0.899447	2.11065e-05	5.86512e-05	102.861	89.7308	87.7936	51.8352	55.7325	42.9498
CCNA_01982		glutamyl-tRNA synthetase	-1.48694	2.12319e-05	5.89571e-05	23.9688	39.8162	46.7987	12.7179	12.9983	13.7903
CCNA_03328		PhzC/PhzF-family epimerase	-0.944945	2.15634e-05	5.9834e-05	48.6602	54.7233	60.9857	28.0373	27.065	30.2122
CCNA_01690		MAPEG family membrane protein	-1.51597	2.16293e-05	5.99736e-05	26.1368	33.8534	37.4021	13.296	9.43713	11.0533
CCNA_03756		cation efflux family transporter	0.951964	2.2047e-05	6.10875e-05	247.517	217.066	197.42	469.696	467.583	343.388
CCNA_03509		zinc protease	-0.931384	2.21687e-05	6.13803e-05	36.2543	42.6053	43.2059	22.9308	20.4768	20.5275
CCNA_01103		ADP-heptose--LPS heptosyltransferase	-0.850461	2.23547e-05	6.18507e-05	125.143	131.278	144.449	76.7893	77.4557	68.2144
CCNA_00241		phosphocarrier protein HPr	0.928066	2.24082e-05	6.19199e-05	59.2595	58.7626	47.6278	115.232	97.0422	102.532
CCNA_00587		alpha/beta hydrolase family protein	1.02452	2.2412e-05	6.19199e-05	33.7249	35.7769	33.9935	66.7691	77.2777	66.8459
CCNA_03671		metallophosphatase related protein	1.0378	2.24422e-05	6.19587e-05	56.6097	41.2589	38.8761	107.235	99.1789	74.0042
CCNA_00541		hypothetical protein	1.35967	2.2683e-05	6.25782e-05	3.25204	4.1355	5.06679	9.34575	11.2177	11.7901
CCNA_02553	clpA	ATP-dependent clp protease ATP-binding subunit ClpA	0.950067	2.28823e-05	6.30828e-05	2455.9	1991.49	1817.23	3809.69	3928.34	4364.67
CCNA_03299		TolC-family outer membrane protein	-1.12089	2.29907e-05	6.33361e-05	95.8751	107.812	105.021	49.0411	50.2127	42.8445
CCNA_02726		gamma carbonic anhydrase family protein	0.776309	2.30409e-05	6.34286e-05	111.292	103.484	101.428	163.502	182.154	195.906
CCNA_01044		AcrR-family transcriptional regulator	0.706515	2.32328e-05	6.38651e-05	364.229	322.762	301.244	537.911	535.068	539.504
CCNA_01632		hypothetical protein	0.762998	2.32306e-05	6.38651e-05	95.5137	76.074	93.6895	144.715	146.365	158.956
CCNA_02752		GAF/PAS-family histidine kinase/receiver protein	0.758397	2.33317e-05	6.40912e-05	644.989	486.547	476.554	926.289	886.734	906.893
CCNA_01703		3-ketoglycoside pathway epimerase	0.890637	2.40088e-05	6.59038e-05	83.3487	80.4981	72.5011	151.941	143.872	142.219
CCNA_00967		TetR-family transcriptional regulator	1.07884	2.42409e-05	6.64932e-05	2190.19	2033.51	2094.33	4532.21	4907.84	3906.01
CCNA_00107		Trm112p-like protein	1.16331	2.4265e-05	6.65118e-05	502.862	342.285	327.314	997.779	853.794	773.728
CCNA_01024		hypothetical protein	0.913577	2.47212e-05	6.77139e-05	54.0803	42.413	53.1552	87.8693	90.8102	103.058
CCNA_00751		conserved hypothetical membrane protein	-0.85725	2.47528e-05	6.77521e-05	267.631	353.057	284.846	163.502	175.21	161.378
CCNA_03521	zerB	zipper envelope resistance protein ZerB	1.15508	2.49197e-05	6.81602e-05	86.6007	106.658	91.3864	172.366	224.889	237.171
CCNA_03231	relB-4	anti-toxin protein relB-4	1.80231	2.54861e-05	6.96596e-05	83.4691	57.0315	66.3288	210.52	273.499	237.171
CCNA_03611		cation:proton antiporter	-1.0992	2.55626e-05	6.98189e-05	170.19	158.88	178.351	84.5935	84.4	68.0038
CCNA_03507	pdeA	GGDEF/EAL phosphodiesterase PdeA	-0.961495	2.59572e-05	7.0846e-05	680.038	716.692	759.65	404.565	386.032	316.86
CCNA_03833	fabI	enoyl-(acyl-carrier protein) reductase FabI	-1.17872	2.60039e-05	7.09231e-05	497.683	552.619	476.278	207.052	209.398	257.699
CCNA_01757		dimethyladenosine transferase	-0.904119	2.65633e-05	7.23974e-05	42.2766	50.4916	50.3915	23.7016	24.216	28.5279
CCNA_01186		hypothetical protein	1.00973	2.68188e-05	7.30418e-05	1490.16	1227.86	1053.71	2948.44	2068.69	2576.67
CCNA_00592		ferritin superfamily protein	-0.833939	2.68584e-05	7.30975e-05	2151.17	1931.57	2408.75	1114.36	1167.71	1359.55
CCNA_01023		tryptophan halogenase superfamily protein	1.11152	2.71239e-05	7.37678e-05	109.485	97.5209	80.3316	192.503	199.07	228.855
CCNA_00438		hypothetical protein	0.975095	2.71979e-05	7.39167e-05	1512.2	1391.74	1119.21	2885.43	2297.68	2725
CCNA_00867		hypothetical protein	-0.938348	2.73181e-05	7.41905e-05	49.0215	58.4741	55.274	23.9906	30.092	31.0544
CCNA_02984		GtrA family protein	1.04335	2.73817e-05	7.43107e-05	25.4141	21.1584	17.3192	50.1973	41.1317	39.897
CCNA_00405		short chain dehydrogenase	1.35294	2.75414e-05	7.46913e-05	76.8446	67.3222	68.0792	158.107	155.268	228.223
CCNA_01742		hypothetical protein	1.26756	2.76051e-05	7.47581e-05	986.694	759.009	849.746	2066.86	2183.36	1998.32
CCNA_02697		NTF2 family protein	1.58323	2.76013e-05	7.47581e-05	13.0082	10.0021	7.92261	34.0108	28.4895	29.5806
CCNA_03684		carbonic anhydrase	0.834689	2.7628e-05	7.47674e-05	105.752	105.407	124.551	205.51	190.167	203.064
CCNA_03858		protein translocase subunit secB	-1.26909	2.81838e-05	7.62175e-05	38.7836	41.2589	43.8507	14.1631	14.2447	22.7381
CCNA_03056		limonene-1,2-epoxide hydrolase	0.932581	2.82917e-05	7.64555e-05	26.9799	25.5824	27.7291	46.247	57.6912	49.687
CCNA_03087		H-NOX family heme binding protein	-0.685637	2.83676e-05	7.66064e-05	67.4498	69.3418	73.4223	42.5858	44.1587	44.0025
CCNA_02439		transporter, major facilitator superfamily	-1.18191	2.85857e-05	7.71412e-05	18.4282	22.1201	17.5956	9.53845	6.58819	9.15841
CCNA_01377		hypothetical protein	1.07703	2.9328e-05	7.90885e-05	35.652	39.6239	39.5209	76.7893	90.9882	74.9516
CCNA_02458		methylmalonyl-CoA mutase beta subunit	0.838064	2.93812e-05	7.91765e-05	156.941	169.844	164.348	322.284	318.37	237.698
CCNA_02045		acetyl-coenzyme A synthetase	0.612143	2.94465e-05	7.92964e-05	160.916	171.094	153.846	227.285	254.447	261.067
CCNA_03804		DUF2218 domain-containing protein	-1.34079	2.96844e-05	7.98812e-05	28.9071	25.1977	29.848	9.34575	9.97131	13.685
CCNA_02805		hypothetical protein	2.1343	2.97992e-05	8.01336e-05	245.228	476.833	163.703	967.333	1495.7	1426.61
CCNA_02025		Cytochrome bd-type quinol oxidase, subunit 2-like protein	-0.818942	3.0361e-05	8.15873e-05	40.9517	45.6829	43.5744	26.0139	21.189	26.3173
CCNA_03639		ferredoxin, 2Fe-2s	-1.53786	3.04152e-05	8.16756e-05	99.9702	106.465	133.026	36.6122	29.7359	50.0028
CCNA_03489		nitronate monooxygenase	0.966496	3.10903e-05	8.34301e-05	27.4617	34.719	23.5836	63.4933	52.7055	51.2661
CCNA_00318		hypothetical protein	-0.623215	3.1191e-05	8.36416e-05	678.111	625.711	611.976	388.571	426.808	428.445
CCNA_00952	flbE	flagellar assembly protein FlbE/FliH	-1.33843	3.1268e-05	8.37895e-05	43.1197	34.4305	50.4836	18.4988	20.1207	12.3165
CCNA_02380	panD	aspartate 1-decarboxylase PanD	-1.32651	3.17237e-05	8.49511e-05	42.1561	47.2217	47.9963	17.1499	13.7106	23.475
CCNA_02660		pyridoxamine 5'-phosphate oxidase family protein	0.736149	3.17808e-05	8.50448e-05	363.265	286.6	309.903	540.994	581.541	476.237
CCNA_03070		4-oxalocrotonate tautomerase	1.38128	3.20795e-05	8.57842e-05	19.7532	16.1573	22.9387	54.822	47.8979	50.5292
CCNA_01963		conserved hypothetical protein	-1.45977	3.21178e-05	8.58265e-05	26.739	42.5091	52.4182	16.8609	13.7106	13.5797
CCNA_03370		acetyltransferase	0.99069	3.26762e-05	8.72579e-05	56.971	46.9332	49.6545	97.3114	93.6591	113.796
CCNA_02810		PII-like signaling protein	1.58991	3.28704e-05	8.77154e-05	3.01115	2.40436	1.65822	6.74436	8.36878	6.21088
CCNA_00335		conserved hypothetical protein	1.96109	3.29534e-05	8.78758e-05	2.04758	3.36611	4.23768	10.3092	12.8203	15.1588
CCNA_02180		iron-sulfur cluster assembly/repair protein ApbC	-0.801775	3.32461e-05	8.85946e-05	83.2282	93.8663	111.654	52.9914	56.8009	56.0032
CCNA_00393		RNA polymerase sigma factor	1.15886	3.33713e-05	8.88664e-05	25.2937	35.0075	27.0843	74.0916	67.6625	53.6872
CCNA_00998	mucR2	ROS/MUCR transcriptional regulator MucR2	-0.951136	3.35146e-05	8.91861e-05	60.9457	79.2478	81.9898	38.2501	31.6945	44.6341
CCNA_02745		TetR-family transcriptional regulator	0.953594	3.36064e-05	8.93682e-05	10.1175	8.46336	9.58083	17.0536	17.6279	19.7906
CCNA_03567		acyl-CoA dehydrogenase	1.05201	3.36307e-05	8.93709e-05	59.8617	61.0708	56.748	99.6238	123.395	145.482
CCNA_00224		TonB-dependent receptor protein	0.918739	3.39155e-05	9.00653e-05	234.027	231.684	171.718	356.487	450.312	398.444
CCNA_00226		YjhX toxin domain protein	1.14092	3.4152e-05	9.06305e-05	11.5628	11.3486	13.9106	28.7117	22.0793	30.2122
CCNA_00547		PurR-family transcriptional regulator	1.48132	3.43309e-05	9.10017e-05	4.33606	3.94315	4.51405	10.9837	12.8203	12.1059
CCNA_03352		YebC/PmpR transcriptional regulator	-0.839941	3.43394e-05	9.10017e-05	55.7665	63.7637	73.883	34.1072	35.7899	38.2127
CCNA_00343	sucB	dihydrolipoamide succinyltransferase	-0.941742	3.44427e-05	9.12125e-05	478.412	456.348	451.036	227.478	219.547	274.121
CCNA_03711		ribosome-associated factor Y	1.02438	3.47724e-05	9.20221e-05	3731.42	2647.4	3227.27	5980.9	5961.95	7596.43
CCNA_03054		AraC-family transcriptional regulator	0.812487	3.48327e-05	9.21179e-05	88.287	77.0358	80.7001	158.878	153.131	120.112
CCNA_00974		TonB-dependent outer membrane receptor	-1.28861	3.48884e-05	9.21381e-05	3781.4	6116.22	4088.34	1561.22	1934.79	2229.18
CCNA_02011		methylmalonyl CoA epimerase	-1.34732	3.4876e-05	9.21381e-05	204.397	250.535	225.702	68.9851	77.8118	120.428
CCNA_02358		flavin reductase family protein	-0.661908	3.49493e-05	9.22352e-05	201.024	198.697	228.19	120.724	136.927	139.376
CCNA_02077		5'(3')-nucleotidase/polyphosphatase SurE	-0.667785	3.50413e-05	9.24145e-05	124.18	146.089	120.405	86.8095	80.8388	78.2149
CCNA_01837		transposase, IS30 family	1.14671	3.51816e-05	9.27208e-05	6.2632	5.09725	7.00138	11.4654	14.0667	15.264
CCNA_01188		FecR family protein	-0.902655	3.52555e-05	9.28517e-05	81.9033	80.6904	78.397	44.2237	43.6245	41.055
CCNA_02623	ftsZ	cell division protein FtsZ	-0.909486	3.56048e-05	9.37072e-05	4630.07	4721.98	4394.65	2288.46	2371.93	2657.94
CCNA_00007		SSU ribosomal protein S20P	-1.09306	3.60347e-05	9.47734e-05	67.5702	80.7866	88.07	30.446	33.2971	46.95
CCNA_01550		sulfate adenylyltransferase subunit 2	-1.40758	3.62341e-05	9.51673e-05	45.7695	45.5867	73.6066	17.728	19.2304	25.1593
CCNA_02747		ABC transporter substrate-binding protein	-1.19588	3.62293e-05	9.51673e-05	37.9405	41.0665	50.2073	17.0536	15.8473	23.2645
CCNA_00417		conserved hypothetical membrane protein	0.872669	3.62652e-05	9.51836e-05	129.961	115.698	99.2169	174.39	217.944	239.066
CCNA_01592		SN-glycerol-3-phosphate transport ATP-binding protein	-1.13853	3.6336e-05	9.53043e-05	87.5643	102.426	104.652	43.5493	36.146	53.6872
CCNA_03504		acyl-CoA dehydrogenase	-0.861909	3.65436e-05	9.57832e-05	109.847	161.477	156.886	85.7497	76.3874	73.4778
CCNA_03167		hypothetical protein	-1.33342	3.66828e-05	9.60167e-05	21.4394	34.2381	33.9014	12.8143	8.19072	14.1061
CCNA_03742		conserved hypothetical membrane protein	1.0424	3.66608e-05	9.60167e-05	56.0074	62.4173	65.3155	140.283	140.133	98.5319
CCNA_01769		ABC transporter ATP-binding protein	-1.27535	3.67148e-05	9.60349e-05	20.3554	28.9485	34.8226	13.1997	11.2177	10.3164
CCNA_00756		hypothetical protein	1.65148	3.71677e-05	9.71531e-05	4.81784	7.30926	3.50069	17.6317	17.4498	14.2113
CCNA_02894	xynA1	endo-1,4-beta-xylanase XynA1	1.25967	3.73834e-05	9.76503e-05	3.73383	4.42403	3.22432	8.28592	8.90296	10.1058
CCNA_02125	podJ	polar development protein podJ	0.687759	3.77689e-05	9.85901e-05	1214.82	1219.11	1037.4	1946.23	1960.43	1684.94
CCNA_03437		hypothetical protein	1.08595	3.79941e-05	9.91106e-05	105.27	93.5778	75.1727	224.972	199.426	156.956
CCNA_02453		protein tyrosine phosphatase	1.1269	3.81159e-05	9.92932e-05	10.7197	7.11691	10.2257	20.7148	16.9156	23.2645
CCNA_03027		two-component sensor histidine kinase	-1.08643	3.80904e-05	9.92932e-05	21.5598	20.389	24.0442	11.4654	11.0397	8.63207
CCNA_02741		Gcw/chp-family protein	-1.66729	3.81878e-05	9.94129e-05	284.253	397.585	299.77	87.1949	103.63	118.322
CCNA_02795		lasso peptide biosynthesis B2 protein	1.722	3.83972e-05	9.98902e-05	2.28848	1.53879	2.11884	5.68453	5.69789	8.10572
CCNA_02881		oxoglutarate semialdehyde dehydrogenase	-1.13658	3.87348e-05	0.0001007	29.9911	27.7944	33.7172	16.5718	15.135	10.0006
CCNA_00576		glucose-1-phosphatase/inositol phosphatase	1.12725	3.88312e-05	0.000100882	17.5851	14.6185	14.3712	35.0707	29.7359	36.5284
CCNA_02631		P-loop NTPase-related protein	1.13578	3.89698e-05	0.000101174	24.8119	16.2535	14.924	46.0543	41.3097	35.1599
CCNA_00887		hypothetical protein	-1.49759	3.90418e-05	0.000101292	11.3219	11.7333	15.3846	4.72105	3.38312	5.26346
CCNA_00390		ADP-heptose--LPS heptosyltransferase	0.600641	3.90843e-05	0.000101334	1000.43	1020.03	980.561	1484.43	1574.93	1491.45
CCNA_00982	mucR1	ROS/MUCR transcriptional regulator MucR1	0.849523	3.92092e-05	0.000101516	181.392	158.399	143.989	298.39	253.022	319.597
CCNA_03309	metX1	homoserine O-acetyltransferase metX1	0.685563	3.92343e-05	0.000101516	596.449	567.333	550.622	812.791	989.831	954.896
CCNA_03531		carboxypeptidase S1	-0.785046	3.92093e-05	0.000101516	99.7293	120.218	110.087	59.543	63.3891	68.6355
CCNA_00710		alpha/beta hydrolase family protein	-1.18655	3.95775e-05	0.000102335	123.337	167.247	151.543	67.0582	77.9899	49.7923
CCNA_00419		fasciclin domain cell surface protein	1.08553	3.97234e-05	0.000102643	20.2349	25.4862	21.5569	46.1507	50.2127	46.7395
CCNA_02980		tryptophan 2,3-dioxygenase	0.6681	3.97503e-05	0.000102644	54.6825	51.3572	50.3915	88.5438	74.0726	85.5838
CCNA_03718		NADH-ubiquinone oxidoreductase subunit	-0.707548	3.99264e-05	0.000103029	425.656	475.679	435.467	280.565	262.103	275.805
CCNA_01053		acetyltransferase	1.15067	4.08123e-05	0.000105173	30.4729	24.9092	26.6237	56.0745	59.8279	66.0037
CCNA_02118		ATP-dependent helicase, dinG family	0.915158	4.08085e-05	0.000105173	122.975	112.524	111.193	243.471	236.641	173.799
CCNA_03433		YcaQ-family winged helix DNA-binding protein	0.815106	4.0974e-05	0.000105519	82.0238	74.9199	72.5932	144.522	131.23	127.902
CCNA_00668		capsular polysaccharide biosynthesis protein	-1.55136	4.14328e-05	0.000106629	20.2349	22.601	16.4901	7.0334	7.12237	6.10561
CCNA_01951	pbpY	multimodular transpeptidase-transglycosylase PbpY	0.690989	4.16807e-05	0.000107123	664.742	597.34	588.392	1022.83	1032.92	931.632
CCNA_03016		DNA-binding transcriptional regulator, CsgD family	1.54305	4.16773e-05	0.000107123	123.819	119.064	107.692	421.041	347.215	253.172
CCNA_02970		DUF393 domain-containing protein	1.07368	4.17728e-05	0.000107288	12.6468	9.23275	9.67296	19.5586	24.216	22.6329
CCNA_00056		ribosomal-protein-S18-alanine acetyltransferase	-1.21995	4.18852e-05	0.000107504	13.7309	12.118	12.3445	6.45531	4.27342	5.36872
CCNA_00270	recR	Recombination protein recR	0.741236	4.19401e-05	0.000107573	92.623	80.1134	87.7015	158.396	144.94	131.902
CCNA_03853		imidazole glycerol phosphate synthase, cyclase subunit	-0.803401	4.20513e-05	0.000107786	204.758	192.734	177.061	119.857	110.753	98.5319
CCNA_00741		3-hydroxybutyryl-CoA dehydratase	-1.15246	4.22904e-05	0.000108327	80.5784	94.8281	111.838	35.8414	39.7072	53.582
CCNA_03701	ihfB	integration host factor beta subunit	-1.47848	4.25225e-05	0.000108849	59.3799	55.4927	87.2409	22.7381	23.6819	26.1067
CCNA_02359		hypothetical protein	0.567098	4.44558e-05	0.000113721	221.741	203.121	197.789	329.028	298.249	294.964
CCNA_00528		pyrroline-5-carboxylate reductase	-0.968163	4.49054e-05	0.000114783	71.3041	85.8838	83.7402	48.3667	39.173	35.4757
CCNA_02598		toxin protein relE2	0.907932	4.49307e-05	0.000114783	22.7643	29.8141	23.5836	49.6192	47.5418	45.8973
CCNA_01142		hypothetical protein	0.667419	4.52185e-05	0.000115441	127.552	125.892	116.444	183.639	181.976	221.591
CCNA_02671		hypothetical protein	0.996698	4.5377e-05	0.000115769	96.116	66.1681	65.684	169.572	126.066	158.219
CCNA_01672		transglutaminase-like enzyme	0.955303	4.55162e-05	0.000116047	53.8394	47.5102	57.3929	89.6036	108.972	109.48
CCNA_01794		enoyl-CoA hydratase/isomerase family	0.921089	4.55534e-05	0.000116064	20.9576	21.9278	20.5435	37.5757	36.5021	45.8973
CCNA_03852		phosphoribosylformimino-5-aminoimidazole carboxamide ribonucleotide isomerase	-0.951633	4.59079e-05	0.00011689	478.532	453.463	442.284	262.548	243.051	204.959
CCNA_00963		organic hydroperoxide resistance protein	-1.96145	4.59794e-05	0.000116994	4.21561	7.21309	3.96131	0.867132	1.60253	1.57904
CCNA_03254		pectate lyase	0.934404	4.62048e-05	0.00011749	14.4535	16.2535	12.0682	25.9176	29.9139	26.1067
CCNA_00194		YgiN-family quinol monooxygenase	-1.33196	4.64098e-05	0.000117933	16.9829	15.5803	13.0815	7.0334	6.58819	4.52657
CCNA_03188		epoxide hydrolase	0.918574	4.64936e-05	0.000118067	56.6097	54.3386	51.497	88.062	118.053	101.374
CCNA_01525	flbT	flagellar biosynthesis repressor flbT	-0.722514	4.70327e-05	0.000119357	616.082	529.729	628.005	361.112	326.739	386.864
CCNA_03777		NADP(H)-dependent aldo-keto reductase	-0.941301	4.75259e-05	0.000120529	86.7212	89.9232	104.744	38.9246	52.5274	55.3715
CCNA_02552	clpS	ATP-dependent Clp protease adaptor protein ClpS	0.956998	4.76656e-05	0.000120803	1551.59	1273.64	1275.26	2254.64	2611.06	3094.28
CCNA_02396		GST / metaxin-like protein	-1.0047	4.78111e-05	0.000121092	30.5933	45.7791	34.6384	19.8477	17.2717	18.1063
CCNA_01783	hdaA	chromosome replication regulator protein HdaA	1.31209	4.8293e-05	0.000122232	117.314	108.389	113.865	278.831	344.188	220.855
CCNA_00879		PAS-family sensor histidine kinase	1.08457	4.91162e-05	0.000124233	133.936	118.776	135.698	221.119	349.352	254.225
CCNA_00078		acyl-CoA dehydrogenase	-1.04069	4.93755e-05	0.000124807	1237.94	1146.21	1312.76	558.24	591.156	647.616
CCNA_01926	dgcB	GGDEF diguanylate cyclase DgcB	-0.632189	4.9629e-05	0.000125365	2249.57	2060.15	2153.85	1380.28	1426.25	1363.76
CCNA_03085		nitronate monooxygenase	0.566373	5.06717e-05	0.000127914	183.921	183.693	187.379	254.262	278.841	288.858
CCNA_00333		LytTr DNA-binding domain protein	-1.0034	5.12359e-05	0.000129253	26.0163	34.719	34.2699	16.4755	15.6692	15.264
CCNA_01705		periplasmic 3-ketoglycoside hydrolase	0.635485	5.24339e-05	0.000132189	276.544	280.541	246.154	394.159	462.776	391.18
CCNA_00200		2OG-Fe(II) oxygenase superfamily protein	-0.936287	5.2894e-05	0.000133261	946.586	1040.8	954.859	443.586	458.324	635.404
CCNA_00493		putative polyketide cyclase-dehydrase/lipid transport protein	-0.762303	5.31751e-05	0.000133881	110.088	110.793	106.587	57.1343	70.5114	65.6879
CCNA_01202		membrane alanine aminopeptidase	-0.688395	5.32567e-05	0.000133998	306.415	303.623	295.532	180.267	164.171	217.065
CCNA_00259		hypothetical protein	0.747401	5.42317e-05	0.000136282	96.3569	96.7515	77.1994	150.206	146.187	157.167
CCNA_02262		laminin G domain protein	1.15765	5.42353e-05	0.000136282	17.4647	13.0797	18.8853	31.4094	41.4878	37.6863
CCNA_01841		isocitrate lyase	-0.916228	5.43589e-05	0.000136503	2199.47	2264.14	2022.75	1016.86	1188.54	1231.75
CCNA_02163		hypothetical protein	0.770891	5.59089e-05	0.000140303	242.699	302.854	332.105	477.404	561.777	459.184
CCNA_00172	pulD	type II secretion pathway protein D	-0.743618	5.63958e-05	0.000141432	56.1279	51.1648	46.7987	32.0839	32.4068	27.5805
CCNA_02371		tryptophan halogenase superfamily protein	0.638743	5.67213e-05	0.000142156	97.2	88.0958	84.4772	139.512	137.284	143.061
CCNA_01734		MarC family integral membrane protein	-0.797098	5.70418e-05	0.000142865	126.589	139.934	105.297	69.2742	66.5941	77.8991
CCNA_01522		ATP-dependent protease subunit	-0.787445	5.76958e-05	0.000144409	157.905	210.237	212.344	101.936	116.095	118.533
CCNA_00206		succinyl-CoA:3-ketoacid-coenzyme A transferase subunit A	-0.758447	5.83855e-05	0.00014604	411.323	394.796	449.47	238.076	226.491	277.384
CCNA_00006		enoyl-CoA hydratase/isomerase	-0.792197	5.92482e-05	0.000148101	149.955	172.152	183.049	90.278	87.427	113.796
CCNA_00823		LuxR-like DNA-binding protein	0.698381	5.93374e-05	0.000148227	535.624	466.735	390.511	729.258	778.653	752.148
CCNA_00768		hypothetical protein	-2.21916	5.98625e-05	0.000149199	11.8037	5.09725	9.12022	1.83061	0.890296	2.52646
CCNA_02049		ABM superfamily monooxygenase protein	0.940977	5.97666e-05	0.000149199	32.6409	31.8338	31.7826	60.8919	56.4447	67.267
CCNA_02448		YjfI family protein	0.668927	5.98822e-05	0.000149199	554.293	513.572	452.786	756.235	782.57	878.681
CCNA_02462		YbjQ family protein	0.970906	5.98571e-05	0.000149199	178.622	148.397	143.252	282.589	292.195	346.546
CCNA_02939		hypothetical protein	-1.07392	6.03378e-05	0.000150237	31.1955	43.2785	47.0751	18.8842	19.5865	19.3695
CCNA_01061	rsaE	type I secretion adaptor protein RsaE	-0.831983	6.06979e-05	0.000151035	400.363	418.071	384.247	225.551	193.55	256.014
CCNA_02922		hypothetical protein	-0.735905	6.11601e-05	0.000152087	395.665	323.243	364.901	197.899	217.232	235.592
CCNA_03096		TonB-dependent receptor	-0.861394	6.13177e-05	0.00015238	281.482	268.135	294.334	121.398	149.392	193.695
CCNA_00255		beta-lactamase class C family protein	-0.89454	6.18021e-05	0.000153452	78.1695	85.4991	111.654	51.5462	48.7882	47.7922
CCNA_02884		TetR-family transcriptional regulator	0.81436	6.18292e-05	0.000153452	82.9873	88.7691	78.4891	134.598	170.937	135.06
CCNA_02043		NAD(P)H-hydrate repair enzyme Nnr	0.911266	6.23453e-05	0.000154633	117.314	121.757	114.417	246.747	248.749	169.694
CCNA_00567		alpha-1,2-mannosidase	0.832549	6.24169e-05	0.00015471	28.3048	32.6032	32.8881	52.9914	51.6371	62.4246
CCNA_02624	ftsA	cell division protein FtsA	-0.901654	6.25719e-05	0.000154994	290.877	344.305	299.033	196.357	168.622	135.06
CCNA_00595		FecR family protein	-0.730916	6.30471e-05	0.00015607	51.5509	56.5506	56.5638	35.7451	31.3384	32.0018
CCNA_02105		hypothetical protein	0.628694	6.32438e-05	0.000156456	642.941	548.868	546.66	897.096	895.637	895.103
CCNA_00024		uroporphyrin-III C-methyltransferase/Precorrin-2 dehydrogenase/Sirohydrochlorin ferrochelatase	0.9788	6.34272e-05	0.000156808	208.01	209.853	190.143	445.995	464.734	288.016
CCNA_02658		crotonase/enoyl-CoA hydratase family protein	0.618991	6.36217e-05	0.000157188	390.366	338.246	350.161	524.904	594.183	537.82
CCNA_01497		ADP-L-glycero-D-manno-heptose-6-epimerase	-0.783606	6.38695e-05	0.000157698	132.611	129.162	130.907	84.9789	68.9089	73.8989
CCNA_00167		metallophosphatase family protein	0.665548	6.39876e-05	0.000157888	1616.99	1447.33	1513.13	2268.8	2365.16	2626.57
CCNA_01027		acetyltransferase	1.81991	6.42013e-05	0.000158314	2.89071	1.63497	2.57946	10.5983	6.76625	7.36884
CCNA_03439		hypothetical protein	1.56908	6.42528e-05	0.000158339	22.2825	10.483	18.4247	44.6091	48.7882	57.898
CCNA_02378		SIMPL family protein	-0.64364	6.47083e-05	0.000159359	664.621	611.285	599.078	431.253	379.088	389.601
CCNA_00910		erythromycin esterase family protein	0.772566	6.49232e-05	0.000159785	175.249	136.76	154.675	284.516	280.443	232.224
CCNA_00669		glycosyltransferase family 99 protein WbsX	-1.12743	6.52898e-05	0.000160481	57.6937	51.5495	50.2994	24.2797	31.1603	18.1063
CCNA_02762		DNA repair protein RadC	0.640332	6.52534e-05	0.000160481	546.223	488.374	535.421	846.32	854.15	746.779
CCNA_00814		hypothetical protein	-1.3321	6.55793e-05	0.00016109	19.994	23.7551	33.8093	9.34575	12.8203	9.05314
CCNA_02522		hypothetical protein	1.31238	6.59146e-05	0.000161809	81.4215	97.3286	79.7789	239.328	237.709	165.483
CCNA_01356	iolC	5-dehydro-2-deoxygluconokinase IolC	1.29971	6.60162e-05	0.000161955	93.8275	87.4226	120.037	218.999	273.499	249.909
CCNA_01224		O-antigen membrane transport protein	-1.107	6.60616e-05	0.000161963	80.9398	78.3822	64.0258	38.3465	35.9679	29.3701
CCNA_01430		hypothetical protein	-0.645089	6.66739e-05	0.00016336	109.365	108.196	109.995	75.1514	63.9232	70.1092
CCNA_02183	miaA	tRNA delta(2)-isopentenylpyrophosphate transferase	-0.783468	6.76265e-05	0.000165588	42.9992	42.6053	50.4836	23.9906	28.3114	26.9489
CCNA_01821		nucleoside triphosphate pyrophosphohydrolase	0.871669	6.814e-05	0.000166738	22.6439	20.4852	18.1483	36.3232	38.8169	36.9495
CCNA_01057		hypothetical protein	0.751747	6.82358e-05	0.000166866	983.803	958.09	950.898	1916.26	1635.65	1319.02
CCNA_00469		GT1-family glycosyltransferase	-0.940799	6.86022e-05	0.000167655	439.267	352.383	386.366	203.198	164.349	245.382
CCNA_03870	gidB	methyltransferase GidB	-0.840156	6.87015e-05	0.000167791	29.8706	30.5835	28.8346	16.8609	16.5595	16.422
CCNA_03372		bacterioferritin-associated ferredoxin	2.50018	6.88013e-05	0.000167928	1.44535	0.192349	1.10548	6.16627	5.34177	3.78969
CCNA_00240		PTS system, IIA component	-0.909113	6.97236e-05	0.000170071	98.284	108.485	123.63	54.2439	63.5671	58.4244
CCNA_02603		DUF1254 domain-containing protein	0.677357	6.99083e-05	0.000170413	133.695	155.129	162.782	229.79	265.664	227.381
CCNA_01457		hypothetical protein	-1.17313	7.00889e-05	0.000170744	13.8513	13.1759	11.2391	5.58818	5.51983	5.7898
CCNA_00609		PurR-family transcriptional regulator	-0.689795	7.03101e-05	0.000171174	51.5509	55.0118	55.5504	32.4693	33.2971	34.7388
CCNA_02954		SDR family NAD(P)-dependent oxidoreductase	0.937746	7.04428e-05	0.000171388	125.505	132.625	83.8323	220.155	244.475	190.537
CCNA_03810		organic solvent resistance transport system ATP-binding protein	-0.902318	7.08471e-05	0.000172263	32.8818	28.3715	26.8079	16.5718	15.4911	14.9482
CCNA_00642		hypothetical protein	0.990021	7.09231e-05	0.000172338	33.3636	30.3911	34.9148	65.0349	53.2397	77.2675
CCNA_03115		cobaltochelatase cobS subunit	-0.688202	7.11186e-05	0.000172704	539.237	461.061	501.151	298.679	278.128	354.652
CCNA_00339		transporter, major facilitator superfamily	1.13082	7.2994e-05	0.000177146	221.862	227.453	185.537	399.651	451.558	538.873
CCNA_01081		hypothetical protein	0.874988	7.33486e-05	0.000177894	229.45	248.803	247.536	445.031	482.896	403.602
CCNA_01073		zinc-finger protein	-0.993064	7.33952e-05	0.000177894	36.6156	32.4108	36.1124	14.8376	17.0937	20.8433
CCNA_00546		conserved hypothetical protein	-0.800097	7.46534e-05	0.000180829	104.427	88.3844	106.403	68.9851	49.3224	53.0556
CCNA_00508		aspartate protease	0.679917	7.52399e-05	0.000182135	210.419	178.885	200.368	313.42	340.805	290.648
CCNA_01154		hypothetical protein	-1.15479	7.56682e-05	0.000183056	69.136	70.015	117.457	41.526	39.5291	34.3177
CCNA_00773		carboxypeptidase S	0.75734	7.57195e-05	0.000183064	550.92	670.144	474.159	939.2	1033.81	892.787
CCNA_03749		alpha/beta hydrolase	0.679313	7.65022e-05	0.00018484	88.6483	90.8849	78.8576	121.591	146.899	145.482
CCNA_01889		long-chain-fatty-acid--CoA ligase	1.22005	7.74357e-05	0.000186978	8.79256	7.88631	7.462	18.3061	23.3257	14.9482
CCNA_03364		DUF692 domain-containing protein	1.58466	7.78718e-05	0.000187912	1.92714	3.94315	3.40857	7.99688	9.61519	10.7374
CCNA_01686		exopolyphosphatase GppA	0.714229	7.80132e-05	0.000188135	395.545	372.676	319.945	638.112	613.77	533.293
CCNA_01962		leucyl/phenylalanyl-tRNA--protein transferase	-1.4354	7.8209e-05	0.000188489	13.49	13.3683	16.7665	6.93705	5.34177	3.78969
CCNA_02777		outer membrane porin protein	2.73259	7.89233e-05	0.00019009	25.5346	30.5835	43.6665	136.621	260.322	268.857
CCNA_00818		glutathione S-transferase	0.987061	7.89747e-05	0.000190095	11.9242	9.52128	10.5021	19.944	18.3401	24.7382
CCNA_01199		glucose-1-phosphate thymidylyltransferase	-0.695062	7.92005e-05	0.000190421	128.757	118.006	125.748	76.982	68.0186	84.7416
CCNA_01984		FlhB-like flagellar protein	1.45034	7.92096e-05	0.000190421	4.81784	3.55846	3.1322	11.8508	8.7249	10.4216
CCNA_00641		hypothetical protein	1.13109	7.92751e-05	0.000190459	18.3078	15.2917	20.5435	40.7552	34.0093	43.5814
CCNA_00834	fljM	flagellin FljM	0.988712	7.98174e-05	0.000191642	2630.3	2318	2614.65	4777.99	4501.16	5728.64
CCNA_00277	dapE	succinyl-diaminopimelate desuccinylase DapE	0.660844	8.00767e-05	0.000192144	212.467	228.511	217.319	352.634	392.442	296.227
CCNA_00712		hypothetical protein	1.0573	8.04584e-05	0.000192876	74.6766	86.0762	88.8991	193.948	189.455	136.639
CCNA_02982		porin	0.839085	8.04824e-05	0.000192876	122.855	123.969	113.128	235.86	232.901	175.378
CCNA_01376		glutathione S-transferase	-1.26414	8.06543e-05	0.000193167	50.9487	49.4337	50.2073	21.871	15.3131	24.9488
CCNA_00685		RNA polymerase sigma factor	0.949301	8.14434e-05	0.000194935	31.0751	33.2764	31.322	62.0481	64.4574	58.4244
CCNA_02281		M1 family metallopeptidase	-0.717538	8.16167e-05	0.000195228	112.376	118.679	100.691	64.4568	56.6228	80.2151
CCNA_00870		hypothetical protein	1.39154	8.18028e-05	0.000195551	18.5487	11.6371	21.8332	34.0108	63.0329	40.4233
CCNA_00503		hypothetical protein	-0.844583	8.22863e-05	0.000196584	231.618	283.811	215.477	116.099	147.789	143.482
CCNA_03162	argJ	bifunctional ornithine acetyltransferase/N-acetylglutamate synthase	-0.626819	8.30184e-05	0.00019821	340.501	318.241	335.329	226.514	224.711	192.642
CCNA_01070		hypothetical protein	0.806174	8.35205e-05	0.000199284	150.196	158.592	122.524	268.425	224.711	260.541
CCNA_00827		TonB-dependent receptor	0.897555	8.4018e-05	0.000200347	24.2097	19.0426	22.5702	42.0077	33.8312	46.3184
CCNA_00539		salicylate hydroxylase	-0.760801	8.48124e-05	0.000202115	98.4044	105.119	96.3611	62.2408	53.9519	60.5297
CCNA_00117	glmS	glucosamine-fructose-6-phosphate aminotransferase, isomerizing	-0.657199	8.54476e-05	0.000203502	148.51	152.917	146.568	89.5072	93.481	101.058
CCNA_02076		protein-L-isoaspartate O-methyltransferase	-1.0474	8.57492e-05	0.000204094	79.1331	82.6139	76.6467	37.1903	27.7772	49.687
CCNA_01468	ccoO	cytochrome cbb3 oxidase, cytochrome c subunit ccoO	-1.54812	8.67581e-05	0.000206367	12.6468	10.0021	10.1336	3.66122	3.56118	3.89496
CCNA_01424		hypothetical protein	-0.660143	8.69971e-05	0.000206807	95.7546	92.616	90.4652	62.1444	52.7055	61.2666
CCNA_01163		ice nucleation protein	0.673085	8.78949e-05	0.000208812	3443.55	3612.89	3348.96	5013.27	5680.44	5897.6
CCNA_03488		hypothetical protein	0.731573	8.92161e-05	0.000211819	288.95	317.184	263.565	459.58	558.572	426.445
CCNA_02528		PlsY-like acyl-phosphate glycerol 3-phosphate acyltransferase	0.683592	8.98163e-05	0.000213112	435.894	388.834	437.494	735.328	693.54	598.455
CCNA_00053	phoH	phosphate starvation-inducible protein PhoH	-1.04651	9.01717e-05	0.000213823	91.539	70.2074	96.8217	42.2968	38.995	43.6867
CCNA_01029		alpha-L-rhamnosidase	0.593259	9.09475e-05	0.000215529	215.598	188.117	182.773	317.563	297.893	269.173
CCNA_01668		sulfate transport system permease protein cysT	-1.06283	9.12407e-05	0.00021609	18.7896	21.2546	24.1363	11.4654	8.7249	10.3164
CCNA_02519		aspartyl/glutamyl-tRNA(Asn/Gln) amidotransferase subunit A	-0.659026	9.14601e-05	0.000216476	364.831	392.68	419.254	211.195	249.639	284.542
CCNA_02309		EF hand domain protein	-1.22443	9.16185e-05	0.000216717	16.0193	12.8874	19.5302	5.97357	5.34177	9.15841
CCNA_03310	nusG	transcription antitermination protein NusG	-0.890934	9.31206e-05	0.000220135	139.115	191.676	202.303	94.8064	91.1663	101.479
CCNA_03912		hypothetical protein	-1.04521	9.37826e-05	0.000221563	27.9435	27.3136	26.2552	14.5485	8.54684	15.7904
CCNA_00801	cydB	cytochrome bd-type quinol oxidase, subunit 2 cydB	0.93381	9.411e-05	0.000222199	81.1806	65.9757	80.608	152.422	125.888	156.325
CCNA_01933		hypothetical protein	-1.03968	9.425e-05	0.000222256	9.51524	8.07866	9.21234	4.43201	4.09536	4.4213
CCNA_02482		AraC-family transcriptional regulator	0.630866	9.4206e-05	0.000222256	52.1531	52.4151	50.1151	77.1747	83.8659	78.636
CCNA_01759		peptidyl-prolyl cis-trans isomerase	-0.576361	9.50613e-05	0.0002239	862.032	758.913	845.324	562.094	538.095	553.715
CCNA_03699		peptidase, M16 family	0.824057	9.50639e-05	0.0002239	549.595	501.742	526.854	922.724	987.872	883.524
CCNA_00925		hypothetical protein	0.844183	9.52901e-05	0.000224295	92.1412	124.45	84.385	197.513	178.237	164.641
CCNA_01342		recombination factor protein RarA	0.607451	9.58036e-05	0.000225365	95.1524	94.6357	99.9539	145.1	144.228	152.114
CCNA_01033		FecR family protein	0.837537	9.6131e-05	0.000225996	463.476	413.935	373.745	811.924	809.991	613.929
CCNA_03097		aldo/keto reductase family protein	-0.915931	9.73632e-05	0.000228753	133.454	117.621	114.694	61.2773	67.4844	65.1616
CCNA_02502		type IV secretory pathway, VirB6 channel protein	0.817466	9.74306e-05	0.000228771	37.2178	31.2567	33.9935	58.5796	58.5815	63.2667
CCNA_00876		7,8-dihydro-8-oxoguanine-triphosphatase	0.911682	9.82001e-05	0.000230436	136.827	123.584	113.312	235.185	229.696	237.908
CCNA_00507		cytochrome c1	-0.752468	9.92463e-05	0.000232607	1152.67	1080.42	962.782	630.308	581.897	684.565
CCNA_02587		PAS-family sensor histidine kinase	0.639238	9.92055e-05	0.000232607	607.65	540.597	444.772	849.885	819.606	811.414
CCNA_03675	skaH	PAS-family sensor histidine kinase SkaH	0.713904	9.95918e-05	0.000233274	2130.33	1719.7	1585.17	3164.07	3136.16	2614.67
CCNA_03362	sigF	ECF-family RNA polymerase sigma factor SigF	0.68984	9.98354e-05	0.000233701	75.6401	75.3046	76.923	123.422	123.573	120.638
CCNA_01511		sterol desaturase family protein	0.704539	0.000100586	0.000235316	162.964	145.512	122.985	212.062	246.256	244.751
CCNA_01781		hypothetical protein	1.8725	0.00010241	0.000239436	2.40892	3.65463	3.31644	14.5485	13.5325	6.84249
CCNA_01105		alpha/beta hydrolase family protein	-0.789191	0.000102914	0.000240386	83.2282	113.486	103.27	61.2773	62.1426	50.4239
CCNA_03798	mtaB	tRNA 2-methylthioadenosine synthase-like protein	-1.26344	0.000102942	0.000240386	27.1004	28.7562	32.8881	13.296	12.6422	11.0533
CCNA_01910		ABC transporter substrate-binding protein	1.21475	0.000103015	0.000240409	5.78141	3.84698	5.06679	12.2362	11.93	9.8953
CCNA_03295		PAS-family sensor histidine kinase	0.747899	0.000104935	0.000244741	382.416	276.502	335.79	536.08	614.126	520.345
CCNA_00163		exopolysaccharide transport family protein	-0.684011	0.000105062	0.00024489	1504.85	1203.34	1275.17	837.649	736.275	905.104
CCNA_00832		LysR-family transcriptional regulator	0.982952	0.000105731	0.000246297	119.723	107.908	94.795	212.158	234.682	190.537
CCNA_03108	chvT	TonB-dependent outer membrane receptor ChvT	-1.28967	0.000106891	0.000248849	1184.95	2093.82	1354.86	474.514	867.504	554.347
CCNA_03316		UDP-N-acetylglucosamine 4,6-dehydratase/UDP-D-quinovosamine 4-dehydrogenase	0.558634	0.000107192	0.000249398	486.602	421.244	403.316	684.167	612.88	633.825
CCNA_02880		terminase-like family protein	1.12266	0.000107491	0.000249942	8.19033	6.15517	11.1469	21.9673	17.4498	16.1062
CCNA_03124		Zn-dependent alcohol dehydrogenase	0.668723	0.000108809	0.000252854	601.989	619.556	537.724	967.141	1027.58	802.151
CCNA_01429		ubiquinol-cytochrome C reductase chaperone	-0.664926	0.000109302	0.000253846	73.1108	87.8073	95.9005	52.2206	53.9519	55.8979
CCNA_01101		translation initiation factor 3 (IF-3)	0.639617	0.000109677	0.000254561	368.083	291.216	299.309	500.528	468.474	524.03
CCNA_00491		GTP cyclohydrolase I	-1.31635	0.000110944	0.000257347	294.009	231.011	356.241	94.9991	93.303	164.957
CCNA_03399		UbiX family flavin prenyltransferase	-0.859447	0.000111495	0.000258469	62.1502	69.0533	62.2754	35.456	33.119	37.8969
CCNA_02663	dksA	RNA polymerase-binding protein DksA	-0.837982	0.000111959	0.000259386	678.593	567.045	518.655	342.71	288.1	355.704
CCNA_00938		acetyl-CoA acetyltransferase	-1.02739	0.000112967	0.000261564	42.6379	45.2982	53.8922	23.4126	17.2717	28.4227
CCNA_00266		3-ketoacyl-CoA thiolase	0.832843	0.000113766	0.000263255	17.2238	23.6589	22.5702	33.3364	40.2414	39.897
CCNA_02308		hypothetical protein	1.18757	0.000114535	0.000264876	9.27435	6.53987	10.6863	21.5819	18.3401	20.3169
CCNA_00959		TetR-family transcriptional regulator	0.80832	0.000114743	0.000265197	52.5145	62.4173	66.6052	110.318	111.999	96.0054
CCNA_02534		hypothetical protein	1.10697	0.000115466	0.000266706	184.764	130.413	183.326	329.799	320.15	423.287
CCNA_01185		UrcA family protein	1.05818	0.000115603	0.000266863	29.5093	26.1595	17.9641	52.9914	61.0743	39.3706
CCNA_03933	cdzC	killing protein CdzC	0.908653	0.000117641	0.000271403	131.407	105.119	156.057	228.056	267.445	241.908
CCNA_02225		ArsR family/SAM-dependent transcriptional regulator	-0.842731	0.000118575	0.000273393	70.9427	61.3593	67.2501	32.5656	42.7342	36.3178
CCNA_00265		AMP nucleosidase	-0.644044	0.000120228	0.000277039	854.203	822.196	801.566	511.8	498.209	575.506
CCNA_02678		conserved transmembrane protein	0.671531	0.000120788	0.000278161	256.068	237.551	178.351	377.299	364.309	328.44
CCNA_02386		O-antigen ligase related enzyme	-1.02097	0.000121121	0.000278761	68.8951	64.3407	52.8788	36.5159	21.5452	32.844
CCNA_03729		fructose-6-phosphate aldolase	-0.982398	0.000121535	0.000279545	48.5398	46.5485	53.7079	21.2929	20.2987	33.3703
CCNA_02081		Sec-independent protein translocase protein tatB	0.810248	0.000122271	0.00028107	131.648	103.484	113.496	252.143	180.374	178.115
CCNA_01513		C4-dicarboxylate-binding protein	1.07653	0.000122908	0.000282365	6.62453	4.61638	6.72501	11.6581	12.6422	13.5797
CCNA_03518	coxB	cytochrome c oxidase polypeptide II coxB	-0.644937	0.000123406	0.000283338	1210.72	1450.89	1417.23	849.693	861.628	897.209
CCNA_00446		chemotaxis receiver domain protein cheYII	-0.562385	0.000123775	0.000284016	295.816	279.483	247.536	188.168	188.03	180.958
CCNA_02930		very short patch repair (Vsr) endonuclease	0.744949	0.000124149	0.000284703	63.8364	57.4162	68.9083	113.305	108.082	97.3739
CCNA_01379	rsaFb	type I secretion outer membrane protein rsaFb	0.693427	0.000125142	0.000286502	836.257	821.138	657.393	1198.57	1295.38	1249.33
CCNA_02057		conserved hypothetical protein	0.756389	0.000125093	0.000286502	39.9881	37.8928	37.0336	58.7723	69.0869	66.4248
CCNA_03091	nstA	redox cell cycle regulatory protein NstA	0.746147	0.000125158	0.000286502	203.072	137.53	174.39	263.704	293.441	306.438
CCNA_03453		AcrR-family transcriptional regulator	0.919375	0.000126232	0.000288788	13.9717	13.1759	16.3058	22.16	30.2701	30.107
CCNA_01235		AcrR-family transcriptional regulator	0.607038	0.000126409	0.000289022	88.0461	85.0183	77.0152	137.778	120.012	122.849
CCNA_00069		tRNA threonylcarbamoyl adenosine modification protein TsaD	-0.982037	0.000126967	0.000290123	61.4275	69.7265	74.8042	37.8647	36.8582	29.6859
CCNA_03230	glnA2	glutamine synthetase	0.845274	0.000127257	0.000290612	40.4699	35.7769	39.1524	64.7458	57.157	84.9522
CCNA_00964		gluconate kinase	-1.64338	0.000128736	0.000293816	5.42007	5.86664	4.88254	1.63792	2.31477	1.3685
CCNA_00044		ribosome maturation protein RimP	-0.972629	0.000129009	0.000294264	80.0966	90.7887	112.851	47.4032	40.4194	56.4242
CCNA_01448	glpX	fructose-1,6-bisphosphatase, class II	-0.646154	0.000129877	0.000296067	111.533	120.795	130.907	71.5865	79.0583	81.5836
CCNA_03287		PadR-family transcriptional regulator	0.9285	0.000130532	0.000297383	24.3301	20.0043	15.661	37.383	40.7755	35.8968
CCNA_01304		hypothetical protein	-1.1625	0.000130784	0.00029778	113.701	118.776	123.077	44.8018	51.8152	62.214
CCNA_03845		ADA regulatory protein/O6-methylguanine-DNA methyltransferase	0.658414	0.0001311	0.000298324	102.379	85.8838	90.9258	154.638	151.528	134.429
CCNA_02987		hypothetical protein	1.76707	0.000131313	0.000298631	5.29963	3.17376	5.71165	16.2828	21.011	11.4743
CCNA_03814		SRPBCC family protein	0.821584	0.000133571	0.000303584	72.1472	89.0576	75.6333	152.904	147.433	118.533
CCNA_00094	hfsJ	WecG/TagA-family glycosyltransferase HfsJ	0.655676	0.000134165	0.000304755	600.062	461.541	527.959	838.034	894.391	771.728
CCNA_00597		TonB-dependent receptor	0.993235	0.00013491	0.000306083	10.5993	9.0404	10.5942	20.6185	22.6135	17.1589
CCNA_01147		acetyltransferase	0.790112	0.00013491	0.000306083	27.1004	23.8513	25.9788	45.2835	43.4464	44.213
CCNA_00524		conserved hypothetical cytosolic protein	-0.742264	0.000135426	0.000307073	63.716	58.3779	60.4329	36.3232	38.4608	34.423
CCNA_03187		EamA family transporter	0.746505	0.000135646	0.000307389	98.7658	103.965	82.6347	176.413	152.953	149.166
CCNA_02509	hfsG	glycosyltransferase hfsG	-0.69407	0.000137857	0.000312216	40.8312	41.5474	45.6932	24.7614	26.8869	27.5805
CCNA_02335		inositol monophosphatase family protein	0.653376	0.000138436	0.000313341	46.1308	45.5867	41.1792	78.5236	67.4844	62.8457
CCNA_02215		acyl-CoA dehydrogenase	0.760113	0.000139684	0.000315979	465.644	412.492	348.503	676.941	662.38	737.831
CCNA_01857		AraC-family transcriptional regulator	0.97713	0.000141762	0.000320491	9.75613	8.17483	6.90925	15.4157	17.4498	16.0009
CCNA_00399		zinc metallohydrolase, glyoxalase II family	0.601017	0.000142746	0.000322525	317.014	362.866	307.139	487.039	529.548	480.764
CCNA_01912		protein ydhR precursor	-1.61657	0.000143974	0.000325109	6.86543	7.50161	8.47535	1.54157	2.31477	3.57915
CCNA_01270		hypothetical protein	1.46249	0.000145138	0.000327544	12.2855	9.4251	7.92261	22.5454	21.3671	37.0547
CCNA_02687		serine-pyruvate aminotransferase	0.766876	0.000146515	0.000330084	251.973	237.743	188.853	400.615	428.766	325.387
CCNA_03176		nucleotidyltransferase family protein	0.801856	0.000146522	0.000330084	89.6119	86.7494	85.859	176.317	163.814	117.165
CCNA_03184		acyl-CoA dehydrogenase	-0.80127	0.000146397	0.000330084	220.416	260.537	286.964	138.934	153.665	148.324
CCNA_02379		hypothetical protein	-0.807892	0.000148517	0.000334185	39.6268	40.2971	40.4422	22.6418	22.2574	23.7908
CCNA_02467	pssZ	polyisoprenylphosphate hexose-1-phosphotransferase pssZ	0.676582	0.000148478	0.000334185	193.918	194.561	157.715	324.789	242.695	304.754
CCNA_02469		type II toxin-antitoxin system HipA family toxin	1.29818	0.000149912	0.000337127	3.61338	2.78906	3.96131	6.64801	9.97131	9.15841
CCNA_00427		hypothetical protein	1.425	0.000151476	0.000340444	12.7673	16.9267	18.2404	46.9215	50.3907	32.2123
CCNA_02253		hybrid CAP effector domain/patatin phospholipase protein	-0.583948	0.000152984	0.000343631	84.1918	90.5002	84.5693	56.6526	59.1156	57.2664
CCNA_00050	lnt	apolipoprotein N-acyltransferase Lnt	-0.940588	0.00015478	0.000347462	67.3293	56.9353	63.1045	39.5027	36.146	22.1065
CCNA_03150		hypothetical protein	2.19518	0.000156682	0.000351526	0.843122	0.480873	1.1976	3.46853	5.34177	3.26334
CCNA_03727	mcsS	small-conductance mechanosensitive channel mcsS	0.644978	0.000157211	0.000352506	46.6126	52.7036	48.3648	81.2213	74.4287	75.2674
CCNA_02442	xynB2	cellulase family glycosylhydrolase	0.926409	0.000157459	0.000352855	53.8394	47.414	39.7052	85.2679	83.6878	98.5319
CCNA_00420		hypothetical protein	-0.882098	0.00015799	0.000353839	22.5234	22.3125	26.8079	12.5252	13.3544	13.0534
CCNA_00082	lysS	class 1 lysyl-tRNA synthetase	-0.803592	0.000158249	0.000354212	155.135	185.905	216.306	103.478	99.5351	116.217
CCNA_02705	cspC	cold shock protein CspC	0.816125	0.000161227	0.000360666	1530.15	1433.38	1701.7	2282.58	2714.33	3217.13
CCNA_02542		hypothetical protein	-0.644762	0.000161436	0.000360923	93.2253	90.9811	89.9124	52.606	58.4034	64.3194
CCNA_00222		glucose-6-phosphate isomerase/glucose-6 phosphate 1-epimerase	-0.718261	0.000164627	0.000367628	147.908	171.479	182.404	93.0721	102.028	110.006
CCNA_02951		WbqC-like family protein	-1.62975	0.000164608	0.000367628	10.4788	9.0404	7.92261	2.69774	4.09536	2.31592
CCNA_02577		phosphoribosylformylglycinamidine synthase, purS component	0.592006	0.000165073	0.000368195	102.861	109.927	117.457	187.204	145.118	165.167
CCNA_03773		DUF3597 domain-containing protein	0.695765	0.000165008	0.000368195	305.813	270.25	255.458	461.603	463.666	421.497
CCNA_01279		inorganic polyphosphate/ATP-NAD kinase	-0.575991	0.000167624	0.000373668	200.663	195.042	186.366	122.362	131.586	136.534
CCNA_02370	malA	TonB-dependent maltose outer membrane transporter malA	-1.35483	0.000168205	0.000374746	43.6015	89.3461	60.5251	18.8842	30.6262	26.7384
CCNA_01041		hypothetical protein	-1.43951	0.000170409	0.000379434	3.97472	4.5202	4.23768	1.25252	2.13671	1.47377
CCNA_03940		hypothetical protein	-2.56069	0.000172451	0.000383758	5.42007	7.21309	9.30446	0.96348	0.534177	2.00011
CCNA_02872		phage phi-C31 gp36 major capsid-like protein	1.84137	0.000172662	0.000384006	16.9829	7.59779	15.8452	71.2011	23.8599	48.108
CCNA_02661		M16 family peptidase	-0.908609	0.000175757	0.000390662	1826.08	1687.19	1761.31	862.411	840.617	1106.48
CCNA_03593		ferritin-like superfamily protein	-1.47536	0.00017673	0.000392596	810.361	783.918	1192.17	269.003	282.046	450.762
CCNA_01913		MarR-family transcriptional regulator	1.14705	0.000177079	0.000392994	15.658	16.3497	18.4247	31.1204	31.5165	48.9501
CCNA_02744		GntR-family transcriptional regulator	1.1344	0.000177114	0.000392994	6.38364	6.15517	8.47535	14.2595	19.4084	13.0534
CCNA_00421		dihydroneopterin aldolase	-0.645927	0.000177263	0.000393097	42.7584	44.625	51.1285	31.024	29.7359	27.791
CCNA_02778		hypothetical protein	1.69501	0.000177484	0.00039336	0.963569	1.05792	1.10548	3.37218	3.56118	3.36861
CCNA_00684	chrR	anti-sigma factor, ChrR-family	-0.92027	0.000179781	0.000398219	79.0126	84.9221	110.917	53.8585	48.7882	42.634
CCNA_00103		gamma-glutamyltranspeptidase	0.662814	0.000180827	0.000400188	400.122	352.96	314.325	606.607	585.458	497.712
CCNA_03910		hypothetical protein	-1.70441	0.000180878	0.000400188	10.2379	9.52128	12.713	3.08313	3.56118	3.36861
CCNA_02926		hypothetical protein	1.36951	0.000182372	0.000403261	195.243	181.289	160.479	418.921	449.599	518.766
CCNA_01337		GMC family oxidoreductase	0.642821	0.000182778	0.000403924	150.437	150.032	131.552	222.564	248.571	203.696
CCNA_03175		DUF86 domain-containing protein	0.688519	0.000183323	0.000404896	25.655	23.1781	20.912	40.8515	36.5021	34.8441
CCNA_00310		3'-phosphoadenosine-5'-phosphosulfate (PAPS) 3'-phosphatase family protein	-0.824637	0.000188618	0.000416351	34.4476	47.5102	37.7706	22.8345	19.9426	24.633
CCNA_03538		NAD-dependent epimerase/dehydratase family protein	0.909474	0.00018966	0.000418409	36.8565	34.4305	39.7973	73.3208	77.4557	58.2138
CCNA_02935		methyl-accepting chemotaxis protein	-0.958984	0.000191334	0.000421859	855.528	906.829	899.493	520.664	514.591	334.335
CCNA_00802	ybgT	cyd operon protein YbgT	1.86435	0.000193359	0.000426079	19.6327	13.3683	21.9254	53.6658	61.2523	84.9522
CCNA_02241		YjgF/YER057c/UK114-family protein	0.561674	0.000194079	0.00042742	589.583	510.11	497.098	827.244	783.816	745.621
CCNA_02506		transposase/integrase-related peptide	1.80611	0.000195574	0.000430464	4.21561	1.82732	2.21096	11.2727	7.30042	9.47422
CCNA_00251		zinc metalloprotease	0.586559	0.000196382	0.000431996	70.7018	66.5528	60.7093	100.298	103.63	93.3737
CCNA_00080		LexA-related transcriptional repressor	0.944566	0.000197095	0.000433316	285.216	235.628	249.286	535.117	572.816	374.547
CCNA_03478	ftrA	transcriptional regulator FtrA	0.753858	0.000198242	0.000435586	47.9375	50.9725	53.0631	95.6735	90.6321	70.2145
CCNA_03917		hypothetical protein	1.0566	0.000198935	0.000436859	1924.25	1484.07	1522.98	3361.68	3307.45	3587.78
CCNA_02375		hypothetical protein	-1.41858	0.000200275	0.00043955	5.54052	8.55953	6.81713	2.69774	2.31477	2.737
CCNA_02010		hypothetical protein	-1.21833	0.000201365	0.000441689	42.2766	59.4358	49.1939	20.7148	18.8743	25.054
CCNA_01620		2-amino-4-hydroxy-6- hydroxymethyldihydropteridine pyrophosphokinase	0.794228	0.000202688	0.000444337	15.5375	16.3497	21.0041	31.6021	28.4895	31.686
CCNA_03646	zapE	cell division protein ZapE	-1.00356	0.000203165	0.000445127	25.655	29.8141	37.4021	16.8609	15.135	14.3166
CCNA_03793	ftsY	cell division protein FtsY	0.734024	0.000204185	0.000447107	88.287	78.9593	100.691	132.864	160.609	152.535
CCNA_01409		delta-aminolevulinic acid dehydratase	0.671948	0.000208904	0.000457179	298.345	296.602	256.656	430.194	441.587	484.869
CCNA_01509		3-oxoacyl-(acyl-carrier-protein) synthase III	-0.53912	0.000209144	0.000457444	268.956	322.377	294.15	194.141	203.522	211.801
CCNA_00520		ribose-phosphate pyrophosphokinase	-0.943767	0.000209309	0.000457543	37.5792	42.5091	65.1312	25.9176	22.6135	26.8436
CCNA_00561		conserved hypothetical cytosolic protein	0.951313	0.000209842	0.000458447	40.229	38.0851	33.625	60.0248	82.0853	74.6358
CCNA_00313		peptidase, M14 family	-0.891743	0.000210959	0.000460624	272.329	248.9	250.76	119.086	128.203	168.536
CCNA_00073		HemY domain membrane protein	0.733718	0.000211511	0.000461566	276.544	256.497	251.497	484.534	468.296	351.915
CCNA_00301		phosphotransferase family protein	-0.717814	0.000211818	0.000461972	371.335	477.026	394.104	225.647	264.24	265.804
CCNA_00747	tipF	cyclic-di-GMP phosphodiesterase, flagellum assembly factor TipF	0.538554	0.000212578	0.000463367	782.538	749.007	660.341	1122.36	1070.31	991.003
CCNA_02394		glutathione S-transferase	-0.545239	0.000214382	0.000467033	93.3457	97.1362	91.3864	67.0582	65.7038	60.4245
CCNA_00181		type II secretion pathway protein M	-1.23625	0.000214828	0.000467739	5.29963	6.82839	5.71165	2.89044	2.13671	2.42119
CCNA_00804		ASC-1 homology domain protein	-0.786496	0.00021528	0.000468457	39.6268	49.9146	54.2607	29.0971	25.6405	28.5279
CCNA_02909		tetratricopeptide repeat-containing 2OG-Fe(II) oxygenase	0.731166	0.000216967	0.00047186	63.3546	75.5932	71.672	124.867	126.956	98.2161
CCNA_03032		leucyl aminopeptidase	-0.521471	0.000217289	0.000472293	190.546	185.136	163.427	127.276	129.805	118.533
CCNA_00360		alpha/beta hydrolase superfamily protein	0.708672	0.000218967	0.000475671	173.442	177.73	204.053	340.686	311.782	255.172
CCNA_00122		YkvA-family membrane protein	0.747779	0.000220019	0.000477414	102.981	75.5932	72.8696	139.319	141.913	140.64
CCNA_02804		hypothetical protein	1.13857	0.000219917	0.000477414	6.2632	5.57812	4.79042	14.0668	13.1764	9.36895
CCNA_01263		pyruvate dehydrogenase E1 component	0.708333	0.000222291	0.00048207	48.6602	46.0676	51.2206	85.1716	62.8549	89.8998
CCNA_00583		lysozyme family protein	-0.980058	0.000226064	0.000489976	29.7502	42.0283	41.5477	18.7879	23.6819	15.4746
CCNA_02823		hypothetical protein	1.31089	0.000228651	0.000495303	8.31078	9.52128	10.6863	17.439	26.3528	27.4752
CCNA_03003		two component sensor histidine kinase	0.656334	0.000229062	0.000495913	892.505	681.685	696.821	1191.63	1263.51	1124.06
CCNA_01016		copper resistance protein B	0.725477	0.000229655	0.000496915	49.0215	40.778	41.2713	81.125	70.1553	65.1616
CCNA_02888		pyrimidine utilization protein A	0.996015	0.000230134	0.000497671	30.7137	28.083	30.6771	48.2703	60.7182	69.5829
CCNA_00631	cheWII	chemotaxis protein cheWII	0.941748	0.000232928	0.000503429	13.0082	9.8098	11.5154	24.6651	19.5865	21.3696
CCNA_03539		MmcQ/YjbR family protein	-1.04668	0.000235542	0.000508792	18.0669	27.1212	28.0976	9.53845	10.5055	15.3693
CCNA_00527		hypothetical protein	-0.525933	0.000236019	0.000509535	603.676	647.735	542.238	400.904	408.824	435.919
CCNA_00936		hypothetical protein	1.38656	0.000236289	0.000509831	4.33606	5.57812	4.60617	11.08	15.8473	11.5796
CCNA_01555	uxaA	D-galactarate dehydratase/Altronate hydrolase	0.681405	0.000236969	0.000511003	47.6966	46.5485	54.9977	71.5865	78.7021	89.1629
CCNA_02362		GAF domain-containing protein	-0.757575	0.000237099	0.000511003	35.2907	39.3354	35.7439	21.871	19.4084	23.7908
CCNA_00317	cgtA	GTP-binding protein CgtA	-0.498608	0.000238005	0.000512668	309.787	297.468	307.508	216.59	212.246	218.539
CCNA_02166		uracil DNA glycosylase superfamily protein	1.38688	0.000241956	0.000520885	5.05873	2.88524	5.5274	14.2595	9.97131	10.7374
CCNA_01074		entericidin B-like protein	-1.10624	0.000243427	0.000523759	33.1227	35.5846	30.2165	18.8842	12.4641	14.2113
CCNA_00009	alkB	alkylated DNA repair protein AlkB	0.781326	0.000243566	0.000523764	15.2967	12.118	12.6209	21.9673	20.6549	25.8962
CCNA_01386		hypothetical protein	-0.695864	0.000244754	0.000526022	623.79	566.756	571.165	383.658	298.783	404.549
CCNA_01814		nitrogen regulation protein ntrB	-0.664227	0.000245856	0.000528094	71.7859	69.3418	84.385	44.5128	49.8566	48.108
CCNA_01501		hypothetical protein	1.71361	0.000247705	0.000531769	1.92714	1.92349	3.40857	6.35896	10.1494	8.00045
CCNA_01221		acyl carrier protein	-0.805247	0.000249579	0.000535491	214.755	312.375	274.159	116.388	159.897	182.642
CCNA_00269		YbaB/EbfC-family DNA-binding protein	0.853026	0.000249874	0.000535824	130.443	129.162	126.762	204.161	218.301	275.279
CCNA_01829		SalR-family ligand-binding transcriptional regulator	0.715165	0.000252004	0.000540089	62.7524	64.6293	71.3956	113.498	111.643	101.374
CCNA_00983		hybrid sensor histidine kinase/receiver protein	-0.605148	0.000254865	0.000545915	187.294	176.48	172.363	131.322	111.287	109.585
CCNA_01696		aminobenzoyl-glutamate transport protein	-1.01997	0.000258037	0.000552401	32.4	31.6414	22.2017	13.4887	13.8886	15.0535
CCNA_00970		long-chain-fatty-acid--CoA ligase	0.555325	0.00025881	0.000553746	1952.91	1864.44	1773.38	2755.07	2865.15	2595.41
CCNA_03132	higA	type II toxin-antitoxin system antitoxin HigA	0.582851	0.00026193	0.00056011	38.5427	42.2206	48.6412	63.686	65.5258	64.8458
CCNA_01892		short chain dehydrogenase	1.14495	0.00026995	0.000576937	5.29963	4.71255	5.06679	10.8873	11.2177	11.2638
CCNA_02341		Hsp20 family protein	0.803395	0.000271108	0.000579089	62.1502	61.0708	81.5292	105.405	137.284	115.375
CCNA_01046		peptide methionine sulfoxide reductase msrA	0.700023	0.000271337	0.000579255	165.975	158.688	178.535	238.943	281.155	297.596
CCNA_01738		TonB-dependent outer membrane receptor	-0.890798	0.000272281	0.000580947	1905.94	2502.75	1973.28	976.101	1201.36	1264.6
CCNA_02557		acyl-CoA thioesterase II	-0.583315	0.000273004	0.000582165	93.4661	90.1155	93.6895	65.2276	60.362	59.3718
CCNA_03008		Uma2 family endonuclease	0.713341	0.000273715	0.000583356	221.862	203.121	193.736	306.194	315.699	392.233
CCNA_02767		conjugal transfer protein TrbI	0.736479	0.000275382	0.000586584	20.9576	17.5038	16.9507	28.519	30.6262	33.0545
CCNA_02819		hypothetical protein	2.09934	0.000275585	0.00058669	0.481784	0.288524	0.644864	1.83061	1.95865	2.42119
CCNA_01777		hybrid sensor histidine kinase/receiver domain protein	0.663582	0.000277536	0.000590515	212.949	188.502	201.197	343.962	317.123	293.385
CCNA_00944		flagellar hook length determination protein	-1.53659	0.000278848	0.000592678	167.42	203.505	216.029	72.7427	86.8929	43.4761
CCNA_03826		pyocin large subunit family protein	0.733251	0.000278862	0.000592678	783.02	671.683	745.739	1009.44	1187.12	1461.35
CCNA_01546		DEAD-box RNA helicase-like protein	-1.02203	0.000279131	0.00059292	23.7279	35.7769	42.561	16.3792	19.0523	15.1588
CCNA_00649		ABC family transporter protein	1.29911	0.000280142	0.00059474	5.42007	5.38577	4.51405	13.9705	14.0667	9.79003
CCNA_00074		multifunctional fatty acid oxidation complex subunit alpha FadJ	0.873889	0.000280562	0.000595302	416.743	420.186	526.301	820.885	761.203	916.157
CCNA_02460		DUF4112 domain-containing protein	0.553649	0.000283421	0.000601035	97.3204	85.0183	80.8843	128.335	141.735	116.428
CCNA_02052		topoisomerase IV subunit B	-0.50103	0.000284416	0.000602812	506.957	535.403	518.47	331.63	373.746	397.601
CCNA_03482		ABC transporter permease protein	0.63277	0.000286021	0.000605877	60.8253	51.9342	57.7614	93.6502	82.7975	87.6892
CCNA_01591		DNA polymerase III epsilon-like protein	0.841645	0.000287399	0.000608459	106.233	74.2467	88.2542	169.38	157.938	153.903
CCNA_00296	phoB	phosphate regulon response regulator PhoB	-0.619506	0.000291344	0.000616472	79.1331	66.6489	65.4997	44.5128	47.5418	45.4763
CCNA_01934		Iron-sulfur cluster assembly accessory protein	-0.99762	0.000291957	0.000617198	93.8275	65.1101	68.6319	27.9409	48.7882	37.8969
CCNA_02815		ice nucleation protein	0.71845	0.00029217	0.000617198	462.152	359.308	329.986	635.896	578.87	679.302
CCNA_03745		formyltetrahydrofolate deformylase	-1.04021	0.000292042	0.000617198	36.0134	39.9124	62.736	22.6418	20.4768	24.2119
CCNA_00562		dihydroorotate dehydrogenase	0.601283	0.00029347	0.000619603	120.205	103.388	111.838	171.885	182.154	154.956
CCNA_02205		RcnB family protein	0.566638	0.000294409	0.000621241	617.407	573.489	576.877	859.905	937.125	821.31
CCNA_00440		STAS domain protein	-0.956082	0.000294865	0.000621862	253.9	236.685	239.152	112.342	111.643	151.798
CCNA_01257		conserved hypothetical membrane protein	-0.665566	0.000296063	0.000624044	65.2818	78.6707	60.3408	44.9945	42.3781	41.3708
CCNA_01610		2-isopropylmalate synthase	0.805967	0.000296246	0.000624087	4347.14	3308.6	3177.43	5908.44	6117.93	6913.13
CCNA_03977		HTH transcriptional regulator	0.825035	0.000299761	0.000631145	14.0922	14.33	14.6476	20.7148	24.5722	31.0544
CCNA_03537	mmcA	VOC family protein	0.582969	0.000301902	0.000635303	96.9591	117.718	93.6895	144.233	160.431	157.483
CCNA_00077		acyl-CoA dehydrogenase, long-chain specific	0.718227	0.000302386	0.000635974	185.246	153.495	194.841	282.396	297.893	297.596
CCNA_02030		hypothetical protein	1.0595	0.00030433	0.00063971	1023.19	690.821	674.528	1733.3	1743.73	1500.82
CCNA_00431		hypothetical protein	1.07601	0.000304636	0.000640004	8.55167	5.86664	7.462	16.7645	11.5738	17.2641
CCNA_01986	lpxB	lipid-A-disaccharide synthase	-0.646919	0.000306057	0.000642635	89.6119	78.1899	80.608	53.8585	51.8152	52.8451
CCNA_03578		ATP-dependent DNA helicase recQ	-1.41585	0.000307046	0.000644359	36.6156	50.9725	66.0525	16.2828	23.1477	18.6326
CCNA_02530		class I SAM-dependent methyltransferase	0.700549	0.000308729	0.000647536	366.999	370.272	342.515	643.123	649.382	462.552
CCNA_01038		glyoxalase family protein	0.770201	0.000317963	0.000666539	340.26	396.239	295.716	564.599	563.201	632.562
CCNA_00315		3-polyprenyl-4-hydroxybenzoate decarboxylase	-0.504056	0.000318756	0.000667836	132.009	126.662	123.077	92.6867	84.0439	92.2157
CCNA_01634		arylamine N-acetyltransferase	-0.633051	0.00031999	0.000670055	115.387	110.697	128.236	77.2711	72.6481	78.4255
CCNA_00999	mopJ	PAS-family motility and cell cycle regulatory protein MopJ	1.1122	0.000322965	0.000675916	1420.18	1129.18	1269.64	3359.56	2984.81	1911.37
CCNA_03728		hypothetical protein	-1.6542	0.000323782	0.000677256	3.37249	4.5202	4.79042	1.44522	0.534177	1.78957
CCNA_01155		TonB-dependent outer membrane receptor	-0.994458	0.000328805	0.000687387	575.973	911.542	625.61	314.865	343.12	402.654
CCNA_03921		UDP-glucose 6-dehydrogenase related protein	0.906072	0.000329321	0.00068809	12.0446	11.6371	13.8185	20.3294	23.3257	26.7384
CCNA_03596		SWIM zinc finger family protein	1.19245	0.000330815	0.000690836	48.2989	60.7823	78.5813	169.765	181.086	79.3729
CCNA_01141	recA	RecA protein	-0.928329	0.000333521	0.000696107	694.131	964.63	669.184	367.76	417.371	438.235
CCNA_03244		GntR-family transcriptional regulator	0.902471	0.000334433	0.00069763	228.607	240.052	220.912	519.605	451.38	318.123
CCNA_03092		cytochrome P450 family protein	0.529546	0.000339186	0.00070716	286.18	246.688	285.583	366.219	386.566	428.551
CCNA_03391		Cro/CI family transcriptional regulator	-0.927655	0.000342606	0.000713902	24.2097	18.2732	16.1216	8.76766	9.79325	12.1059
CCNA_01423		thiamine-monophosphate kinase	-0.580068	0.000343631	0.000715648	457.815	398.162	366.191	283.263	269.047	265.068
CCNA_00099	fzlC	FtsZ-binding protein FzlC	0.849762	0.00034517	0.000718463	117.435	111.082	112.851	240.87	221.862	152.64
CCNA_02563		acyl-CoA dehydrogenase	1.04261	0.000354632	0.000737759	122.253	119.833	111.93	223.816	235.394	269.91
CCNA_03993		hypothetical protein	0.915527	0.000360339	0.000749223	206.806	195.907	177.522	428.17	391.908	274.437
CCNA_01665		potassium-transporting ATPase C chain	0.53779	0.000361781	0.000751813	58.5368	53.1845	56.5638	84.8825	76.0313	83.1626
CCNA_03367		chemotaxis receiver domain protein CheYIII	-0.700383	0.000362008	0.000751878	104.788	107.523	127.867	61.47	77.6338	70.6356
CCNA_02599		antitoxin protein relB-2	1.25308	0.000364078	0.000755767	51.5509	41.8359	44.035	109.74	109.15	108.427
CCNA_01582		Glutathione-dependent formaldehyde-activating enzyme	-1.46543	0.000364761	0.000756776	9.39479	15.8688	11.6075	2.79409	6.41013	4.63184
CCNA_00357		secretory tripeptidyl aminopeptidase	-0.63924	0.000369285	0.000765747	222.223	221.682	248.457	157.818	129.449	156.851
CCNA_01967		pentapeptide repeat protein	-0.765576	0.000370268	0.000767369	84.0714	75.1123	98.572	56.8453	49.8566	44.8446
CCNA_02182		phosphoserine phosphatase	-0.806271	0.000371138	0.000768757	48.9011	57.2238	79.4104	38.9246	34.8996	32.3176
CCNA_00020		hypothetical protein	-0.838767	0.000371543	0.000769181	122.253	119.449	135.145	67.6363	62.6768	80.1098
CCNA_01082		hypothetical protein	1.13191	0.000372566	0.000770881	6.14275	8.27101	8.93597	20.6185	18.5182	12.4218
CCNA_03980		hypothetical protein	-1.1848	0.000372879	0.000771113	11.081	13.753	12.8973	4.23931	7.12237	5.57926
CCNA_01422	nusB	N utilization substance protein B NusB	-0.516905	0.000373444	0.000771866	600.665	514.149	466.881	361.016	381.403	362.968
CCNA_02484		p-hydroxycinnamoyl CoA hydratase/lyase	0.685801	0.000381693	0.000788489	15.8989	14.4262	16.5822	22.3527	27.4211	25.8962
CCNA_03739		very short patch repair endonuclease	-0.677284	0.000384435	0.000793727	66.4862	66.8413	56.3795	43.6456	39.5291	35.3704
CCNA_03667		YdbL family protein	1.23015	0.000385985	0.000796498	207.408	210.141	313.404	687.539	648.491	379.6
CCNA_01880		3-ketoacyl-(acyl-carrier-protein) reductase FabG	1.48299	0.00039004	0.000804431	2.04758	1.15409	1.38185	3.08313	4.8076	4.94765
CCNA_01842		hypothetical protein	1.52892	0.000391548	0.000807107	40.9517	38.4698	44.2192	89.6036	103.987	163.062
CCNA_00880		hypothetical protein	-1.00909	0.000393119	0.000809784	99.2476	101.753	86.6881	48.5594	56.2667	38.5285
CCNA_03438		hypothetical protein	1.08805	0.000393269	0.000809784	21.8007	20.4852	21.3726	43.8383	38.995	52.2135
CCNA_00509		phosphoglycerate mutase family	-1.13346	0.000394118	0.000811096	12.2855	11.3486	11.8839	4.8174	7.30042	4.4213
CCNA_02743		TonB dependent receptor	0.934904	0.000395329	0.000813152	60.4639	48.5681	61.0778	110.607	108.972	105.585
CCNA_00316		glutamate 5-kinase	-0.754325	0.000397864	0.000817927	53.1167	55.5889	63.5651	37.7684	30.092	34.0019
CCNA_02316		hypothetical protein	0.884157	0.00040006	0.000821999	25.1732	20.6775	15.2004	44.1274	33.6532	34.3177
CCNA_02466		UDP-glucose 4-epimerase	-0.752366	0.000409167	0.000840177	54.0803	50.684	66.6973	34.0108	34.0093	33.7914
CCNA_03011		outer membrane lipoprotein Blc	0.925434	0.000409345	0.000840177	21.4394	21.6393	22.5702	37.1903	37.0363	50.3186
CCNA_00534		hypothetical protein	0.596333	0.000413715	0.000848692	156.339	190.329	152.188	262.163	276.348	216.117
CCNA_01152		external DNA uptake/catabolism protein	0.925141	0.000418972	0.000859016	11.3219	15.8688	18.9774	30.735	33.4751	24.1066
CCNA_00817		L-sorbosone dehydrogenase	0.627448	0.000419977	0.000860617	438.544	401.24	382.036	558.818	672.885	655.932
CCNA_00121		hypothetical protein	0.731753	0.000421277	0.000862807	28.9071	30.9682	23.86	42.9712	43.2684	52.6346
CCNA_01116	divJ	histidine protein kinase DivJ	0.860331	0.000421497	0.000862807	582.598	472.409	512.759	1197.99	939.084	708.882
CCNA_02197		hypothetical protein	-0.894708	0.000431435	0.00088268	149.594	161.573	171.442	98.7567	86.3587	74.4253
CCNA_00896		hypothetical protein	2.20449	0.000436244	0.000892042	1.32491	0.384698	0.644864	3.56487	5.16371	2.21065
CCNA_00207		succinyl-CoA:3-ketoacid-coenzyme A transferase subunit B	-0.840666	0.00044041	0.00090008	241.374	298.622	283.464	145.871	138.53	175.168
CCNA_01225		glycerophosphotransferase-related protein	0.686427	0.000443884	0.000906697	22.403	22.4087	25.1497	34.9743	38.2827	39.4759
CCNA_00566		mannonate dehydratase	0.779365	0.000444659	0.000907795	13.7309	13.0797	15.3846	24.087	23.8599	24.5277
CCNA_01813		tRNA-dihydrouridine synthase	0.575858	0.00044552	0.000909069	37.5792	41.4512	36.2966	56.1709	59.1156	56.74
CCNA_02662		M28-family zinc peptidase	0.583205	0.000446233	0.00091004	542.007	554.254	472.225	779.166	785.775	784.886
CCNA_00407		acetyltransferase	-0.827824	0.000449957	0.000917146	29.7502	44.625	41.3634	19.0769	23.3257	23.0539
CCNA_03508		ribosomal-protein-S5-alanine acetyltransferase	0.679646	0.00045236	0.000921553	46.3717	42.2206	48.8254	78.5236	72.8262	68.7407
CCNA_02039	clpX	ATP-dependent endopeptidase clp, ATP-binding subunit ClpX	-0.651149	0.000453335	0.00092305	1968.57	2187.39	1740.3	1267.17	1195.85	1291.44
CCNA_02572		adenylosuccinate lyase	-0.784151	0.000454449	0.000924827	45.7695	59.2435	69.2768	32.0839	30.2701	38.739
CCNA_02214		hypothetical protein	-1.02157	0.000454943	0.00092534	45.89	59.9167	52.971	27.1701	29.2017	22.1065
CCNA_01736		TetR-family transcriptional regulator	0.538162	0.000457688	0.00093043	147.546	127.335	144.265	208.304	216.164	184.326
CCNA_01134		LuxR-family transcriptional regulator	0.966777	0.000466926	0.000948706	21.1985	23.2742	22.386	57.327	42.9123	30.4228
CCNA_02848		heme chaperone-apocytochrome heme-lyase	-0.804259	0.000467365	0.000949095	238.001	263.518	258.038	168.031	147.789	119.165
CCNA_02235		SGNH hydrolase family protein	-0.802708	0.00046899	0.000951892	162.241	150.128	138.001	83.2446	80.4827	94.2158
CCNA_02597		hypothetical protein	-0.609378	0.000471898	0.000957285	447.337	427.88	342.146	270.641	268.691	258.541
CCNA_02936		glutathione S-transferase	0.518054	0.000472284	0.000957563	235.472	219.759	186.826	318.141	290.058	310.86
CCNA_01113		rhodanese-related sulfurtransferase	-1.03732	0.000476407	0.000965411	14.6944	16.9267	15.9373	8.28592	7.8346	7.05303
CCNA_00984		phosphinothricin N-acetyltransferase	1.04881	0.00048226	0.000976755	35.7725	27.1212	29.4795	66.6728	51.8152	71.8988
CCNA_00824		GntR-family transcriptional regulator	-0.519556	0.000485124	0.000982037	165.975	169.459	155.965	117.641	118.587	106.638
CCNA_01125		Ribonuclease H-like superfamily	0.766378	0.000485892	0.000983072	50.4669	65.9757	65.5919	109.74	114.492	86.0049
CCNA_02026		CRISPR/Cas system endoribonuclease Cas6-like protein	-0.652735	0.000488648	0.000988126	62.632	54.1462	53.4316	41.6223	30.8042	35.3704
CCNA_00948	sciP	CtrA inhibitory protein SciP	0.6102	0.000500192	0.00101094	154.171	143.396	147.49	209.653	212.959	256.541
CCNA_00141		SirB1-family tetratricopeptide repeat protein	0.736748	0.000500492	0.00101101	53.1167	56.2621	59.696	101.936	100.96	79.1624
CCNA_03982		hypothetical protein	0.674817	0.000502669	0.00101487	154.051	113.678	100.322	201.656	174.854	210.222
CCNA_02861		glycoside hydrolase TIM-barrel-like domain-containing protein	0.936982	0.000505952	0.00102096	11.2015	12.695	15.9373	26.6884	27.4211	22.5276
CCNA_02263		glcG-family protein	-1.29401	0.000506684	0.0010219	24.4506	29.9103	30.0322	14.2595	12.8203	7.47411
CCNA_01412		acyl-CoA dehydrogenase, short-chain specific	0.525212	0.000509106	0.00102625	193.557	198.697	187.563	256.671	269.047	308.649
CCNA_00988		Selenocysteine lyase/Cysteine desulfurase	-0.784601	0.000510007	0.00102752	24.9323	34.6228	36.6651	18.8842	18.162	18.8432
CCNA_02630		hypothetical protein	0.74791	0.0005111	0.00102918	17.2238	23.1781	19.7144	29.6752	37.3924	34.3177
CCNA_03223		TetR-family transcriptional regulator	1.4255	0.000521179	0.00104893	3.61338	4.23168	2.7637	12.2362	9.97131	6.31615
CCNA_03863		hypothetical protein	0.533872	0.000526961	0.00106001	384.464	432.112	428.19	583.965	650.984	567.611
CCNA_01778		penicillin-binding protein	-0.500391	0.000530116	0.0010658	158.868	153.783	146.108	106.175	113.602	104.637
CCNA_01700		3-ketohexose transporter	-0.696819	0.000537546	0.00108017	172.961	220.913	158.544	105.597	120.902	114.533
CCNA_01138		nuclear transport factor 2 family protein	-1.4285	0.000538728	0.00108197	5.05873	9.23275	9.12022	3.56487	1.95865	2.94753
CCNA_01583		phosphate-binding protein	-1.22799	0.000546643	0.00109729	217.164	198.216	236.481	83.0519	70.8675	123.691
CCNA_00688		hypothetical protein	0.557579	0.00054957	0.00110259	188.619	152.629	138.554	213.989	257.474	234.75
CCNA_02410		alpha-methylacyl-CoA racemase	0.630666	0.00055095	0.00110478	73.2312	81.0751	60.2487	105.212	115.916	111.164
CCNA_01245		23S rRNA methyltransferase	-0.597274	0.000551852	0.00110601	88.1665	78.286	88.6227	56.7489	52.7055	58.9507
CCNA_00402		conserved hypothetical membrane protein	1.15267	0.000552692	0.00110712	5.54052	3.94315	5.71165	15.512	9.08102	8.8426
CCNA_02333		lipid A biosynthesis lauroyl acyltransferase	0.69129	0.000560449	0.00112207	137.911	130.22	133.303	188.938	244.653	215.065
CCNA_00124		hypothetical protein	0.555569	0.000564351	0.00112929	2099.25	1802.12	1890.19	2704.97	2823.66	2983.43
CCNA_00816		hypothetical protein	1.014	0.000565713	0.00113143	5.90186	7.79013	5.25103	9.15306	14.6008	14.8429
CCNA_02668		methyltransferase	0.877143	0.000566176	0.00113176	12.2855	9.71362	10.9627	22.9308	18.5182	18.8432
CCNA_03629	socB	DNA replication inhibitor toxin SocB	0.53108	0.000566827	0.00113247	297.381	277.848	273.791	359.667	402.77	464.342
CCNA_02809		CusA/CzcA family heavy metal efflux RND transporter	0.954017	0.000569851	0.00113792	22.0416	21.9278	22.0175	35.0707	52.5274	40.8444
CCNA_01671	dgrA	diguanylate receptor protein dgrA	-0.544296	0.000572348	0.00114231	121.289	123.873	123.445	82.5702	89.7418	80.6361
CCNA_02270		MarR-family transcriptional regulator	0.490931	0.000574634	0.00114628	158.266	170.806	144.818	220.733	222.93	222.328
CCNA_02104		GIY-YIG domain protein	0.775747	0.00057664	0.00114968	20.8372	22.5048	17.5956	38.9246	34.3654	30.9491
CCNA_03922		hypothetical protein	0.605802	0.000582416	0.00116059	120.807	114.929	128.052	178.918	156.692	217.591
CCNA_00416		conserved hypothetical membrane protein	0.773434	0.000585465	0.00116546	449.746	404.125	309.811	580.304	669.324	739.305
CCNA_00915		Molybdenum cofactor sulfurase related protein	-0.640377	0.000585238	0.00116546	61.6684	73.1888	83.1874	47.2105	43.0903	49.4765
CCNA_01596	uvrD	DNA helicase II	0.409732	0.000585992	0.0011659	260.525	274.482	281.713	373.252	364.843	346.967
CCNA_03186		DUF2855 family protein	-0.585208	0.00058763	0.00116855	159.23	181.097	173.837	112.149	119.478	111.269
CCNA_02702		xanthine dehydrogenase small subunit	0.501743	0.00059884	0.00119023	688.711	635.136	544.726	901.72	917.005	826.994
CCNA_02400		transporter, major facilitator superfamily	-0.71069	0.000607566	0.00120694	220.898	257.459	155.32	113.112	151.35	123.27
CCNA_02121		ligase-associated DNA damage response DEXH box helicase	0.593976	0.000614221	0.0012189	35.0498	40.4895	37.0336	59.0613	56.6228	54.3189
CCNA_03958		hypothetical protein	1.90132	0.000614062	0.0012189	0.481784	2.40436	1.01336	6.06992	3.56118	5.15819
CCNA_03688		AsnC-family transcriptional regulator	-0.994285	0.000620769	0.00123126	37.4587	38.7583	28.0055	15.8974	20.8329	15.8956
CCNA_03511	surF1	cytochrome c oxidase assembly protein Surf1	-0.641904	0.000626168	0.00124132	109.967	135.895	126.67	84.0154	87.7832	67.267
CCNA_00633	cheBII	receiver domain-glutamate methylesterase CheBII	0.955545	0.000653821	0.00129547	5.90186	4.9049	5.5274	9.4421	11.7519	10.6322
CCNA_03268	dgrB	diguanylate receptor protein DgrB	0.8086	0.000664969	0.00131688	191.389	117.91	150.53	225.262	313.028	267.278
CCNA_01193		amylosucrase SucB	0.746885	0.000680817	0.00134757	19.1509	19.9081	19.5302	34.7816	36.3241	27.4752
CCNA_03280	vor	2-oxoacid ferredoxin oxidoreductase Vor	0.532435	0.000685575	0.00135628	136.465	165.132	172.639	206.666	226.669	252.856
CCNA_03319	imuA	ImuA family protein	0.872053	0.000687603	0.0013596	56.971	66.9375	56.8401	107.428	140.489	83.7942
CCNA_00182		type II secretion pathway protein N	-0.76573	0.00068906	0.00136177	27.7026	24.813	25.4261	15.9938	17.2717	12.7376
CCNA_01765		peptidase inhibitor, I78 family	0.813432	0.000707006	0.00139652	18.7896	16.0611	17.7798	26.303	39.3511	27.37
CCNA_03269		glucokinase	0.605374	0.000707369	0.00139652	29.3888	30.9682	23.9521	39.6954	47.1857	41.5813
CCNA_03974		hypothetical protein	0.55186	0.000708443	0.00139792	420.718	336.707	312.114	565.948	498.566	502.976
CCNA_02750		ABC transporter permease protein	-1.04058	0.000710352	0.00140096	62.0297	70.3036	71.4878	39.8881	36.3241	23.0539
CCNA_00856		beta-xylosidase	1.1821	0.00071123	0.00140197	30.4729	23.1781	37.2179	45.8616	92.2346	69.1618
CCNA_01768		hypothetical protein	0.592398	0.000712906	0.00140455	262.934	184.463	182.128	335.965	322.999	289.806
CCNA_00961		hypothetical protein	-0.546194	0.000717487	0.00141285	264.379	266.403	257.485	192.985	190.879	156.114
CCNA_02196		YccF-family membrane protein	0.698588	0.000728218	0.00143325	603.555	584.933	378.259	783.694	947.453	811.625
CCNA_00111		hypothetical protein	-0.564874	0.000734156	0.00144419	515.75	515.688	511.101	305.519	325.492	411.602
CCNA_00298		conserved hypothetical protein	1.63298	0.000748763	0.00147217	0.963569	0.961745	1.01336	3.17948	3.9173	2.31592
CCNA_00570		GntR-family transcriptional regulator	-1.04193	0.00075107	0.00147595	25.7755	21.2546	16.2137	12.1398	11.5738	7.05303
CCNA_01978		methyltransferase	-0.791548	0.000757695	0.00148821	19.5123	29.7179	26.2552	14.4522	13.8886	15.264
CCNA_01339		ArsR-family transcriptional regulator	1.04202	0.000761453	0.00149482	6.0223	7.50161	9.30446	15.0303	19.9426	12.7376
CCNA_02101		glyoxalase family protein	-0.665407	0.000762472	0.00149605	46.974	52.896	49.9309	35.2634	28.3114	30.6333
CCNA_03778		Bacterial BAX inhibitor (BI)-1/YccA-like protein	-0.941204	0.000766297	0.00150279	1246.01	1321.25	964.163	570.765	547.532	720.567
CCNA_01869		TonB-dependent receptor	0.988862	0.000771947	0.0015131	25.5346	24.5245	25.7024	48.7521	48.076	53.4767
CCNA_02452		hypothetical protein	0.816295	0.000783536	0.00153502	8.55167	13.2721	10.8706	18.5952	18.8743	20.3169
CCNA_03633		GIY-YIG domain protein	0.906616	0.000784445	0.00153602	6.86543	9.0404	5.5274	12.1398	12.6422	15.3693
CCNA_03862		thiamine monophosphate synthase TenI	0.481562	0.000787179	0.00154059	207.047	198.216	182.957	294.247	241.982	284.542
CCNA_02310		glycosyl hydrolase, family 9	-0.859225	0.000797246	0.00155949	32.1591	37.8928	31.5062	18.6915	19.5865	17.7905
CCNA_03057		VOC family protein	0.891024	0.000799749	0.00156359	31.1955	20.0043	20.8199	41.6223	54.4861	37.5811
CCNA_03128		transporter, drug/metabolite exporter family	-1.33979	0.000804966	0.00157299	4.6974	6.92456	7.92261	2.60139	1.78059	3.15807
CCNA_03485		membrane protease family, stomatin/prohibitin-like protein	0.478077	0.000809615	0.00158127	1380.55	1231.13	1167.02	1664.51	1834.19	1764.63
CCNA_00068	gpsA	NAD(P)H-dependent glycerol-3-phosphate dehydrogenase	-1.14706	0.000819618	0.00159999	82.1442	90.6926	92.6761	49.7155	45.9393	24.5277
CCNA_02131	celD	glucan 1,4-beta-glucosidase	0.643548	0.000827622	0.0016146	104.427	93.674	92.1234	147.027	133.366	172.536
CCNA_03161	xylR	transcriptional regulator xylR	-0.571398	0.000827946	0.0016146	150.196	195.811	191.617	118.99	122.327	120.638
CCNA_00187		NUP-family purine nucleoside permease	-0.606478	0.000842673	0.00164248	146.583	177.73	134.132	102.996	99.0009	99.0582
CCNA_03679		PaaI thioesterase family protein	0.750971	0.00085168	0.0016592	16.3807	14.6185	19.6223	31.6021	26.3528	27.1594
CCNA_01490		FAD-dependent dehydrogenase	-0.564067	0.000852307	0.00165957	65.5227	78.286	85.3063	52.2206	49.6785	53.0556
CCNA_02794		lasso peptide isopeptide bond-forming cyclase	1.244	0.000856281	0.00166646	4.09517	4.32785	5.8959	13.296	10.8616	9.8953
CCNA_01955		zinc metalloprotease	-0.57935	0.000869415	0.00169117	375.069	311.509	393.367	260.043	195.687	266.331
CCNA_03797		GFA family protein	-1.99039	0.00087131	0.00169399	2.77026	2.50054	3.1322	0.674436	0.178059	1.05269
CCNA_01239		two-component sensor histidine kinase	0.625424	0.000874861	0.00170003	67.9316	51.6457	54.9977	97.5041	86.7148	84.7416
CCNA_03776		2'-5' RNA ligase	-0.856573	0.000878915	0.00170705	16.0193	18.0808	19.0695	9.34575	8.36878	11.4743
CCNA_00414		type 1 glutamine amidotransferase (GATase1) domain protein	-0.703847	0.00088502	0.00171803	181.753	163.497	174.758	114.654	106.301	98.2161
CCNA_02418		uracil DNA glycosylase superfamily protein	1.00605	0.000887271	0.00172153	6.50409	5.86664	5.43528	9.15306	14.6008	12.3165
CCNA_03475		homoserine kinase	-0.569611	0.000903985	0.00175307	71.6654	82.3254	84.1087	47.4032	58.4034	54.9505
CCNA_02283		HNH endonuclease family protein	0.63825	0.000904909	0.00175398	501.778	393.354	330.907	621.926	650.984	635.089
CCNA_02580		rubredoxin	-2.53013	0.000908531	0.00175922	110.69	64.4369	281.805	24.7614	32.4068	22.5276
CCNA_03257	cleE	two-component receiver protein CleE	0.606908	0.000908485	0.00175922	71.545	67.226	75.2648	110.222	102.562	113.059
CCNA_03774		citrate lyase beta chain/citryl-CoA lyase subunit	-0.583699	0.000919276	0.00177912	278.23	313.721	277.384	188.746	206.192	185.379
CCNA_03221		NAD(P)/FAD-dependent oxidoreductase	-0.539218	0.000924608	0.00178854	159.591	148.686	144.357	100.684	102.384	108.322
CCNA_00901		alpha/beta hydrolase family protein	-0.597628	0.000931503	0.00180097	68.6543	92.2313	79.6867	52.7023	54.308	52.1082
CCNA_02487		4-hydroxybenzoate 3-monooxygenase	0.726736	0.00093616	0.00180906	31.7978	26.6403	23.9521	47.4032	52.3494	36.7389
CCNA_01392		glycosyltransferase	0.712244	0.00094512	0.00182545	25.5346	32.6032	27.637	52.7987	47.0076	40.8444
CCNA_01380	popZ	pole-organizing protein popZ	-0.516418	0.000960053	0.00185336	874.198	983.865	905.02	649.192	625.344	657.09
CCNA_01205		ABC transporter ATP-binding protein	1.42147	0.000964652	0.0018613	3.37249	4.1355	4.60617	8.67132	11.0397	13.0534
CCNA_02548		hypothetical protein	-0.71183	0.000967475	0.00186581	49.7442	58.2817	64.7627	29.6752	32.9409	42.8445
CCNA_01820		GTP-binding protein hflX	-0.466052	0.000975378	0.00188011	245.71	239.282	270.935	192.696	183.935	170.641
CCNA_00444	cheRI	chemotaxis protein methyltransferase CheRI	-0.56037	0.000979547	0.00188719	213.671	208.122	237.033	153.193	128.381	164.746
CCNA_02834		sulfoxide reductase catalytic subunit protein	0.558431	0.000988344	0.00190318	37.6996	31.7376	38.1391	52.895	47.8979	57.3717
CCNA_03647		lysophospholipid acyltransferase	0.536481	0.000990785	0.00190692	146.824	122.045	132.75	182.387	195.509	204.538
CCNA_02360	hfsL	holdfast glycosyl transferase family 2 protein HfsL	0.555639	0.00101708	0.00195655	166.336	132.432	136.435	231.331	213.849	194.221
CCNA_01619		NYN domain protein	-0.605206	0.00102532	0.00197142	40.5903	49.4337	39.7052	29.6752	27.4211	28.1069
CCNA_00833		NAD(P)H:quinone oxidoreductase	0.876393	0.00102786	0.00197531	6.50409	7.40544	8.6596	11.3691	18.3401	12.4218
CCNA_03744	rfbB	dTDP-glucose 4,6-dehydratase RfbB	-0.954108	0.00102906	0.00197662	12.5264	12.5989	14.7397	7.0334	6.41013	7.05303
CCNA_00864	xylB	xylose dehydrogenase xylB	0.717027	0.00103115	0.00197865	39.2654	32.4108	24.5969	47.5959	60.184	50.5292
CCNA_01348		hypothetical protein	-1.26911	0.00103094	0.00197865	11.3219	20.2928	17.8719	5.68453	6.05401	8.73734
CCNA_03978		hypothetical protein	1.17173	0.00103915	0.001993	29.2684	22.024	33.8093	51.7389	64.1013	76.0043
[truncated: 1,834 more rows]
[truncated: 2 more columns]

## Sheet: 2-fold differentially regulated
Negative logFC values indicate genes upregulated at 0 minutes of starvation. Positive logFC values indicate genes upregulated at 60 minutes of starvation.
Locustag	Gene	Description	logFC	PValue	FDR
CCNA_03689		alanine dehydrogenase	-5.75572	1.38729e-15	5.31611e-12
CCNA_00789	fixK	hypoxia transcriptional regulator FixK	-5.48953	1.34251e-10	2.40397e-09
CCNA_01739		LSU ribosomal protein L9P	-5.17443	7.59634e-12	2.82613e-10
CCNA_01315	rpsQ	SSU ribosomal protein S17P	-5.14273	2.16769e-13	3.95552e-11
CCNA_01177	cysI	sulfite reductase, beta subunit	-5.02404	2.90533e-14	2.7212e-11
CCNA_01483		hypothetical protein	-5.007	0.00383807	0.00647622
CCNA_02579		cytochrome P450	-5.00557	1.21319e-05	3.60942e-05
CCNA_01310	rpsS	SSU ribosomal protein S19P	-4.93449	4.97087e-14	2.7212e-11
CCNA_00515	metE	5-methyltetrahydropteroyltriglutamate-- homocysteine methyltransferase	-4.91635	2.51607e-11	7.09276e-10
CCNA_01314	rpmC	LSU ribosomal protein L29P	-4.91109	8.93722e-14	2.85395e-11
CCNA_01318	rplE	LSU ribosomal protein L5P	-4.90145	3.5179e-13	4.79324e-11
CCNA_01312	rpsC	SSU ribosomal protein S3P	-4.88322	4.50108e-13	5.29187e-11
CCNA_01317	rplX	LSU ribosomal protein L24P	-4.86174	3.93884e-12	1.93621e-10
CCNA_00530		LSU ribosomal protein L10P	-4.80703	1.64295e-11	5.18033e-10
CCNA_01316	rplN	LSU ribosomal protein L14P	-4.7806	7.27293e-13	7.5324e-11
CCNA_01313	rplP	LSU ribosomal protein L16P	-4.76758	1.39804e-13	3.3276e-11
CCNA_01320	rpsH	SSU ribosomal protein S8P	-4.71402	1.85987e-12	1.24309e-10
CCNA_01179	cysH	3'-phosphoadenosine 5'-phosphosulfate sulfotransferase	-4.70718	5.28768e-11	1.18494e-09
CCNA_01021		TonB-dependent receptor	-4.66938	4.10513e-12	1.96636e-10
CCNA_01178		conserved hypothetical protein, DUF934	-4.64286	2.58688e-09	2.54831e-08
CCNA_01319	rpsN	SSU ribosomal protein S14P	-4.58881	6.63635e-12	2.64901e-10
CCNA_01467	ccoN	cytochrome cbb3 oxidase subunit I ccoN	-4.49793	4.56933e-14	2.7212e-11
CCNA_01308	rplW	LSU ribosomal protein L23P	-4.40546	5.82635e-13	6.20183e-11
CCNA_01321	rplF	LSU ribosomal protein L6P	-4.36612	1.51003e-13	3.3276e-11
CCNA_02223		CAU/MBL1b family subclass B3 metallo-beta-lactamase	-4.36353	1.28556e-13	3.28418e-11
CCNA_01309	rplB	LSU ribosomal protein L2P	-4.35837	4.1057e-13	5.07518e-11
CCNA_03963		hypothetical protein	-4.33872	3.05094e-08	2.04063e-07
CCNA_00721		chaperonin GroEL	-4.31185	2.3108e-11	6.75953e-10
CCNA_02221	metH	methionine synthase I metH	-4.29242	1.56307e-13	3.3276e-11
CCNA_01311	rplV	LSU ribosomal protein L22P	-4.2839	6.00396e-12	2.50078e-10
CCNA_01585		TonB-dependent receptor	-4.28174	0.0138001	0.0209268
CCNA_01530	fljJ	flagellin FljJ	-4.27696	9.66947e-15	1.85267e-11
CCNA_02142	flgF	flagellar basal-body rod protein flgF	-4.2747	7.25557e-11	1.51105e-09
CCNA_01476	ftrB	CRP-family transcription regulator FtrB	-4.27354	3.84752e-12	1.93621e-10
CCNA_02222	metF	5-methyltetrahydrofolate--homocysteine methyltransferase homocysteine-binding subunit	-4.18123	7.98453e-14	2.78152e-11
CCNA_02224		methylenetetrahydrofolate reductase	-4.17405	4.86884e-13	5.48747e-11
CCNA_03923		hypothetical protein	-4.16613	7.87571e-09	6.44866e-08
CCNA_01176		conserved hypothetical protein	-4.10639	4.37689e-08	2.81497e-07
CCNA_03303		translation elongation factor Tu (EF-TU)	-4.08539	3.28883e-09	3.1507e-08
CCNA_00257		adenosylhomocysteinase	-4.02663	2.92644e-12	1.72525e-10
CCNA_00454		GntR-family transcriptional regulator	-4.01153	6.13155e-12	2.52646e-10
CCNA_02047	glnA	glutamine synthetase	-4.00818	7.62526e-11	1.56257e-09
CCNA_01466		hypothetical protein	-4.00507	1.9959e-10	3.21356e-09
CCNA_00319		acetyltransferase, GNAT family	-3.95638	7.42967e-14	2.78152e-11
CCNA_00805	yihA	GTP-binding protein YihA	-3.95335	2.39932e-11	6.91292e-10
CCNA_01005	flgC	flagellar basal-body rod protein flgC	-3.9394	2.73232e-12	1.63598e-10
CCNA_02000		SSU ribosomal protein S2P	-3.91033	1.48289e-11	4.78512e-10
CCNA_01322	rplR	LSU ribosomal protein L18P	-3.90801	2.9481e-11	7.79222e-10
CCNA_01692		GMP synthase GuaA	-3.88266	8.33106e-13	8.16154e-11
CCNA_01826	btuB	vitamin B12 transporter BtuB	-3.87583	5.36033e-10	7.22554e-09
CCNA_01805		dihydrolipoamide dehydrogenase	-3.87358	7.95973e-13	8.02675e-11
CCNA_03041	cpaB	pilus assembly protein CpaB	-3.86666	8.93603e-11	1.7651e-09
CCNA_00806	yidC	inner membrane protein translocase component yidC	-3.86264	9.55367e-11	1.86186e-09
CCNA_01371		hypothetical protein	-3.85019	1.91751e-08	1.36954e-07
CCNA_00722		chaperonin GroES	-3.84919	3.18032e-11	8.34726e-10
CCNA_01999		translation elongation factor Ts (EF-Ts)	-3.8264	1.35683e-12	1.07581e-10
CCNA_01332	rplQ	LSU ribosomal protein L17P	-3.82444	1.16124e-11	3.9731e-10
CCNA_01324	rpmD	LSU ribosomal protein L30P	-3.82186	4.07253e-10	5.71646e-09
CCNA_01827	cobQ	cobyric acid synthase CobQ	-3.80768	3.38682e-12	1.82937e-10
CCNA_01307	rplD	LSU ribosomal protein L1E-L4P	-3.75409	2.91213e-11	7.79222e-10
CCNA_02277	hutA	TonB-dependent outer membrane channel HutA	-3.74775	1.92187e-10	3.13388e-09
CCNA_01002	fliP	flagellar biosynthesis protein FliP	-3.70285	7.79624e-14	2.78152e-11
CCNA_00678		LSU ribosomal protein L11P	-3.70089	2.83116e-11	7.64015e-10
CCNA_01323	rpsE	SSU ribosomal protein S5P	-3.66889	8.78996e-11	1.74524e-09
CCNA_01175		uroporphyrin-III C-methyltransferase	-3.66318	1.05661e-06	4.2045e-06
CCNA_00214	znuL	TonB-dependent receptor	-3.65078	0.0334901	0.0469572
CCNA_01130	fliR	flagellar biosynthesis protein FliR	-3.64223	3.64444e-11	9.18782e-10
CCNA_03560	atpD	ATP synthase beta chain	-3.64075	1.84228e-12	1.24309e-10
CCNA_01298		translation elongation factor Tu (EF-TU)	-3.63571	1.5472e-09	1.69396e-08
CCNA_00531		LSU ribosomal protein L12P (L7/L12)	-3.60661	6.75169e-12	2.66727e-10
CCNA_01442		N-acetyl-gamma-glutamyl-phosphate reductase	-3.60042	1.65053e-10	2.77405e-09
CCNA_01740		SSU ribosomal protein S18P	-3.58815	7.368e-11	1.52617e-09
CCNA_03451		hypothetical protein	-3.58714	6.44993e-09	5.42021e-08
CCNA_00677		LSU ribosomal protein L1P	-3.58477	2.87577e-10	4.33857e-09
CCNA_01741		SSU ribosomal protein S6P	-3.56856	4.18197e-12	1.97843e-10
CCNA_03304		translation elongation factor G (EF-G)	-3.55014	2.84399e-13	4.08578e-11
CCNA_02596		SSU ribosomal protein S4P	-3.54761	3.25507e-10	4.79747e-09
CCNA_03158		FAD:protein FMN transferase ApbE	-3.54723	5.5304e-08	3.40716e-07
CCNA_02325		ornithine carbamoyltransferase	-3.54577	5.47306e-13	5.99222e-11
CCNA_01330	rpoA	DNA-directed RNA polymerase alpha chain	-3.5401	4.01795e-13	5.07518e-11
CCNA_02604		host cell attachment protein	-3.52758	5.37966e-08	3.35747e-07
CCNA_00320		LSU ribosomal protein L27P	-3.49618	2.74117e-10	4.23556e-09
CCNA_03135	fliI	flagellar protein export ATPase FliL	-3.49059	4.87209e-11	1.10473e-09
CCNA_03561		ATP synthase gamma chain	-3.47254	3.91987e-14	2.7212e-11
CCNA_02322		Co2+/Mg2+ efflux protein ApaG	-3.47243	1.96082e-09	2.03627e-08
CCNA_01143		endoribonuclease L-PSP	-3.46112	1.18122e-08	9.0677e-08
CCNA_00373		ATP synthase A chain	-3.44745	2.49805e-10	3.90715e-09
CCNA_01991		OmpH-like outer membrane protein	-3.44087	5.11656e-12	2.21366e-10
CCNA_00034		SSU ribosomal protein S15P	-3.41416	3.90333e-12	1.93621e-10
CCNA_01399		ammonium transporter/methylammonium transporter	-3.39541	1.68795e-09	1.82787e-08
CCNA_02933		M20/M25/M40 family metallo-hydrolase	-3.3751	1.82019e-12	1.24309e-10
CCNA_00283		2,3,4,5-tetrahydropyridine-2-carboxylate N-succinyltransferase	-3.37485	9.57165e-11	1.86186e-09
CCNA_02344		phosphoglycerate mutase	-3.35744	1.70598e-11	5.27202e-10
CCNA_00790	fixT	hypoxia negative feedback regulator FixT	-3.35658	2.11968e-09	2.18349e-08
CCNA_00778		GTP-binding protein TypA/BipA	-3.35368	6.53686e-10	8.40579e-09
CCNA_00322		hypothetical protein	-3.32988	0.00946756	0.0147779
CCNA_03464		glycine cleavage system H protein	-3.32537	1.13382e-13	3.28418e-11
CCNA_01560		phosphoenolpyruvate carboxylase	-3.32202	2.64998e-11	7.3585e-10
CCNA_00537		DNA-directed RNA polymerase beta' chain	-3.31472	1.20192e-10	2.21431e-09
CCNA_03157		DUF4198 domain-containing protein	-3.30667	6.72597e-09	5.62749e-08
CCNA_03876	rho	transcription termination factor rho	-3.28488	9.54865e-11	1.86186e-09
CCNA_02275		DUF4198 domain-containing protein	-3.26763	2.56466e-08	1.74872e-07
CCNA_02141	fliL	flagellar fliL protein	-3.24923	1.87285e-13	3.58838e-11
CCNA_03322		D-3-phosphoglycerate dehydrogenase	-3.24249	5.38049e-11	1.19872e-09
CCNA_02204		ketol-acid reductoisomerase/2-dehydropantoate 2-reductase	-3.21439	1.0155e-08	7.92548e-08
CCNA_03702		SSU ribosomal protein S1P	-3.19966	8.60603e-11	1.71762e-09
CCNA_00212	aguB	N-carbamoylputrescine amidase	-3.17684	4.41676e-12	2.01488e-10
CCNA_02321	metZ	O-succinylhomoserine sulfhydrylase	-3.17463	8.26707e-10	1.01212e-08
CCNA_01242		amino acid permease	-3.16995	2.75073e-11	7.48422e-10
CCNA_01562		4-hydroxy-2-oxoglutarate aldolase/2-dehydro-3-deoxyphosphogluconate aldolase	-3.1668	2.06716e-09	2.14091e-08
CCNA_01745		thioredoxin peroxidase	-3.16637	4.03632e-10	5.68647e-09
CCNA_03044	cpaI	CpaC-related secretion pathway protein CpaI	-3.14116	5.57417e-10	7.39108e-09
CCNA_01803		pyruvate dehydrogenase complex, dihydrolipoamide acetyltransferase component	-3.13748	3.62745e-13	4.79324e-11
CCNA_02171		nucleoside permease nupC	-3.11884	8.58362e-13	8.16154e-11
CCNA_00667		lipopolysaccharide biosynthesis protein	-3.11424	8.18686e-09	6.66073e-08
CCNA_02140	fliM	flagellar motor switch protein fliM	-3.10906	2.87881e-13	4.08578e-11
CCNA_00215		SapC surface layer protein	-3.09664	1.06421e-06	4.21723e-06
CCNA_00536		DNA-directed RNA polymerase beta chain	-3.09598	1.12749e-11	3.89239e-10
CCNA_03463		glycine cleavage system protein P, N-terminal domain	-3.09429	3.09757e-12	1.74557e-10
CCNA_00213		ribosomal-protein-alanine acetyltransferase	-3.09297	6.16812e-09	5.22925e-08
CCNA_01849	qoxC	quinol cytochrome oxidase polypeptide III	-3.07577	3.56353e-10	5.153e-09
CCNA_02018	nuoK	NADH-quinone oxidoreductase chain K	-3.07483	1.33819e-10	2.40397e-09
CCNA_00946	flgD	Basal-body rod modification protein FlgD	-3.06294	4.10947e-09	3.76734e-08
CCNA_03164		protein translocase subunit secA	-3.06089	2.21294e-11	6.52306e-10
CCNA_00048	metK	S-adenosylmethionine synthetase	-3.05416	2.12676e-10	3.39573e-09
CCNA_01129	fliQ	flagellar biosynthesis protein FliQ	-3.04987	2.50021e-12	1.57063e-10
CCNA_01969		aspartyl-tRNA synthetase	-3.02924	1.14627e-09	1.31119e-08
CCNA_02721		peptidase, M16 family	-3.02336	1.03307e-11	3.59885e-10
CCNA_02109	thiC	thiamine biosynthesis protein thiC	-3.01384	3.9996e-11	9.779e-10
CCNA_00737	ileS	isoleucyl-tRNA synthetase	-3.01305	6.91021e-12	2.70203e-10
CCNA_02069		protein translocase subunit secF	-3.01059	1.15696e-10	2.16268e-09
CCNA_00349		integrase/recombinase, XerC-CodV family	-3.00715	7.72876e-10	9.61578e-09
CCNA_02340		class I SAM-dependent methyltransferase	-2.99856	1.9674e-10	3.18105e-09
CCNA_01848	qoxD	quinol cytochrome oxidase polypeptide IV	-2.9878	6.86693e-10	8.68451e-09
CCNA_02535		type I DNA topoisomerase	-2.96279	4.5572e-13	5.29187e-11
CCNA_03962		hypothetical protein	-2.95773	1.4558e-10	2.54732e-09
CCNA_03023		TonB-dependent receptor	-2.95229	9.11915e-09	7.26498e-08
CCNA_02134	edd	phosphogluconate dehydratase	-2.94636	3.38948e-12	1.82937e-10
CCNA_03851		imidazole glycerol phosphate synthase, glutamine amidotransferase subunit	-2.94176	8.38938e-10	1.02382e-08
CCNA_03469		arginyl-tRNA synthetase	-2.93349	1.46733e-12	1.10307e-10
CCNA_02019	nuoJ	NADH-quinone oxidoreductase chain J	-2.92676	2.69325e-12	1.63598e-10
CCNA_01095		phenylalanyl-tRNA synthetase beta chain	-2.92642	2.70984e-13	4.08578e-11
CCNA_03643		succinate dehydrogenase membrane anchor subunit	-2.92483	2.33696e-11	6.78427e-10
CCNA_03767		SSU ribosomal protein S16P	-2.91438	5.45547e-11	1.2084e-09
CCNA_01804		glutathione peroxidase	-2.91432	4.81332e-12	2.12007e-10
CCNA_03022		PiuB-family transmembrane transporter	-2.91186	8.96262e-09	7.16427e-08
CCNA_00943	flaN	flagellar hook-associated protein FlaN	-2.90736	8.8178e-12	3.21808e-10
CCNA_02016	nuoM	NADH-quinone oxidoreductase chain M	-2.9015	3.94896e-12	1.93621e-10
CCNA_01538		pyruvate phosphate dikinase	-2.89649	2.1465e-12	1.3709e-10
CCNA_01524	flbA	flagellar modification protein FlbA	-2.89403	5.14134e-12	2.21366e-10
CCNA_01441		SSU ribosomal protein S9P	-2.89206	8.24457e-11	1.65409e-09
CCNA_01212		dATP pyrophosphohydrolase	-2.88871	1.99023e-11	5.95134e-10
CCNA_00455	nagA	N-acetyl-glucosamine/N-acetyl-chitin oligosaccharide outer membrane transporter nagA	-2.88841	6.82834e-11	1.44565e-09
CCNA_03040	cpaC	outer membrane pilus secretion channel CpaC	-2.87227	5.916e-12	2.49122e-10
CCNA_02540		N-acyl-L-amino acid amidohydrolase	-2.87024	1.3936e-10	2.47235e-09
CCNA_03599		aspartate-semialdehyde dehydrogenase	-2.86366	7.63562e-09	6.30457e-08
CCNA_03305		SSU ribosomal protein S7P	-2.86169	1.18059e-11	4.00357e-10
CCNA_00518		LSU ribosomal protein L25P	-2.86127	2.786e-10	4.25336e-09
CCNA_01325	rplO	LSU ribosomal protein L15P	-2.84624	8.17138e-10	1.00684e-08
CCNA_00151		ribonuclease PH	-2.83896	5.69687e-09	4.87286e-08
CCNA_00840		sialic acid-specific 9-O-acetylesterase	-2.83555	5.79553e-11	1.26184e-09
CCNA_01725	bamB	beta-barrel assembly machine (BAM) protein BamB	-2.82968	4.41398e-12	2.01488e-10
CCNA_01747		3-oxoacyl-(acyl-carrier protein) reductase	-2.82782	2.83007e-10	4.30351e-09
CCNA_01563		2-dehydro-3-deoxygluconokinase	-2.82631	9.40061e-10	1.1328e-08
CCNA_00950	fliF	flagellar M-ring protein FliF	-2.82598	3.6381e-11	9.18782e-10
CCNA_01097		LSU ribosomal protein L20P	-2.81262	1.26518e-09	1.43014e-08
CCNA_01161		proton/sodium-glutamate symport protein	-2.81071	4.26587e-09	3.88285e-08
CCNA_00211	aguA	Agmatine/peptidylarginine deiminase	-2.80566	6.49538e-09	5.44645e-08
CCNA_01449		fructose-1,6-bisphosphatase, FIG superfamily	-2.8029	3.90937e-10	5.54842e-09
CCNA_02023	nuoG	NADH-quinone oxidoreductase chain G	-2.7999	4.39951e-12	2.01488e-10
CCNA_02143	flgG	flagellar basal-body rod protein flgG	-2.79102	4.42844e-08	2.83776e-07
CCNA_03562	atpA	ATP synthase alpha chain	-2.77976	1.1708e-10	2.17792e-09
CCNA_03735		transketolase	-2.77554	4.44352e-09	3.98772e-08
CCNA_03722	gltB	glutamate synthase (NADPH) large chain GltB	-2.77157	1.28518e-11	4.28246e-10
CCNA_03704		3-phosphoshikimate 1-carboxyvinyltransferase	-2.7626	2.47315e-08	1.69234e-07
CCNA_02665	flgI	flagellar P-ring protein FlgI	-2.75644	4.81739e-11	1.10473e-09
CCNA_02994		carbamoyl-phosphate synthase large chain	-2.74899	4.79036e-12	2.12007e-10
CCNA_02133	glk	glucokinase	-2.74865	1.37564e-12	1.07581e-10
CCNA_00041		protein translation initiation factor 2 IF-2	-2.74666	7.72878e-11	1.57521e-09
CCNA_00084	purH	phosphoribosylaminoimidazolecarboxamide formyltransferase/IMP cyclohydrolase	-2.73754	6.84652e-10	8.68451e-09
CCNA_01004	flgB	flagellar basal-body rod protein FlgB	-2.73729	1.02048e-09	1.19953e-08
CCNA_02385		3-deoxy-7-phosphoheptulonate synthase	-2.71191	6.15363e-11	1.3241e-09
CCNA_02278		DedA family protein	-2.71056	1.07378e-09	1.24312e-08
CCNA_02607		isocitrate dehydrogenase	-2.7076	6.38199e-10	8.29009e-09
CCNA_00279		NAD(P)H-quinone reductase	-2.70502	6.70388e-10	8.53877e-09
CCNA_01961		biotin carboxylase	-2.70281	2.7778e-10	4.25336e-09
CCNA_00233		UDP-N-acetylglucosamine 4,6-dehydratase	-2.69957	3.99166e-12	1.93621e-10
CCNA_03558		ATP synthase epsilon chain	-2.69626	1.81399e-13	3.58838e-11
CCNA_02388		ribose 5-phosphate isomerase	-2.69505	2.70783e-11	7.46504e-10
CCNA_03865		leucyl-tRNA synthetase	-2.69139	1.55443e-12	1.10307e-10
CCNA_00197	rplS	LSU ribosomal protein L19P	-2.68999	1.47174e-10	2.56351e-09
CCNA_03462		glycine cleavage system protein P, C-terminal domain	-2.68324	1.70542e-09	1.84089e-08
CCNA_03796		tellurium resistance protein terC	-2.6778	3.81704e-09	3.55885e-08
CCNA_01646		dethiobiotin synthetase	-2.66721	1.12873e-08	8.73797e-08
CCNA_01006	fliE	flagellar hook-basal body complex protein FliE	-2.66481	4.58348e-11	1.08419e-09
CCNA_03781	acnA	aconitate hydratase	-2.65806	5.78944e-11	1.26184e-09
CCNA_00254		RarD family membrane permease	-2.64673	2.37764e-09	2.39137e-08
CCNA_03552	cpaM	polysaccharide deacetylase cpaM	-2.64216	8.73234e-13	8.16154e-11
CCNA_01992	bamA	beta-barrel assembly machine (BAM) protein BamA	-2.64018	1.53833e-12	1.10307e-10
CCNA_02307		prephenate/arogenate dehydrogenase family protein	-2.63982	2.01735e-08	1.42104e-07
CCNA_01404	glyS	glycyl-tRNA synthetase beta chain	-2.63721	2.5614e-13	4.08578e-11
CCNA_03038	cpaE	pilus assembly ATPase CpaE	-2.6334	3.15567e-10	4.66893e-09
CCNA_01400	glnK	nitrogen regulatory protein GlnK	-2.63201	4.82473e-07	2.14731e-06
CCNA_00043	nusA	Transcription termination/antitermination protein NusA	-2.63115	4.64556e-11	1.08801e-09
CCNA_01954	rne	ribonuclease E	-2.62967	1.45725e-08	1.08217e-07
CCNA_02181		phosphatase/phosphohexomutase family protein	-2.62614	3.53129e-07	1.63749e-06
CCNA_00533	hfsI	secreted polysaccharide polymerase hfsI	-2.62535	4.00653e-11	9.779e-10
CCNA_00253		aspartate-semialdehyde dehydrogenase	-2.62206	1.40034e-11	4.62594e-10
CCNA_02402		methyl-accepting chemotaxis protein	-2.61242	1.26936e-12	1.07581e-10
CCNA_01254	smpB	SsrA-binding protein	-2.60999	8.38396e-09	6.79225e-08
CCNA_00028		TonB-dependent receptor	-2.60544	2.47913e-08	1.69341e-07
CCNA_02408		DUF2336 domain-containing protein	-2.59955	4.47959e-12	2.0195e-10
CCNA_01850	qoxB	quinol cytochrome oxidase polypeptide I	-2.59596	3.61403e-10	5.18688e-09
CCNA_03465	gcvT	glycine cleavage system aminomethyltransferase GcvT	-2.59347	2.5187e-09	2.50043e-08
CCNA_01484		hypothetical protein	-2.58878	0.0127418	0.0194219
CCNA_01003	fliO	flagellar biosynthesis protein FliO	-2.58541	1.56237e-08	1.14914e-07
CCNA_01096		phenylalanyl-tRNA synthetase alpha chain	-2.57157	6.13174e-11	1.3241e-09
CCNA_00636		hypothetical protein	-2.56666	3.09227e-10	4.61073e-09
CCNA_02017	nuoL	NADH-quinone oxidoreductase chain L	-2.56636	8.24968e-12	3.03969e-10
CCNA_01584	pbp1A	multimodular transpeptidase-transglycosylase PBP 1A	-2.56453	4.41477e-10	6.07341e-09
CCNA_03940		hypothetical protein	-2.56069	0.000172451	0.000383758
CCNA_01609		alkyl sulfatase	-2.55972	1.63412e-09	1.78403e-08
CCNA_02022	nuoH	NADH-quinone oxidoreductase chain H	-2.55561	4.4529e-10	6.09411e-09
CCNA_01159		transporter, major facilitator superfamily	-2.55495	1.21746e-10	2.23221e-09
CCNA_01647		8-amino-7-oxononanoate synthase	-2.54421	2.15166e-08	1.50459e-07
CCNA_00035		tRNA pseudouridine synthase B	-2.54174	1.21216e-12	1.05568e-10
CCNA_02910		TonB-dependent receptor	-2.53841	3.4442e-08	2.26773e-07
CCNA_02293		thiol:disulfide interchange protein tlpA	-2.53824	2.94852e-11	7.79222e-10
CCNA_02580		rubredoxin	-2.53013	0.000908531	0.00175922
CCNA_01087	eipA	cell envelope integrity protein EipA	-2.50614	2.16885e-10	3.44857e-09
CCNA_01851	qoxA	quinol cytochrome oxidase polypeptide II	-2.50603	2.2034e-08	1.52961e-07
CCNA_00284		pyrimidine 5'-nucleotidase family protein	-2.50429	1.51026e-05	4.38102e-05
CCNA_02231		ABC transporter ATP-binding protein	-2.50077	1.15375e-10	2.16268e-09
CCNA_01920	mfd	transcription-repair coupling factor Mfd	-2.49704	2.48374e-11	7.09276e-10
CCNA_03323		phosphoserine aminotransferase	-2.48646	2.95926e-08	1.99295e-07
CCNA_03039	cpaD	pilus assembly protein CpaD	-2.47713	2.91134e-09	2.81014e-08
CCNA_01630		ribonuclease III	-2.47689	4.09122e-08	2.66625e-07
CCNA_03033		Flp pilus assembly protein TadD	-2.47645	1.03649e-07	5.83237e-07
CCNA_02942		mitochondrial fission ELM1 family protein	-2.46584	1.62701e-08	1.18305e-07
CCNA_01492		3-mercaptopyruvate sulfurtransferase	-2.46573	6.18512e-11	1.3241e-09
CCNA_00700		TonB-dependent receptor	-2.45672	0.00829345	0.0131
CCNA_00628	cheY	chemotaxis protein cheY	-2.44736	1.13506e-09	1.30226e-08
CCNA_01419		serine hydroxymethyltransferase	-2.44388	9.91468e-09	7.76954e-08
CCNA_01727		methyl-accepting chemotaxis protein	-2.43765	7.77992e-11	1.57521e-09
CCNA_03028		prephenate dehydratase	-2.4246	5.66444e-07	2.46381e-06
CCNA_01144		cytochrome c oxidase polypeptide II	-2.42272	7.88563e-08	4.63462e-07
CCNA_03716		LptC-related lipopolysaccharide assembly protein	-2.41729	2.99226e-09	2.87377e-08
CCNA_03559		hypothetical protein	-2.41168	1.49847e-11	4.78512e-10
CCNA_03768	srp	signal recognition particle GTPase, SRP	-2.40702	1.55471e-10	2.63612e-09
CCNA_01654		cyclophilin-type peptidylprolyl cis-trans isomerase	-2.40453	1.51134e-10	2.62056e-09
CCNA_01223		acyl-CoA synthetase	-2.39461	1.08338e-10	2.05521e-09
CCNA_03382		hypothetical protein	-2.39321	5.24483e-10	7.12702e-09
CCNA_01939		ADP-ribosylglycohydrolase	-2.39097	6.00889e-08	3.64914e-07
CCNA_03401	trcR	RNA polymerase-associated protein TrcR	-2.38199	1.35628e-09	1.50646e-08
CCNA_03301	acrB	efflux RND transporter permease subunit	-2.3808	7.50176e-11	1.54552e-09
CCNA_00372		ATP synthase C chain	-2.38028	9.96709e-10	1.18247e-08
CCNA_00471	fcl	GDP-L-fucose synthase Fcl	-2.37282	1.23046e-08	9.35542e-08
CCNA_01326	secY	protein translocase subunit secY	-2.3724	4.78717e-11	1.10473e-09
CCNA_00601		MoxR-like ATPase	-2.35614	9.20401e-12	3.29624e-10
CCNA_02145	flgH	flagellar L-ring protein flgH	-2.35352	5.57169e-07	2.42622e-06
CCNA_03468		methyl-accepting chemotaxis protein	-2.34769	7.03967e-10	8.87369e-09
CCNA_01923	rhlB	ATP-dependent RNA helicase RhlB	-2.34415	1.10227e-07	6.1216e-07
CCNA_02050		imidazolonepropionase related amidohydrolase	-2.33803	7.84497e-10	9.72878e-09
CCNA_01019		beta-glucosidase	-2.33789	1.3242e-07	7.10612e-07
CCNA_01329	rpsK	SSU ribosomal protein S11P	-2.33119	1.30745e-09	1.47357e-08
CCNA_00221		hypothetical protein	-2.32714	8.41544e-08	4.90836e-07
CCNA_02020	nuoI	NADH-quinone oxidoreductase chain I	-2.32405	6.64544e-11	1.41474e-09
CCNA_02070		protein translocase subunit secD	-2.32141	1.9949e-11	5.95134e-10
CCNA_01976		Indole-3-glycerol phosphate synthase	-2.32065	2.9834e-08	2.00568e-07
CCNA_03306		SSU ribosomal protein S12P	-2.31995	3.13368e-10	4.65437e-09
CCNA_03036	cpaG	TadB-related pilus assembly protein CpaG	-2.31413	1.00446e-09	1.18433e-08
CCNA_00364		deoxyhypusine synthase	-2.30558	6.29125e-09	5.31015e-08
CCNA_03687		carbonic anhydrase	-2.29702	4.37331e-10	6.05001e-09
CCNA_00839		glucan 1,4-beta-glucosidase	-2.29617	1.31649e-10	2.38481e-09
CCNA_03012	ahpC	alkyl hydroperoxide reductase subunit C	-2.2943	2.98827e-07	1.42426e-06
CCNA_00517		peptidyl-tRNA hydrolase	-2.29424	3.2516e-06	1.11951e-05
CCNA_01936		cysteine desulfurase/selenocysteine lyase	-2.29248	9.30628e-09	7.39869e-08
CCNA_01543		chaperone protein dnaK	-2.28542	7.20791e-06	2.26585e-05
CCNA_03642		succinate dehydrogenase flavoprotein subunit	-2.2676	7.37516e-12	2.78533e-10
CCNA_02185		acetolactate synthase large subunit	-2.26493	1.54486e-10	2.63612e-09
CCNA_02364		methyl-accepting chemotaxis protein	-2.2537	1.64927e-11	5.18033e-10
CCNA_02028		NTF2 superfamily protein	-2.25365	1.19417e-08	9.13385e-08
CCNA_00906		hypothetical protein	-2.25323	1.04386e-07	5.84804e-07
CCNA_02666		chemotactic signal-response protein CheL	-2.24615	2.20954e-06	7.97265e-06
CCNA_02578		TetR-family transcriptional regulator	-2.24482	0.00384929	0.00649229
CCNA_03201		adenylosuccinate synthetase	-2.24379	2.36739e-09	2.38732e-08
CCNA_00947	flgE	flagellar hook protein FlgE	-2.24026	1.76579e-06	6.5567e-06
CCNA_02015	nuoN	NADH-quinone oxidoreductase chain N	-2.23412	8.22268e-10	1.00991e-08
CCNA_01800		pyruvate dehydrogenase E1 component beta subunit	-2.2316	1.59307e-10	2.68928e-09
CCNA_00136		AmpG-family major facilitator transporter	-2.22796	7.3835e-10	9.24626e-09
CCNA_01669		sulfate transport system permease protein cysW	-2.22343	1.25822e-07	6.83899e-07
CCNA_00768		hypothetical protein	-2.21916	5.98625e-05	0.000149199
CCNA_01802		hypothetical protein	-2.21824	1.64825e-06	6.16806e-06
CCNA_01937	sufD	FeS assembly protein SufD	-2.21788	9.64609e-10	1.15152e-08
CCNA_00787	motA	flagellar motor stator protein MotA	-2.21787	5.64239e-11	1.24262e-09
CCNA_01213		YjgP/YjgQ family membrane permease	-2.21105	1.44747e-08	1.07703e-07
CCNA_03300		efflux RND transporter periplasmic adaptor subunit	-2.20928	1.80959e-07	9.18457e-07
CCNA_01491		cystathionine beta-lyase	-2.20301	7.81028e-11	1.57521e-09
CCNA_03314		ferredoxin-NADP reductase	-2.20238	2.60631e-09	2.56086e-08
CCNA_01940	sufB	ABC transporter-associated protein SufB	-2.19958	1.0493e-09	1.22217e-08
CCNA_00294	pstB	phosphate transport ATP-binding protein pstB	-2.1979	9.58633e-09	7.52763e-08
CCNA_01795		phosphopyruvate hydratase	-2.19251	1.78103e-10	2.96324e-09
CCNA_00954	flbD	AAA-family response regulator flbD	-2.19241	1.25496e-09	1.42634e-08
CCNA_02514	hfsD	polysaccharide secretin protein hfsD	-2.19046	7.2059e-11	1.50891e-09
CCNA_01830		TonB-dependent receptor	-2.18915	9.53854e-09	7.51912e-08
CCNA_02667	flbY	flagellar basal-body protein FlbY	-2.18644	5.99639e-07	2.56884e-06
CCNA_00295	phoU	phosphate transport system protein phoU	-2.18429	4.76061e-09	4.22284e-08
CCNA_02048		TonB-dependent receptor	-2.17743	1.93036e-08	1.37493e-07
CCNA_03461		hypothetical protein	-2.17225	8.71067e-07	3.55099e-06
CCNA_01306	rplC	LSU ribosomal protein L3P	-2.17212	4.30118e-09	3.89432e-08
CCNA_02292		acetyltransferase	-2.16869	1.06723e-07	5.94925e-07
CCNA_00953	fliN	flagellar motor switch protein FliN	-2.16866	9.54084e-10	1.1461e-08
CCNA_03672		superoxide dismutase	-2.16838	4.67688e-08	2.97211e-07
CCNA_03700		large-conductance mechanosensitive channel	-2.16818	9.30803e-08	5.33807e-07
CCNA_00898		ribosomal large subunit pseudouridine synthase F	-2.16653	3.67877e-07	1.69232e-06
CCNA_01653		cyclophilin-type peptidylprolyl cis-trans isomerase	-2.16144	6.08354e-10	7.98361e-09
CCNA_01440		LSU ribosomal protein L13P	-2.15673	2.35159e-09	2.37765e-08
CCNA_03944		hypothetical protein	-2.15465	9.16601e-07	3.70899e-06
CCNA_03030		cytochrome c2	-2.15267	1.0218e-08	7.95843e-08
CCNA_00064		methyl-accepting chemotaxis protein	-2.15159	4.42192e-10	6.07341e-09
CCNA_01731		colicin V production protein CvpA	-2.14627	1.62538e-07	8.33796e-07
CCNA_01983		citrate synthase	-2.14566	5.99977e-07	2.56884e-06
CCNA_01774		phosphoribosylglycinamide formyltransferase	-2.14389	2.17691e-06	7.8623e-06
CCNA_01644	motB	chemotaxis protein MotB	-2.14106	1.37958e-10	2.45885e-09
CCNA_01210		nucleotidyltransferase family protein	-2.13939	4.71261e-09	4.1997e-08
CCNA_01211		MobA-like NTP transferase domain protein	-2.13562	3.17024e-06	1.09544e-05
CCNA_02021		hypothetical protein	-2.13514	1.95989e-08	1.38822e-07
CCNA_02326		aspartate aminotransferase family protein	-2.13454	4.31494e-10	6.01268e-09
CCNA_03351		phosphoribosylamidoimidazole-succinocarboxamide synthase	-2.13177	7.10591e-09	5.8939e-08
CCNA_00370		ATP synthase B chain	-2.13091	6.44222e-10	8.31198e-09
CCNA_00437		globin-coupled-sensor methyl-accepting chemotaxis protein	-2.12432	1.52072e-10	2.62495e-09
CCNA_01761		LPS export ABC transporter permease LptG	-2.11964	1.7096e-10	2.86078e-09
CCNA_01222		NADH-ubiquinone oxidoreductase	-2.11945	8.10522e-09	6.60834e-08
CCNA_02144	flgA	flagella basal body P ring formation protein flgA	-2.11796	3.97843e-06	1.33031e-05
CCNA_00803		chemotaxis protein cheW	-2.11582	2.5156e-10	3.91861e-09
CCNA_03258		hypothetical protein	-2.11074	3.69529e-09	3.47067e-08
CCNA_00519		hypothetical protein	-2.10831	2.86228e-09	2.76976e-08
CCNA_02257		fliN family protein FliN2	-2.10195	3.29697e-11	8.54458e-10
CCNA_03792		intracellular septation protein	-2.09668	7.84835e-09	6.44866e-08
CCNA_00600		hypothetical protein	-2.09504	4.20604e-07	1.90966e-06
CCNA_03159		sulfite reductase (NADPH) flavoprotein alpha-component	-2.09198	3.15189e-07	1.49112e-06
CCNA_03901		hypothetical protein	-2.08947	2.67871e-07	1.2977e-06
CCNA_00010	dnaK	chaperone protein DnaK	-2.0831	7.04572e-09	5.86939e-08
CCNA_03206		L-serine dehydratase	-2.08051	3.41318e-08	2.25117e-07
CCNA_02051		imidazolonepropionase related amidohydrolase	-2.08043	5.93723e-09	5.06714e-08
CCNA_01989		(3R)-hydroxymyristoyl-ACP dehydratase FabZ	-2.0781	4.3362e-11	1.04505e-09
CCNA_00033	pnp	polyribonucleotide nucleotidyltransferase	-2.0734	3.78218e-07	1.73572e-06
CCNA_02622		M61 glycyl aminopeptidase	-2.07175	1.77206e-11	5.3893e-10
CCNA_00769		TetR family transcriptional regulator	-2.067	3.18791e-06	1.10055e-05
CCNA_02830		DNA repair protein RadC	-2.06079	1.98805e-05	5.56074e-05
CCNA_01098		LSU ribosomal protein L35P	-2.05856	7.72081e-08	4.57282e-07
CCNA_02097		MdoH-family membrane glycosyltransferase	-2.05618	7.86245e-09	6.44866e-08
CCNA_01523	flmH	acetyltransferase flmH	-2.05172	1.21473e-07	6.62141e-07
CCNA_02513	hfsA	holdfast synthesis protein HfsA	-2.04663	1.28849e-10	2.35118e-09
CCNA_02338		hypothetical protein	-2.03994	2.46605e-09	2.46734e-08
CCNA_00090		UDP-glucose 4-epimerase	-2.03729	1.77565e-07	9.03625e-07
CCNA_00690	cdnL	CarD-family transcriptional regulator CdnL	-2.03437	7.56025e-07	3.12523e-06
CCNA_03248		TonB-dependent receptor	-2.0315	2.57233e-09	2.54051e-08
CCNA_00299		phosphoribosylamine--glycine ligase	-2.02612	1.29975e-06	5.05137e-06
CCNA_02306		histidinol-phosphate aminotransferase	-2.02292	9.7375e-10	1.15882e-08
CCNA_00352		integral membrane protein	-2.0221	2.20575e-09	2.25369e-08
CCNA_03641		succinate dehydrogenase iron-sulfur protein	-2.0208	7.87008e-08	4.63462e-07
CCNA_00945		chemotaxis protein MotD	-2.01641	1.54314e-08	1.13718e-07
CCNA_00195	leuD	3-isopropylmalate dehydratase small subunit	-2.01605	3.93728e-09	3.62684e-08
CCNA_00029		RhtB-family efflux protein	-2.01228	1.46685e-08	1.08513e-07
CCNA_02194		fumarate hydratase	-2.01068	1.55265e-07	8.0511e-07
CCNA_00066		Rieske (2Fe-2S) domain protein	-2.00879	9.01704e-07	3.66031e-06
CCNA_03037	cpaF	pilus assembly ATPase CpaF	-2.00581	9.62687e-10	1.15152e-08
CCNA_01372		lysine decarboxylase family	-2.00067	1.57697e-07	8.12227e-07
CCNA_03358		glyceraldehyde 3-phosphate dehydrogenase	-1.99945	1.29991e-07	7.00598e-07
CCNA_01801		hypothetical protein	-1.9992	1.27165e-07	6.90219e-07
CCNA_02274		EF-Hand domain protein	-1.99664	2.62396e-06	9.27091e-06
CCNA_00130		Kup system potassium uptake protein	-1.99564	1.42195e-09	1.57483e-08
CCNA_00129		hypothetical protein	-1.99265	1.4376e-06	5.50889e-06
CCNA_03797		GFA family protein	-1.99039	0.00087131	0.00169399
CCNA_03460		hypothetical protein	-1.98558	3.52138e-06	1.20014e-05
CCNA_02244		aminotransferase class I family protein	-1.9812	8.86156e-08	5.13729e-07
CCNA_00777		PAS family GGDEF/EAL protein	-1.98092	1.76243e-08	1.27187e-07
CCNA_02001		HAD/PGPPase-family phosphohydrolase	-1.98064	2.25792e-08	1.55898e-07
CCNA_02237		Dipeptidyl aminopeptidase	-1.98035	3.46797e-09	3.29759e-08
CCNA_03024		branched-chain amino acid aminotransferase	-1.97832	4.12879e-09	3.77602e-08
CCNA_02135	pgl	6-phosphogluconolactonase	-1.96299	1.43919e-08	1.07703e-07
CCNA_01381		valyl-tRNA synthetase	-1.9616	4.1723e-10	5.83513e-09
CCNA_00963		organic hydroperoxide resistance protein	-1.96145	4.59794e-05	0.000116994
CCNA_02046	glnB	nitrogen regulatory protein P-II	-1.96025	1.8701e-06	6.85106e-06
CCNA_01215		histidine triad (HIT) hydrolase	-1.9598	4.75779e-08	3.01353e-07
CCNA_02242		PHB granule-associated protein, phasin2	-1.9545	1.85847e-07	9.38293e-07
CCNA_01724		Tetratricopeptide repeat protein	-1.95108	1.25908e-08	9.51637e-08
CCNA_02711	hfaA	holdfast attachment protein HfaA	-1.94737	2.86702e-10	4.33857e-09
CCNA_01063	perB	UDP-perosamine 4-acetyl transferase PerB	-1.94688	5.86967e-08	3.57025e-07
CCNA_01847		cytochrome c oxidase assembly protein Surf1	-1.94667	2.01165e-06	7.32063e-06
CCNA_02425		DNA gyrase inhibitor YacG	-1.94664	0.00200915	0.00359601
CCNA_03896		hypothetical protein	-1.94628	7.78924e-07	3.20605e-06
CCNA_02136	zwf	glucose-6-phosphate 1-dehydrogenase	-1.94609	3.6903e-10	5.27658e-09
CCNA_00193	leuB	3-isopropylmalate dehydrogenase	-1.94563	2.46848e-10	3.87673e-09
CCNA_00382	ccrM	adenine-specific methyltransferase ccrM	-1.94279	3.35831e-10	4.89648e-09
CCNA_01938	sufC	ATP-dependent transporter SufC	-1.93762	1.80259e-09	1.91345e-08
CCNA_01608		TetR-family transcriptional regulator	-1.93673	2.66924e-07	1.29475e-06
CCNA_01180		penicillin acylase family protein	-1.93434	5.38897e-10	7.22554e-09
CCNA_00671		ABC-type polysaccharide/polyol phosphate export system, permease component	-1.93257	5.45372e-07	2.38297e-06
CCNA_00061		cytochrome p450	-1.93132	7.53558e-06	2.36304e-05
CCNA_03695		aldehyde dehydrogenase	-1.92787	1.72496e-07	8.82516e-07
CCNA_01214		YjgP/YjgQ family membrane permease	-1.92655	5.3635e-09	4.66053e-08
CCNA_03819	ftsK	cell division protein FtsK	-1.92582	2.00345e-11	5.95134e-10
CCNA_01975		anthranilate phosphoribosyltransferase	-1.92512	7.76926e-08	4.58734e-07
CCNA_02008		prolyl-tRNA synthetase	-1.92228	2.5692e-09	2.54051e-08
CCNA_00104		orotidine 5'-phosphate decarboxylase	-1.91838	7.97342e-06	2.47803e-05
CCNA_01972		anthranilate synthase component I	-1.91567	1.55455e-10	2.63612e-09
CCNA_02527		hypothetical protein	-1.91497	3.3228e-08	2.19913e-07
CCNA_01659		queuine tRNA-ribosyltransferase	-1.90847	1.89251e-07	9.51718e-07
CCNA_00782		aminobenzoyl-glutamate transport protein	-1.90623	1.75992e-08	1.27187e-07
CCNA_00635		CHASE2 membrane receptor	-1.89883	8.80745e-09	7.0607e-08
CCNA_03339	tolA	cell envelope integrity protein TolA	-1.89573	1.52259e-06	5.79401e-06
CCNA_02068		Mth938-like membrane protein	-1.88824	2.56936e-06	9.10804e-06
CCNA_02950	flmF	Protoporphyrinogen oxidase-related protein	-1.88502	2.25322e-08	1.55855e-07
CCNA_03657		tryptophan synthase alpha chain	-1.88334	1.42084e-07	7.48778e-07
CCNA_00618		succinylglutamic semialdehyde dehydrogenase	-1.88282	3.96158e-06	1.32816e-05
CCNA_00371		ATP synthase B' chain	-1.88231	1.20845e-08	9.22468e-08
CCNA_02024	nuoF	NADH-quinone oxidoreductase chain F	-1.87316	6.40062e-09	5.39059e-08
CCNA_01629		signal peptidase I	-1.86956	9.38039e-09	7.44216e-08
CCNA_02912		prolyl 4-hydroxylase	-1.86532	1.08145e-10	2.05521e-09
CCNA_02387		glutathione-disulfide reductase	-1.86049	6.94362e-09	5.79694e-08
CCNA_01746		malonyl-CoA-(acyl-carrier-protein) transacylase FabD	-1.85903	2.38584e-06	8.5264e-06
CCNA_02042		trigger factor chaperone	-1.85778	2.67206e-09	2.61875e-08
CCNA_01064	perA	perosamine synthetase PerA	-1.85626	1.03896e-08	8.07567e-08
CCNA_00736		lipoprotein signal peptidase	-1.85506	5.43136e-08	3.36779e-07
CCNA_01762		LPS export ABC transporter permease LptF	-1.85405	1.06813e-07	5.94925e-07
CCNA_02031	nuoC	NADH-quinone oxidoreductase chain C	-1.84941	6.25107e-10	8.14765e-09
CCNA_01548		transporter, major facilitator superfamily	-1.83837	7.76557e-08	4.58734e-07
CCNA_02558		enantioselective peptide amidase	-1.83794	5.50477e-08	3.39683e-07
CCNA_00292	pstC	phosphate transport system permease protein pstC	-1.82269	1.52623e-07	7.92483e-07
CCNA_01935		FeS assembly SUF system protein	-1.81947	5.8648e-08	3.57025e-07
CCNA_01131	flhB	flagellar biosynthesis protein FlhB	-1.81489	4.30896e-09	3.89432e-08
CCNA_03308		hypothetical protein	-1.81444	8.86238e-06	2.71685e-05
CCNA_02915		TldD/PmbA family protein	-1.81079	1.1217e-09	1.29469e-08
CCNA_02673		excinuclease ABC subunit A	-1.80556	2.46462e-10	3.87673e-09
CCNA_00079		MerR-family transcriptional regulator	-1.80452	4.77665e-07	2.13086e-06
CCNA_01618		uracil-DNA glycosylase	-1.80411	1.97876e-08	1.399e-07
CCNA_03909		hypothetical protein	-1.8011	1.93406e-09	2.01395e-08
CCNA_03013	ahpF	alkyl hydroperoxide reductase subunit F	-1.79686	6.62352e-07	2.78916e-06
CCNA_00472		GDP-mannose 4,6 dehydratase	-1.79501	2.82362e-07	1.3576e-06
CCNA_01648		adenosylmethionine-8-amino-7-oxononanoate	-1.79066	6.91666e-06	2.18325e-05
CCNA_02714		ABC-F family ATP-binding cassette domain-containing protein	-1.78332	2.02712e-06	7.36995e-06
CCNA_02238		hypothetical protein	-1.77959	3.03928e-10	4.54942e-09
CCNA_02363		hypothetical protein	-1.77567	4.3767e-09	3.93697e-08
CCNA_00115		TolB protein	-1.77028	1.82468e-10	3.00016e-09
CCNA_03640		phenylpropionate dioxygenase ferredoxin reductase subunit	-1.76828	2.45527e-07	1.20341e-06
CCNA_01480		hypothetical protein	-1.76052	8.37883e-08	4.89447e-07
CCNA_00350		conserved hypothetical protein	-1.75255	4.27241e-07	1.93064e-06
CCNA_03156		FlgD-Ig family periplasmic protein	-1.7505	1.87821e-05	5.29993e-05
CCNA_02693		M10 peptidase-related protein	-1.7486	2.02124e-10	3.24074e-09
CCNA_00159	gyrB	DNA gyrase subunit B	-1.74819	7.55138e-10	9.4257e-09
CCNA_01770		nucleoside diphosphate kinase	-1.74306	1.7722e-07	9.03069e-07
CCNA_02027	nuoE	NADH-quinone oxidoreductase chain E	-1.73201	5.0295e-09	4.4103e-08
CCNA_03177	meaA	methylmalonyl-CoA mutase MeaA	-1.72972	1.68859e-09	1.82787e-08
CCNA_03690		SpsF-family polysaccharide biosynthesis protein	-1.71746	3.47677e-09	3.29776e-08
CCNA_03321		VanZ superfamily protein	-1.71672	1.31641e-05	3.88036e-05
CCNA_03867		DNA polymerase III, delta subunit	-1.71521	8.85911e-08	5.13729e-07
CCNA_02712	hfaB	holdfast attachment protein HfaB	-1.71416	5.10212e-10	6.95777e-09
CCNA_00067		YciI-like protein	-1.70754	3.60667e-07	1.66918e-06
CCNA_00553		hydroxyacylglutathione hydrolase	-1.70493	1.30318e-08	9.83032e-08
CCNA_03910		hypothetical protein	-1.70441	0.000180878	0.000400188
CCNA_01956		DsbA Com1-like subfamily protein	-1.70439	3.07828e-08	2.05505e-07
CCNA_00914		acetyltransferase	-1.70416	5.36314e-08	3.35262e-07
CCNA_01438		cytochrome oxidase assembly protein	-1.70154	2.25704e-07	1.12179e-06
CCNA_02007		lipoprotein releasing system transmembrane protein lolE	-1.6962	5.31924e-09	4.63257e-08
CCNA_03850		imidazoleglycerol-phosphate dehydratase	-1.6902	4.72237e-07	2.11156e-06
CCNA_01477	hemN	oxygen-independent coproporphyrinogen-III oxidase hemN	-1.68728	7.09668e-09	5.8939e-08
CCNA_03371		bacterioferritin	-1.68444	1.02747e-06	4.1099e-06
CCNA_01020		LacI-family transcriptional regulator	-1.68287	7.64312e-06	2.39058e-05
CCNA_03849		fructokinase	-1.68196	9.60885e-08	5.47119e-07
CCNA_01993	mmpA	membrane endopeptidase MmpA	-1.68176	4.32923e-09	3.90344e-08
CCNA_03738		hybrid histidine kinase/receiver domain protein	-1.67932	1.4305e-09	1.57973e-08
CCNA_02612		alanyl-tRNA synthetase	-1.66917	7.64595e-08	4.54252e-07
CCNA_02741		Gcw/chp-family protein	-1.66729	3.81878e-05	9.94129e-05
CCNA_03281		Lrp-family transcriptional regulator	-1.66216	1.41915e-07	7.48778e-07
CCNA_00781	cpdR	two-component receiver protein CpdR	-1.66099	1.89558e-08	1.35773e-07
CCNA_00886		aspartokinase	-1.65842	1.73904e-06	6.46364e-06
CCNA_03728		hypothetical protein	-1.6542	0.000323782	0.000677256
CCNA_00964		gluconate kinase	-1.64338	0.000128736	0.000293816
CCNA_01431		fatty acid/phospholipid synthesis protein plsX	-1.64056	8.00581e-08	4.6837e-07
CCNA_00523		multicopper polyphenol oxidase	-1.63722	3.40737e-09	3.24802e-08
CCNA_00293	pstA	phosphate transport system permease protein pstA	-1.63094	8.78892e-09	7.06061e-08
CCNA_01162		beta-D-glucoside glucohydrolase	-1.63067	6.58826e-08	3.9633e-07
CCNA_02951		WbqC-like family protein	-1.62975	0.000164608	0.000367628
CCNA_00128		argininosuccinate synthase	-1.6294	1.11244e-07	6.16022e-07
CCNA_03860	ldtX	L,D-transpeptidase LdtX	-1.62213	1.38954e-07	7.36476e-07
CCNA_01912		protein ydhR precursor	-1.61657	0.000143974	0.000325109
CCNA_01065		glycosyltransferase	-1.61422	3.85892e-06	1.30056e-05
CCNA_00956	flhA	flagellar biosynthesis protein FlhA	-1.61394	1.48882e-09	1.63942e-08
CCNA_01403	glyQ	glycyl-tRNA synthetase alpha chain	-1.61052	1.51767e-06	5.78104e-06
CCNA_03540		conserved hypothetical membrane protein	-1.60509	1.1717e-07	6.44185e-07
CCNA_03754	fzlA	FtsZ-binding protein FzlA	-1.60507	5.41031e-09	4.67718e-08
CCNA_00377	smc	chromosome partition protein Smc	-1.60432	7.73422e-07	3.18683e-06
CCNA_00799	cydD	ABC transporter, ATP-binding protein cydD	-1.60396	9.98692e-06	3.02529e-05
CCNA_02610		VOC family protein	-1.59946	6.29443e-06	2.01002e-05
CCNA_00516		TPR-repeat membrane protein	-1.59488	1.12155e-05	3.36028e-05
CCNA_02627		M20/M25/M40 family metallo-hydrolase	-1.59373	1.74004e-09	1.86774e-08
CCNA_01502		MutK-family membrane protein	-1.59186	3.55006e-06	1.20708e-05
CCNA_02586		phosphoribosylformylglycinamidine synthase II	-1.58883	7.36046e-08	4.3797e-07
CCNA_02347		phosphomannomutase/phosphoglucomutase	-1.58643	6.95622e-07	2.90657e-06
CCNA_03764		acyl-CoA thioesterase	-1.58025	7.10791e-07	2.95738e-06
CCNA_01602		glutathione S-transferase	-1.57984	1.34688e-06	5.20286e-06
CCNA_02098		molybdopterin-guanine dinucleotide biosynthesis protein A	-1.57187	1.86153e-06	6.8262e-06
CCNA_03751		peptidyl-prolyl cis-trans isomerase	-1.56891	5.45034e-09	4.68289e-08
CCNA_03139		dihydroxy-acid dehydratase	-1.56748	1.13923e-08	8.78378e-08
CCNA_03936		hypothetical protein	-1.56636	0.0175266	0.0260418
CCNA_01918	popA	cyclic di-GMP effector protein PopA	-1.56021	1.79431e-07	9.11909e-07
CCNA_03392		phosphoribosylaminoimidazole carboxylase ATPase subunit	-1.55741	3.47658e-07	1.61874e-06
CCNA_03839		S9 family peptidase	-1.55357	2.18763e-09	2.24144e-08
CCNA_03515		hypothetical protein	-1.55281	3.11676e-07	1.47632e-06
CCNA_00668		capsular polysaccharide biosynthesis protein	-1.55136	4.14328e-05	0.000106629
CCNA_02339		class I SAM-dependent methyltransferase	-1.55131	4.41957e-08	2.83681e-07
CCNA_00942	flgL	flagellar hook-associated protein FlgL	-1.5495	8.13121e-06	2.52232e-05
CCNA_01468	ccoO	cytochrome cbb3 oxidase, cytochrome c subunit ccoO	-1.54812	8.67581e-05	0.000206367
CCNA_01758	pdxA	4-hydroxythreonine-4-phosphate dehydrogenase	-1.54695	1.97095e-07	9.87278e-07
CCNA_03770		malate dehydrogenase	-1.54554	1.3985e-07	7.40203e-07
CCNA_01949	bacA	bactofilin A BacA	-1.54543	4.6375e-08	2.95198e-07
CCNA_03524		di-/tripeptide transporter	-1.54405	1.20766e-09	1.37731e-08
CCNA_00603		SpoIIM-family membrane protein	-1.54184	2.16786e-07	1.08167e-06
CCNA_03639		ferredoxin, 2Fe-2s	-1.53786	3.04152e-05	8.16756e-05
CCNA_00944		flagellar hook length determination protein	-1.53659	0.000278848	0.000592678
CCNA_00015	moaB	molybdenum cofactor biosynthesis protein B	-1.53495	5.16813e-07	2.27897e-06
CCNA_02965		CwlJ-family cell wall hydrolase family protein	-1.53284	9.4536e-07	3.8173e-06
CCNA_00758		translation elongation factor P EF-P	-1.53256	1.56462e-07	8.08462e-07
CCNA_01253	dapA	dihydrodipicolinate synthase	-1.53046	4.79846e-08	3.02927e-07
CCNA_03842	moeB	molybdopterin biosynthesis protein MoeB	-1.52926	6.39991e-07	2.7189e-06
CCNA_01737		replicative DNA helicase	-1.52825	1.1298e-09	1.30012e-08
CCNA_02029	nuoD	NADH-quinone oxidoreductase chain D	-1.52367	2.96199e-09	2.85185e-08
CCNA_01815	ntrC	nitrogen assimilation regulatory protein NtrC	-1.52331	1.46003e-08	1.08217e-07
CCNA_00198	trmD	tRNA (guanine-N1)-methyltransferase	-1.523	1.72171e-07	8.8203e-07
CCNA_02203		YceI-family protein	-1.51613	5.78626e-06	1.86798e-05
CCNA_01690		MAPEG family membrane protein	-1.51597	2.16293e-05	5.99736e-05
CCNA_00907		iron-containing redox enzyme	-1.51577	7.44302e-07	3.08676e-06
CCNA_03071		flagellar hook-associated protein FlgL	-1.51575	1.89775e-05	5.3472e-05
CCNA_02096		CusF-family protein	-1.51413	1.91857e-05	5.38605e-05
CCNA_01846		two-component sensor histidine kinase	-1.508	1.15243e-06	4.52936e-06
CCNA_00026	cckO	PAS-family sensor histidine kinase CckO	-1.50776	2.05459e-08	1.44462e-07
CCNA_00951	fliG	flagellar motor switch protein FliG	-1.50757	8.97653e-08	5.17264e-07
CCNA_03503		polyisoprenoid-binding protein	-1.50659	1.85159e-07	9.36053e-07
CCNA_01547		methionyl-tRNA synthetase	-1.50553	1.46599e-07	7.67441e-07
CCNA_02167		glutathione S-transferase	-1.50386	7.49508e-06	2.35226e-05
CCNA_02041	clpP	ATP-dependent endopeptidase clp, proteolytic subunit ClpP	-1.50263	8.8984e-07	3.61598e-06
CCNA_03341	tolQ	TolQ protein	-1.50201	1.21646e-08	9.26738e-08
CCNA_00341	sucD	succinyl-CoA synthetase alpha chain	-1.50149	5.40956e-08	3.3654e-07
CCNA_00162		beta-barrel type 2 porin	-1.49828	7.58399e-07	3.12829e-06
CCNA_00887		hypothetical protein	-1.49759	3.90418e-05	0.000101292
CCNA_03869	parA	chromosome partitioning protein ParA	-1.49677	1.27569e-07	6.91433e-07
CCNA_02324	hsp33	Hsp33 family molecular chaperone	-1.49501	8.83478e-07	3.59776e-06
CCNA_01997		ribosome recycling factor (RRF)	-1.49347	3.86112e-07	1.76983e-06
CCNA_03721	gltD	glutamate synthase (NADPH) small chain GltD	-1.49238	3.41241e-06	1.16441e-05
CCNA_01982		glutamyl-tRNA synthetase	-1.48694	2.12319e-05	5.89571e-05
CCNA_00408		antiporter protein	-1.48651	6.72434e-07	2.81922e-06
CCNA_03481		DNA integration/recombination/inversion protein	-1.4863	1.9702e-05	5.51482e-05
CCNA_03905		DUF1109 domain-containing protein	-1.48514	2.10005e-06	7.62063e-06
CCNA_00234		WecE-family cell wall biogenesis enzyme	-1.48407	2.21131e-08	1.53232e-07
CCNA_03874		carboxymethylenebutenolidase	-1.48207	6.89361e-06	2.18083e-05
CCNA_03844		ATP-dependent endopeptidase hsl ATP-binding subunit HslU	-1.48077	3.05136e-08	2.04063e-07
CCNA_03701	ihfB	integration host factor beta subunit	-1.47848	4.25225e-05	0.000108849
CCNA_03864		DUF3576 domain-containing protein	-1.47751	3.61148e-09	3.41709e-08
CCNA_03045	cpaJ	TadG-related pilus assembly protein CpaJ	-1.47738	3.46486e-08	2.27742e-07
CCNA_03593		ferritin-like superfamily protein	-1.47536	0.00017673	0.000392596
CCNA_03748		dTDP-4-dehydrorhamnose 3,5-epimerase	-1.47524	4.54178e-08	2.89586e-07
CCNA_02949	flmE	S-adenosylmethionine-dependent methyltransferase related protein	-1.47215	5.44184e-07	2.3805e-06
CCNA_02280		demethoxyubiquinone hydroxylase family protein	-1.46901	4.35921e-08	2.81497e-07
CCNA_02635	ftsW	SEDS-family peptidoglycan polymerase FtsW	-1.46565	8.51723e-10	1.03613e-08
CCNA_01582		Glutathione-dependent formaldehyde-activating enzyme	-1.46543	0.000364761	0.000756776
CCNA_01963		conserved hypothetical protein	-1.45977	3.21178e-05	8.58265e-05
CCNA_03137		endo-1,4-beta-xylanase	-1.45685	1.27563e-06	4.96769e-06
CCNA_03279		SDR family oxidoreductase	-1.45303	4.34992e-07	1.96105e-06
CCNA_03644	sdhC	succinate dehydrogenase cytochrome b556 subunit	-1.45289	1.12387e-05	3.36458e-05
CCNA_00155		DNA polymerase III, beta chain	-1.45183	5.06483e-09	4.42105e-08
CCNA_02900		N-acyl-L-amino acid amidohydrolase	-1.4487	3.18342e-08	2.11786e-07
CCNA_02415	rtrB	transcriptional regulatory protein RtrB	-1.446	2.16315e-08	1.50987e-07
CCNA_01059	rsaA	S-layer protein rsaA	-1.44488	1.38202e-05	4.05505e-05
CCNA_01041		hypothetical protein	-1.43951	0.000170409	0.000379434
CCNA_03664		4-hydroxy-tetrahydrodipicolinate reductase	-1.43711	6.57701e-08	3.96275e-07
CCNA_00692		PAS-family GGDEF/EAL protein	-1.43677	3.02532e-08	2.0303e-07
CCNA_00288		ABC-type sulfate transport system, periplasmic component	-1.43656	1.73273e-05	4.92607e-05
CCNA_03619		zinc metalloprotease	-1.43619	5.71379e-07	2.47684e-06
CCNA_01962		leucyl/phenylalanyl-tRNA--protein transferase	-1.4354	7.8209e-05	0.000188489
CCNA_03082		hypothetical protein	-1.43535	2.77028e-07	1.33531e-06
CCNA_00958		conserved hypothetical protein	-1.43178	4.92494e-07	2.18683e-06
CCNA_02139	pflI	polar flagellum positioning protein pflI	-1.43139	2.00293e-06	7.29586e-06
CCNA_01549		sulfate adenylyltransferase subunit 1/adenylylsulfate kinase	-1.42881	2.32684e-07	1.14903e-06
CCNA_01138		nuclear transport factor 2 family protein	-1.4285	0.000538728	0.00108197
CCNA_01001		ribokinase	-1.42576	1.31621e-07	7.07396e-07
CCNA_00146		glutathione S-transferase	-1.42419	1.33792e-07	7.15048e-07
CCNA_01916		BrkB/YihY/UPF0761 family protein	-1.42316	3.02368e-07	1.43623e-06
CCNA_02465		UDP-glucose/GDP-mannose dehydrogenase family protein	-1.423	4.55546e-07	2.04409e-06
CCNA_00367		phosphonates-binding protein	-1.42266	7.65038e-09	6.30457e-08
CCNA_03630	socA	antitoxin protein SocA	-1.42105	1.10411e-07	6.12292e-07
CCNA_03961		hypothetical protein	-1.4188	1.51877e-05	4.39572e-05
CCNA_02375		hypothetical protein	-1.41858	0.000200275	0.00043955
CCNA_00353		O-antigen acetylase	-1.41629	6.65694e-07	2.80015e-06
CCNA_03578		ATP-dependent DNA helicase recQ	-1.41585	0.000307046	0.000644359
CCNA_00698		hypothetical protein	-1.41203	5.55576e-08	3.41728e-07
CCNA_03517	coxA	cytochrome c oxidase polypeptide I coxA	-1.41128	4.78977e-08	3.02878e-07
CCNA_02395		hypothetical protein	-1.41017	1.75247e-08	1.26946e-07
CCNA_02713	hfaD	holdfast attachment protein HfaD	-1.40794	5.67677e-08	3.46392e-07
CCNA_03266		hypothetical protein	-1.40785	2.4999e-09	2.48821e-08
CCNA_01550		sulfate adenylyltransferase subunit 2	-1.40758	3.62341e-05	9.51673e-05
CCNA_00045		inorganic pyrophosphatase	-1.40664	6.91248e-06	2.18325e-05
CCNA_00619		succinylarginine dihydrolase	-1.40623	0.00732621	0.011717
CCNA_03920		hypothetical protein	-1.40318	0.0062471	0.0100947
CCNA_01950		peptide chain release factor 2 (RF-2)	-1.40298	3.66263e-07	1.68692e-06
CCNA_00398		hypothetical protein	-1.39641	7.87169e-07	3.23304e-06
CCNA_00449	cleA	single domain receiver protein CleA	-1.39438	1.10185e-06	4.35738e-06
CCNA_03732	manA	phosphomannose isomerase	-1.3933	2.91006e-07	1.38871e-06
CCNA_00453		glucosamine-6-phosphate deaminase	-1.39299	2.13165e-07	1.06638e-06
CCNA_02941	greA	transcription elongation factor greA	-1.39154	2.22501e-09	2.26161e-08
CCNA_00368		phosphonates transport system permease protein phnE	-1.3904	3.86484e-09	3.59468e-08
CCNA_03891		hypothetical protein	-1.38614	1.12714e-05	3.37175e-05
CCNA_01960		acetyl-CoA carboxylase biotin carboxyl carrier protein subunit	-1.38459	3.87611e-06	1.30521e-05
CCNA_00506		cytochrome b	-1.3824	1.8196e-08	1.3082e-07
CCNA_00551		hypothetical protein	-1.38238	2.52653e-07	1.23333e-06
CCNA_03246		DUF2332 family protein	-1.38215	1.56545e-07	8.08462e-07
CCNA_03805		PadR-family transcriptional regulator	-1.38124	1.3792e-05	4.04988e-05
CCNA_03205		M28-family zinc peptidase	-1.37905	5.14569e-07	2.27897e-06
CCNA_03666		YnbE-like lipoprotein	-1.37672	3.23356e-07	1.52786e-06
CCNA_03359		phosphoglycerate kinase	-1.37491	3.70666e-06	1.25476e-05
CCNA_01971		peptidyl-prolyl cis-trans isomerase	-1.37244	1.72987e-09	1.86204e-08
CCNA_03985		hypothetical protein	-1.37158	1.43033e-05	4.18718e-05
CCNA_03250		EAL-domain diguanylate phosphodiesterase	-1.37064	8.26047e-07	3.38185e-06
CCNA_01974		anthranilate synthase component II/para-aminobenzoate synthase glutamine amidotransferase component II	-1.3639	1.62381e-06	6.10641e-06
CCNA_03866		LptE superfamily protein	-1.36108	4.24656e-08	2.74879e-07
CCNA_02071		protein translocase subunit YajC	-1.35895	1.13476e-08	8.76693e-08
CCNA_02555		HIT family protein	-1.35506	6.04161e-07	2.58009e-06
CCNA_02370	malA	TonB-dependent maltose outer membrane transporter malA	-1.35483	0.000168205	0.000374746
CCNA_00735	bamF	beta-barrel assembly machine (BAM) protein BamF	-1.35319	1.47898e-08	1.092e-07
CCNA_01603		aspartate aminotransferase	-1.35307	1.62789e-06	6.10979e-06
CCNA_02526		dihydroorotase	-1.35294	3.29907e-06	1.1328e-05
CCNA_01571		arsenate reductase	-1.35272	3.92265e-06	1.31856e-05
CCNA_00348		methyl-accepting chemotaxis protein	-1.35198	2.08886e-09	2.15755e-08
CCNA_02011		methylmalonyl CoA epimerase	-1.34732	3.4876e-05	9.21381e-05
CCNA_02332	cleC	single domain receiver protein CleC	-1.34638	1.58862e-06	6.00354e-06
CCNA_03338	tolB	Tol-Pal system protein TolB	-1.3457	8.31598e-07	3.40094e-06
CCNA_00081		hypothetical protein	-1.34265	5.59105e-08	3.42798e-07
CCNA_03804		DUF2218 domain-containing protein	-1.34079	2.96844e-05	7.98812e-05
CCNA_03128		transporter, drug/metabolite exporter family	-1.33979	0.000804966	0.00157299
CCNA_02014		Biotin-(acetyl-CoA carboxylase) ligase	-1.33972	2.38748e-06	8.5264e-06
CCNA_02852		hypothetical protein	-1.33945	2.76418e-07	1.33531e-06
CCNA_00952	flbE	flagellar assembly protein FlbE/FliH	-1.33843	3.1268e-05	8.37895e-05
CCNA_02006		lipoprotein releasing system ATP-binding protein lolD	-1.33829	7.11913e-08	4.2493e-07
CCNA_03340	tolR	ExbD/TolR family protein	-1.33826	9.9072e-06	3.00827e-05
CCNA_03130	ctrA	cell cycle response regulator CtrA	-1.33589	6.96303e-07	2.90657e-06
CCNA_00490		conserved hypothetical membrane protein	-1.33516	4.8519e-06	1.59046e-05
CCNA_03167		hypothetical protein	-1.33342	3.66828e-05	9.60167e-05
CCNA_00814		hypothetical protein	-1.3321	6.55793e-05	0.00016109
CCNA_00194		YgiN-family quinol monooxygenase	-1.33196	4.64098e-05	0.000117933
CCNA_00321		LSU ribosomal protein L21P	-1.3302	4.25114e-07	1.9233e-06
CCNA_03740		cysteine synthase	-1.32716	3.17521e-08	2.11607e-07
CCNA_02380	panD	aspartate 1-decarboxylase PanD	-1.32651	3.17237e-05	8.49511e-05
CCNA_01297		23S rRNA Gm2251 methyltransferase	-1.3258	1.63463e-05	4.67454e-05
CCNA_00971		hydroxyacylglutathione hydrolase	-1.32217	6.53819e-07	2.75929e-06
CCNA_00133		radical SAM family enzyme	-1.31975	6.25848e-08	3.7887e-07
CCNA_03719		undecaprenyl diphosphatase	-1.31932	2.06745e-08	1.45004e-07
CCNA_00491		GTP cyclohydrolase I	-1.31635	0.000110944	0.000257347
CCNA_02080		Sec-independent protein translocase protein tatC	-1.31337	1.60376e-06	6.04287e-06
CCNA_02161		TetR-family transcriptional regulator	-1.31239	2.52584e-07	1.23333e-06
CCNA_02907		transposase	-1.30628	0.00583318	0.00948759
CCNA_01580		M15 superfamily membrane peptidase	-1.30399	1.9499e-06	7.11621e-06
CCNA_00385		multidrug resistance protein	-1.30374	5.44287e-08	3.36948e-07
CCNA_03584	chpT	histidine phosphotransferase ChpT	-1.2986	1.6391e-06	6.13983e-06
CCNA_00264		C4-dicarboxylate transport protein	-1.29766	8.90974e-08	5.15742e-07
CCNA_02263		glcG-family protein	-1.29401	0.000506684	0.0010219
CCNA_03108	chvT	TonB-dependent outer membrane receptor ChvT	-1.28967	0.000106891	0.000248849
CCNA_00974		TonB-dependent outer membrane receptor	-1.28861	3.48884e-05	9.21381e-05
CCNA_00997		conserved hypothetical protein	-1.28715	5.60071e-08	3.42842e-07
CCNA_03713	rpoN	RNA polymerase sigma-54 factor rpoN	-1.28186	1.12012e-07	6.19378e-07
CCNA_03615		TonB dependent receptor	-1.28011	0.00258071	0.00453013
CCNA_02421	exbB	TonB accessory protein exbB	-1.27556	3.52338e-06	1.20014e-05
CCNA_01769		ABC transporter ATP-binding protein	-1.27535	3.67148e-05	9.60349e-05
CCNA_01327	adk	adenylate kinase/nucleoside-diphosphate kinase	-1.27457	1.47454e-07	7.70864e-07
CCNA_03094		citrate lyase beta subunit	-1.27308	6.99839e-07	2.91815e-06
CCNA_00374		putative ATP synthase protein I	-1.26999	3.99399e-06	1.33435e-05
CCNA_01348		hypothetical protein	-1.26911	0.00103094	0.00197865
CCNA_03858		protein translocase subunit secB	-1.26909	2.81838e-05	7.62175e-05
CCNA_02389		glucosamine-1-phosphate acetyltransferase/UDP-N-acetylglucosamine pyrophosphorylase	-1.26834	6.70452e-08	4.02061e-07
CCNA_00604		RDD family membrane protein	-1.26529	1.48598e-05	4.32368e-05
CCNA_01376		glutathione S-transferase	-1.26414	8.06543e-05	0.000193167
CCNA_03798	mtaB	tRNA 2-methylthioadenosine synthase-like protein	-1.26344	0.000102942	0.000240386
CCNA_03428	gapR	chromosome binding protein GapR	-1.26136	0.0209541	0.0306123
CCNA_02005		inosine-uridine nucleoside N-ribohydrolase	-1.26033	1.49396e-06	5.69638e-06
CCNA_00030		Ribonuclease I	-1.25857	1.52037e-07	7.90509e-07
CCNA_03062		cell wall hydrolase family protein	-1.25498	1.91384e-05	5.37671e-05
CCNA_02296		diaminopimelate decarboxylase	-1.25152	5.58429e-08	3.42798e-07
CCNA_01979	lexA	LexA repressor	-1.24668	1.41908e-06	5.45352e-06
CCNA_03207		DUF72 domain-containing protein	-1.24304	9.73777e-07	3.91966e-06
CCNA_02914		TldD/PmbA family protein	-1.24022	7.85663e-06	2.4457e-05
CCNA_00905		exonuclease-endonuclease-phosphatase (EEP1) protein	-1.23873	0.00306797	0.00530526
CCNA_01799	pdhA	pyruvate dehydrogenase E1 component alpha subunit	-1.23824	3.48838e-07	1.62096e-06
CCNA_02178		short-chain alcohol dehydrogenase	-1.23732	7.73784e-06	2.41658e-05
CCNA_00181		type II secretion pathway protein M	-1.23625	0.000214828	0.000467739
CCNA_03829		hypothetical protein	-1.23504	1.44366e-07	7.57824e-07
CCNA_02256		Mg2+ transporter mgtE	-1.23474	2.22355e-07	1.10658e-06
CCNA_02279		disulfide bond formation protein B	-1.23394	9.35843e-08	5.35246e-07
CCNA_00346		dihydrolipoamide dehydrogenase	-1.23343	1.56364e-07	8.08462e-07
CCNA_01919		DsbA family dithiol-disulfide isomerase	-1.23216	4.35873e-07	1.96271e-06
CCNA_03390		hypothetical protein	-1.23107	1.69675e-06	6.331e-06
CCNA_01115	cckN	two component sensor histidine kinase CckN	-1.23068	5.85435e-07	2.52367e-06
CCNA_02075	dipM	peptidoglycan binding endopeptidase DipM	-1.23019	7.2321e-09	5.98562e-08
CCNA_03035	cpaH	TadC-related pilus assembly protein CpaH	-1.22897	3.4898e-07	1.62096e-06
CCNA_01583		phosphate-binding protein	-1.22799	0.000546643	0.00109729
CCNA_03607	nrdE	ribonucleoside-diphosphate reductase alpha chain	-1.22786	3.07696e-07	1.45927e-06
CCNA_02309		EF hand domain protein	-1.22443	9.16185e-05	0.000216717
CCNA_01135		hypothetical protein	-1.22205	0.00144911	0.0026878
CCNA_00965		DnaJ-family chaperone protein	-1.22128	0.00108578	0.0020685
CCNA_00140		glutathione synthetase	-1.22028	3.24784e-06	1.11922e-05
CCNA_00056		ribosomal-protein-S18-alanine acetyltransferase	-1.21995	4.18852e-05	0.000107504
CCNA_02010		hypothetical protein	-1.21833	0.000201365	0.000441689
CCNA_03083		hybrid sensor histidine kinase/receiver domain protein	-1.21604	3.40919e-06	1.16435e-05
CCNA_02435		UDP-N-acetylglucosamine 1-carboxyvinyltransferase	-1.21274	5.84125e-07	2.52367e-06
CCNA_02749		hypothetical protein	-1.21075	9.96859e-06	3.0229e-05
CCNA_02732		DUF3126 family protein	-1.20613	0.00164708	0.00301701
CCNA_02625	ftsQ	cell division protein FtsQ	-1.20376	8.51605e-08	4.9595e-07
CCNA_03068		glutathione S-transferase	-1.20101	0.00354515	0.00603778
CCNA_02626		D-alanine--D-alanine ligase	-1.20066	4.37819e-08	2.81497e-07
CCNA_00027		2OG-Fe(II) oxygenase	-1.19819	6.8976e-06	2.18083e-05
CCNA_03510		threonine synthase	-1.19638	6.85136e-08	4.10225e-07
CCNA_00210		TonB-dependent receptor	-1.19611	8.18755e-06	2.53635e-05
CCNA_02747		ABC transporter substrate-binding protein	-1.19588	3.62293e-05	9.51673e-05
CCNA_01062		GDP-mannose 4,6 dehydratase	-1.19509	5.16268e-07	2.27897e-06
CCNA_02779		alpha/beta hydrolase domain protein	-1.19484	2.82964e-07	1.35879e-06
CCNA_02704		NADP-dependent malic enzyme	-1.19116	1.04302e-07	5.84804e-07
CCNA_03345	ruvA	Holliday junction DNA helicase RuvA	-1.18741	4.25535e-06	1.4155e-05
CCNA_00710		alpha/beta hydrolase family protein	-1.18655	3.95775e-05	0.000102335
CCNA_00470		O-antigen polymerase	-1.18561	2.24867e-06	8.09858e-06
CCNA_03980		hypothetical protein	-1.1848	0.000372879	0.000771113
CCNA_01775		phosphoribosylformylglycinamidine cyclo-ligase	-1.18469	1.52011e-05	4.39628e-05
CCNA_01030		peptidyl-prolyl cis-trans isomerase	-1.18242	3.54897e-06	1.20708e-05
CCNA_02439		transporter, major facilitator superfamily	-1.18191	2.85857e-05	7.71412e-05
CCNA_02573		2OG-Fe(II) oxygenase	-1.17973	0.00171692	0.00312257
CCNA_03833	fabI	enoyl-(acyl-carrier protein) reductase FabI	-1.17872	2.60039e-05	7.09231e-05
CCNA_01457		hypothetical protein	-1.17313	7.00889e-05	0.000170744
CCNA_03104		3-dehydroquinate synthase	-1.1702	1.66221e-05	4.74987e-05
CCNA_02634	murG	undecaprenyldiphospho-muramoylpentapeptide beta-N-acetylglucosaminyltransferase	-1.168	1.0579e-06	4.20527e-06
CCNA_03247		methyl-accepting chemotaxis protein	-1.16692	6.48152e-08	3.91137e-07
CCNA_03200		hybrid sensor histidine kinase/receiver domain protein	-1.16584	1.0498e-05	3.17081e-05
CCNA_01304		hypothetical protein	-1.1625	0.000130784	0.00029778
CCNA_00109	cnoX	chaperedoxin CnoX	-1.16083	6.041e-07	2.58009e-06
CCNA_01031		transporter, major facilitator superfamily	-1.16065	2.34528e-06	8.40703e-06
CCNA_02219		hypothetical protein	-1.15821	1.31525e-05	3.87993e-05
CCNA_01154		hypothetical protein	-1.15479	7.56682e-05	0.000183056
CCNA_00741		3-hydroxybutyryl-CoA dehydratase	-1.15246	4.22904e-05	0.000108327
CCNA_01616	rodA	SEDS-family peptidoglycan polymerase RodA	-1.15097	5.94973e-07	2.5565e-06
CCNA_03146		M61 glycyl aminopeptidase	-1.14905	1.10612e-05	3.32183e-05
CCNA_00068	gpsA	NAD(P)H-dependent glycerol-3-phosphate dehydrogenase	-1.14706	0.000819618	0.00159999
CCNA_02106		TonB-dependent outer membrane receptor	-1.14199	6.5047e-07	2.75426e-06
CCNA_02419	tonB1	TonB1 protein	-1.14149	1.33397e-06	5.16863e-06
CCNA_01592		SN-glycerol-3-phosphate transport ATP-binding protein	-1.13853	3.6336e-05	9.53043e-05
CCNA_00324		ExbD-family protein	-1.13845	4.44837e-06	1.47458e-05
CCNA_02881		oxoglutarate semialdehyde dehydrogenase	-1.13658	3.87348e-05	0.0001007
CCNA_03181		crotonyl-CoA carboxylase/reductase	-1.13607	3.32543e-07	1.56934e-06
CCNA_01378		protein-L-isoaspartate O-methyltransferase	-1.13369	1.32598e-06	5.14287e-06
CCNA_00509		phosphoglycerate mutase family	-1.13346	0.000394118	0.000811096
CCNA_01219		putative cytosolic protein	-1.1325	5.29246e-06	1.72455e-05
CCNA_02200		cytochrome c-family protein	-1.13174	2.34816e-06	8.4095e-06
CCNA_00439		methyl-accepting chemotaxis protein	-1.13021	2.43794e-07	1.19772e-06
CCNA_03153		2OG-Fe dioxygenase	-1.13003	0.00402714	0.00674476
CCNA_02013		pantothenate kinase/Bvg accessory factor	-1.12976	1.38139e-07	7.33169e-07
CCNA_02138		Flagellar motility protein MotE	-1.12786	3.36034e-07	1.58192e-06
CCNA_00669		glycosyltransferase family 99 protein WbsX	-1.12743	6.52898e-05	0.000160481
CCNA_03299		TolC-family outer membrane protein	-1.12089	2.29907e-05	6.33361e-05
CCNA_03514	ctaG	cytochrome c oxidase assembly protein ctaG	-1.12082	1.35947e-06	5.24092e-06
CCNA_00290		autotransporter outer membrane beta-barrel domain-containing protein	-1.1191	2.86738e-08	1.93447e-07
CCNA_02547	divK	response regulator receiver protein DivK	-1.11668	2.89882e-07	1.38507e-06
CCNA_01527	fljL	flagellin fljL	-1.11357	0.00604566	0.00979576
CCNA_00218		conserved hypothetical protein	-1.1133	1.20435e-06	4.70445e-06
CCNA_01652		phosphopantetheine adenylyltransferase	-1.1124	3.30255e-06	1.13298e-05
CCNA_03404	rcdA	protease adaptor protein RcdA	-1.11109	9.36343e-07	3.78488e-06
CCNA_01224		O-antigen membrane transport protein	-1.107	6.60616e-05	0.000161963
CCNA_01074		entericidin B-like protein	-1.10624	0.000243427	0.000523759
CCNA_00205		NAD(P)H-quinone reductase	-1.10416	3.00985e-06	1.05043e-05
CCNA_00252	pbpX	multimodular transpeptidase-transglycosylase PbpX	-1.10129	1.03348e-07	5.82394e-07
CCNA_00378		thiol:disulfide interchange protein dsbA	-1.10057	4.68214e-06	1.54273e-05
CCNA_02090		exodeoxyribonuclease III	-1.09949	9.67299e-08	5.49139e-07
CCNA_03611		cation:proton antiporter	-1.0992	2.55626e-05	6.98189e-05
CCNA_00441	cheYI	chemotaxis receiver domain protein cheYI	-1.09798	3.88632e-06	1.3075e-05
CCNA_03586	cheRIII	chemotaxis protein methyltransferase CheRIII	-1.09602	1.57938e-06	5.98044e-06
CCNA_01496		2-dehydro-3-deoxyphosphooctonate aldolase	-1.09378	1.46207e-06	5.58591e-06
CCNA_00007		SSU ribosomal protein S20P	-1.09306	3.60347e-05	9.47734e-05
CCNA_00342	sucA	2-oxoglutarate dehydrogenase E1 component	-1.08906	7.58072e-07	3.12829e-06
CCNA_03089		YecT-family protein	-1.08849	3.90889e-07	1.78959e-06
CCNA_02511	hfsC	polysaccharide polymerase hfsC	-1.08762	3.19514e-06	1.10205e-05
CCNA_03027		two-component sensor histidine kinase	-1.08643	3.80904e-05	9.92932e-05
CCNA_02413		acyl-CoA dehydrogenase	-1.08283	1.53618e-05	4.42272e-05
CCNA_03658		tryptophan synthase beta chain	-1.08048	4.80299e-06	1.57578e-05
CCNA_00083		phosphoglucomutase/phosphomannomutase	-1.07572	2.10565e-06	7.63373e-06
CCNA_03712		ExoD-family ABC transport membrane permease	-1.0754	1.4255e-06	5.468e-06
CCNA_02961		NeuB-family N-acetylneuraminate synthase	-1.07511	5.21053e-07	2.29239e-06
CCNA_02939		hypothetical protein	-1.07392	6.03378e-05	0.000150237
CCNA_02012		ribonuclease J1/J2	-1.07267	1.31545e-07	7.07396e-07
CCNA_01730		amidophosphoribosyltransferase	-1.07188	1.95885e-07	9.82504e-07
CCNA_00379		thiol:disulfide interchange protein dsbA	-1.07149	1.66993e-06	6.237e-06
CCNA_01086	lepA	GTP-binding protein lepA	-1.06818	4.25058e-07	1.9233e-06
CCNA_01447		homoserine dehydrogenase	-1.06709	3.69723e-06	1.25268e-05
CCNA_02179		long-chain fatty acid transport protein precursor	-1.06642	0.00996397	0.015452
CCNA_02420	exbD	TonB accessory protein exbD	-1.06542	5.18006e-07	2.28161e-06
CCNA_03046	cpaK	TadE-related pilus assembly protein CpaK	-1.06327	4.67044e-06	1.54153e-05
CCNA_01668		sulfate transport system permease protein cysT	-1.06283	9.12407e-05	0.00021609
CCNA_02986		phage-related conserved hypothetical protein	-1.06265	1.1692e-06	4.58585e-06
CCNA_00132	hetN	ketoacyl reductase hetN	-1.06099	4.07248e-07	1.85562e-06
CCNA_02056		ATP12 family chaperone protein	-1.05945	2.11169e-06	7.64118e-06
CCNA_01026		hypothetical protein	-1.05669	6.53622e-07	2.75929e-06
CCNA_03480		triphenylmethane reductase (TMR)-like protein	-1.05398	0.00128404	0.00241199
CCNA_02033	nuoA	NADH-quinone oxidoreductase chain A	-1.0528	2.75605e-06	9.68915e-06
CCNA_01328	rpsM	SSU ribosomal protein S13P	-1.0509	5.91966e-06	1.90463e-05
CCNA_02169		thioesterase superfamily protein	-1.04759	0.00162204	0.00297541
CCNA_02076		protein-L-isoaspartate O-methyltransferase	-1.0474	8.57492e-05	0.000204094
CCNA_03539		MmcQ/YjbR family protein	-1.04668	0.000235542	0.000508792
CCNA_00053	phoH	phosphate starvation-inducible protein PhoH	-1.04651	9.01717e-05	0.000213823
CCNA_03912		hypothetical protein	-1.04521	9.37826e-05	0.000221563
CCNA_02854		two-component response regulator	-1.04422	3.67913e-06	1.24765e-05
CCNA_03868	parB	chromosome partitioning protein ParB	-1.04209	1.6065e-06	6.04726e-06
CCNA_00570		GntR-family transcriptional regulator	-1.04193	0.00075107	0.00147595
CCNA_00078		acyl-CoA dehydrogenase	-1.04069	4.93755e-05	0.000124807
CCNA_02750		ABC transporter permease protein	-1.04058	0.000710352	0.00140096
CCNA_03745		formyltetrahydrofolate deformylase	-1.04021	0.000292042	0.000617198
CCNA_01933		hypothetical protein	-1.03968	9.425e-05	0.000222256
CCNA_02099		Na+ driven multidrug efflux pump	-1.03807	4.3419e-07	1.95974e-06
CCNA_01113		rhodanese-related sulfurtransferase	-1.03732	0.000476407	0.000965411
CCNA_03971		hypothetical protein	-1.03704	0.00486922	0.00803569
CCNA_03127		M20/M25/M40 family metallo-hydrolase	-1.03534	1.54488e-06	5.86135e-06
CCNA_02920		DUF4175 family protein	-1.03465	0.00468856	0.00776093
CCNA_00938		acetyl-CoA acetyltransferase	-1.02739	0.000112967	0.000261564
CCNA_03170		Abi (CAAX) family protease	-1.0254	1.88777e-05	5.32298e-05
CCNA_00435		amino acid transporter	-1.02251	1.77153e-05	5.02478e-05
CCNA_01546		DEAD-box RNA helicase-like protein	-1.02203	0.000279131	0.00059292
CCNA_02214		hypothetical protein	-1.02157	0.000454943	0.00092534
CCNA_02386		O-antigen ligase related enzyme	-1.02097	0.000121121	0.000278761
CCNA_00001		pyruvate, phosphate dikinase regulatory protein	-1.02061	8.48419e-06	2.60717e-05
CCNA_01696		aminobenzoyl-glutamate transport protein	-1.01997	0.000258037	0.000552401
CCNA_03771		MaoC family dehydratase	-1.01722	8.27216e-06	2.55843e-05
CCNA_03129	ldpD	M23 family peptidoglycan-specific endopeptidase LdpD	-1.01695	1.03542e-05	3.13158e-05
CCNA_03696		acetyl-coenzyme A synthetase	-1.01621	7.87809e-08	4.63462e-07
CCNA_00040		YcxB-like membrane protein	-1.0135	1.83311e-06	6.74136e-06
CCNA_02546	pleD	GGDEF/response regulator protein PleD	-1.01236	4.92193e-07	2.18683e-06
CCNA_00880		hypothetical protein	-1.00909	0.000393119	0.000809784
CCNA_02396		GST / metaxin-like protein	-1.0047	4.78111e-05	0.000121092
CCNA_03249		TonB-dependent receptor	-1.00404	5.69341e-07	2.4708e-06
CCNA_03646	zapE	cell division protein ZapE	-1.00356	0.000203165	0.000445127
CCNA_00333		LytTr DNA-binding domain protein	-1.0034	5.12359e-05	0.000129253
CCNA_00188		ABC transporter ATP-binding protein	-1.00114	5.03929e-06	1.64625e-05
CCNA_02554		hypothetical protein	1.00126	1.2543e-05	3.7173e-05
CCNA_00895		hypothetical protein	1.00483	0.00276462	0.00482863
CCNA_02035		glycosyltransferase	1.00594	4.46383e-06	1.47843e-05
CCNA_02538		SGNH/GDSL hydrolase family protein	1.006	3.05259e-06	1.06244e-05
CCNA_02418		uracil DNA glycosylase superfamily protein	1.00605	0.000887271	0.00172153
CCNA_01957	thiG	thiazole biosynthesis protein ThiG	1.00893	1.16398e-07	6.40855e-07
CCNA_01186		hypothetical protein	1.00973	2.68188e-05	7.30418e-05
CCNA_00497		smooth LPS biosynthesis glycosyltransferase	1.01006	1.04872e-06	4.1818e-06
CCNA_02318		hypothetical protein	1.01209	6.82252e-06	2.16065e-05
CCNA_03194		phage holin family protein	1.01355	9.14239e-07	3.70334e-06
CCNA_00816		hypothetical protein	1.014	0.000565713	0.00113143
CCNA_01120		hypothetical protein	1.01592	8.53862e-06	2.62179e-05
CCNA_01697		putative poly-gamma-glutamate capsule biosynthesis protein	1.01698	1.06531e-05	3.21186e-05
CCNA_03098		hypothetical protein	1.0196	1.57883e-06	5.98044e-06
CCNA_03711		ribosome-associated factor Y	1.02438	3.47724e-05	9.20221e-05
CCNA_00587		alpha/beta hydrolase family protein	1.02452	2.2412e-05	6.19199e-05
CCNA_02739		Rve-family integrase core domain protein	1.0251	0.0124958	0.019062
CCNA_03880		ligand-binding SRPBCC domain protein	1.02642	1.89988e-05	5.34926e-05
CCNA_01552	tipN	polar localization protein TipN	1.02729	7.52639e-07	3.11459e-06
CCNA_00235		hypothetical protein	1.02749	1.51224e-05	4.38342e-05
CCNA_03763		deacetylase	1.02849	1.34957e-05	3.97202e-05
CCNA_03261		queuosine biosynthesis protein QueE	1.02933	6.65207e-06	2.10841e-05
CCNA_03741		DNA-cytosine methyltransferase	1.03265	4.43025e-06	1.46985e-05
CCNA_03929		hypothetical protein	1.0327	0.00541719	0.00886744
CCNA_02437		LysR-family transcriptional regulator	1.03668	1.08526e-06	4.29619e-06
CCNA_03779		DUF2794 domain-containing protein	1.03671	1.52148e-05	4.39691e-05
CCNA_03671		metallophosphatase related protein	1.0378	2.24422e-05	6.19587e-05
CCNA_02683		FAD dependent oxidoreductase	1.03792	1.56253e-05	4.48511e-05
CCNA_01905		urea carboxylase	1.03834	8.01536e-06	2.48905e-05
CCNA_03286		hypothetical protein	1.04004	1.93604e-06	7.07236e-06
CCNA_01100		acylamino-acid-releasing enzyme	1.04042	9.18652e-08	5.27777e-07
CCNA_01339		ArsR-family transcriptional regulator	1.04202	0.000761453	0.00149482
CCNA_03742		conserved hypothetical membrane protein	1.0424	3.66608e-05	9.60167e-05
CCNA_02563		acyl-CoA dehydrogenase	1.04261	0.000354632	0.000737759
CCNA_03099		hypothetical protein	1.04323	8.21339e-06	2.5423e-05
CCNA_02984		GtrA family protein	1.04335	2.73817e-05	7.43107e-05
CCNA_01109		conserved hypothetical cytosolic protein	1.04707	1.19755e-06	4.68708e-06
CCNA_01673		alphaE superfamily protein	1.04834	7.05649e-06	2.2219e-05
CCNA_00984		phosphinothricin N-acetyltransferase	1.04881	0.00048226	0.000976755
CCNA_01907		ABC transporter ATP-binding protein	1.04963	0.0227909	0.0330437
CCNA_02532		hypothetical protein	1.04996	0.00655978	0.0105618
CCNA_03208		steroid 5-alpha reductase family enzyme	1.05086	1.3862e-05	4.06422e-05
CCNA_02709		CBS domain containing protein	1.05199	3.37436e-06	1.15451e-05
CCNA_03567		acyl-CoA dehydrogenase	1.05201	3.36307e-05	8.93709e-05
CCNA_03598	divL	two-component sensor histidine kinase DivL	1.05309	1.42031e-06	5.45352e-06
CCNA_02173		ABC transporter ATP-binding protein	1.05641	9.10593e-07	3.69248e-06
CCNA_03917		hypothetical protein	1.0566	0.000198935	0.000436859
CCNA_00712		hypothetical protein	1.0573	8.04584e-05	0.000192876
CCNA_02773		methyl-accepting chemotaxis protein	1.05783	6.61853e-06	2.09952e-05
CCNA_01895		transporter, major facilitator superfamily	1.05789	0.00592302	0.00961331
CCNA_00473		hypothetical protein	1.05816	0.00150346	0.00277383
CCNA_01185		UrcA family protein	1.05818	0.000115603	0.000266863
CCNA_02030		hypothetical protein	1.0595	0.00030433	0.00063971
CCNA_03296		TetR-family transcriptional regulator	1.06233	1.21685e-07	6.62353e-07
CCNA_02680		conserved transmembrane protein	1.06316	7.64835e-06	2.39058e-05
CCNA_00780		N-formylglutamate deformylase	1.06709	0.00468279	0.00775787
CCNA_03605		DUF2219 family protein	1.06945	1.56495e-05	4.48869e-05
CCNA_02792		TonB-dependent outer membrane receptor	1.06991	2.62823e-07	1.2781e-06
CCNA_03396		PDZ domain trypsin-like serine protease	1.07083	2.10914e-06	7.63916e-06
CCNA_02970		DUF393 domain-containing protein	1.07368	4.17728e-05	0.000107288
CCNA_03618		SCO1/SenC family protein	1.07419	1.90875e-05	5.36635e-05
CCNA_03377		hypothetical protein	1.07577	0.00183145	0.00330575
CCNA_00431		hypothetical protein	1.07601	0.000304636	0.000640004
CCNA_01513		C4-dicarboxylate-binding protein	1.07653	0.000122908	0.000282365
CCNA_01377		hypothetical protein	1.07703	2.9328e-05	7.90885e-05
CCNA_00967		TetR-family transcriptional regulator	1.07884	2.42409e-05	6.64932e-05
CCNA_01816	ntrY	nitrogen regulation protein ntrY	1.08115	2.77476e-07	1.33579e-06
CCNA_02874		phage prohead protease	1.08143	0.010851	0.0167395
CCNA_00879		PAS-family sensor histidine kinase	1.08457	4.91162e-05	0.000124233
CCNA_00419		fasciclin domain cell surface protein	1.08553	3.97234e-05	0.000102643
CCNA_03437		hypothetical protein	1.08595	3.79941e-05	9.91106e-05
CCNA_03418		PaaI family thioesterase	1.08622	9.65144e-08	5.48729e-07
CCNA_03438		hypothetical protein	1.08805	0.000393269	0.000809784
CCNA_01396	ttpA	tetratricopeptide repeat family protein TtpA	1.08831	1.14678e-07	6.32294e-07
CCNA_00845	relB-1	antitoxin protein relB-1	1.08886	7.81271e-06	2.43747e-05
CCNA_01269		GcrA superfamily protein	1.10274	2.03688e-06	7.39841e-06
CCNA_02797		hypothetical protein	1.1031	0.0296837	0.0421191
CCNA_01234		metal-dependent hydrolase	1.10415	6.4619e-06	2.06007e-05
CCNA_01343		ribosomal large subunit pseudouridine synthase C	1.10568	1.00122e-06	4.01746e-06
CCNA_02534		hypothetical protein	1.10697	0.000115466	0.000266706
CCNA_02921		conserved hypothetical membrane protein	1.10841	0.0141705	0.0213786
CCNA_01047		TonB-dependent receptor	1.10871	1.28348e-05	3.79792e-05
CCNA_01023		tryptophan halogenase superfamily protein	1.11152	2.71239e-05	7.37678e-05
CCNA_02240		glycerophosphoryl diester phosphodiesterase	1.1122	1.77502e-08	1.27855e-07
CCNA_00999	mopJ	PAS-family motility and cell cycle regulatory protein MopJ	1.1122	0.000322965	0.000675916
CCNA_02782		hypothetical protein	1.11237	0.00304361	0.00526551
CCNA_02477	vanB	vanillate demethylase oxidoreductase subunit vanB	1.11303	0.00721479	0.0115485
CCNA_01922		SAM-dependent methyltransferase	1.11365	3.28538e-06	1.12911e-05
CCNA_03086		YecT-family protein	1.1157	1.46683e-05	4.2712e-05
CCNA_01675		outer membrane translocation and assembly protein TamA	1.11737	6.67826e-07	2.80604e-06
CCNA_02060		CrcB family protein	1.11857	2.62498e-06	9.27091e-06
CCNA_01233		haloalkane dehalogenase	1.11888	1.03346e-06	4.12951e-06
CCNA_00147		hypothetical protein	1.12052	0.00173884	0.00315594
CCNA_03621		AraC-family transcriptional regulator	1.12204	5.94771e-06	1.91205e-05
CCNA_02880		terminase-like family protein	1.12266	0.000107491	0.000249942
CCNA_02867		hypothetical protein	1.12346	0.0185961	0.0274924
CCNA_00142		endonuclease	1.12482	0.0158075	0.0236896
CCNA_01283		NADP-dependent aldose oxidoreductase	1.12554	1.51417e-05	4.3857e-05
CCNA_02453		protein tyrosine phosphatase	1.1269	3.81159e-05	9.92932e-05
CCNA_00576		glucose-1-phosphatase/inositol phosphatase	1.12725	3.88312e-05	0.000100882
CCNA_02613		Rieske (2Fe-2S) protein	1.12726	8.13567e-06	2.52232e-05
CCNA_02617		histidinol-phosphate transaminase	1.12872	0.00286388	0.00498609
CCNA_00339		transporter, major facilitator superfamily	1.13082	7.2994e-05	0.000177146
CCNA_03122		SdpI family protein	1.13084	9.55808e-07	3.85543e-06
CCNA_00641		hypothetical protein	1.13109	7.92751e-05	0.000190459
CCNA_01082		hypothetical protein	1.13191	0.000372566	0.000770881
CCNA_01151		DeoR-family transcriptional regulator	1.13291	6.04625e-07	2.58009e-06
CCNA_03682		fumarylacetoacetate hydrolase family protein	1.13348	1.20825e-07	6.60489e-07
CCNA_01012		N-formimino-L-glutamate deiminase	1.13408	8.33328e-06	2.57111e-05
CCNA_02744		GntR-family transcriptional regulator	1.1344	0.000177114	0.000392994
CCNA_02111		pilF-related tetratricopeptide repeat protein	1.13499	1.27379e-05	3.77215e-05
CCNA_03486		TIGR02301 family protein	1.13539	4.86085e-08	3.05859e-07
CCNA_02631		P-loop NTPase-related protein	1.13578	3.89698e-05	0.000101174
CCNA_03825		DUF5076 domain-containing protein	1.13738	3.05554e-06	1.06251e-05
CCNA_02804		hypothetical protein	1.13857	0.000219917	0.000477414
CCNA_00226		YjhX toxin domain protein	1.14092	3.4152e-05	9.06305e-05
CCNA_03143		PAS-family sensor histidine kinase	1.14328	1.05947e-06	4.2055e-06
CCNA_02791		FecR family protein	1.14434	3.07913e-06	1.06877e-05
CCNA_01892		short chain dehydrogenase	1.14495	0.00026995	0.000576937
CCNA_02672		hypothetical protein	1.14611	3.34107e-06	1.14517e-05
CCNA_00152		winged helix-turn-helix transcription repressor HrcA	1.14671	1.86478e-07	9.4024e-07
CCNA_01837		transposase, IS30 family	1.14671	3.51816e-05	9.27208e-05
CCNA_01913		MarR-family transcriptional regulator	1.14705	0.000177079	0.000392994
CCNA_00460		hypothetical protein	1.14888	0.00698761	0.0111989
CCNA_01053		acetyltransferase	1.15067	4.08123e-05	0.000105173
CCNA_02562	stpA	stalk cross-band protein StpA	1.15149	2.83348e-08	1.91497e-07
CCNA_00402		conserved hypothetical membrane protein	1.15267	0.000552692	0.00110712
CCNA_03521	zerB	zipper envelope resistance protein ZerB	1.15508	2.49197e-05	6.81602e-05
CCNA_02262		laminin G domain protein	1.15765	5.42353e-05	0.000136282
CCNA_00393		RNA polymerase sigma factor	1.15886	3.33713e-05	8.88664e-05
CCNA_01633	era	GTP-binding protein Era	1.15976	5.41613e-08	3.3654e-07
CCNA_02992		conserved hypothetical membrane protein	1.16302	5.23793e-07	2.3018e-06
CCNA_01503		phosphotransferase family protein	1.16324	3.96506e-06	1.32816e-05
CCNA_00107		Trm112p-like protein	1.16331	2.4265e-05	6.65118e-05
CCNA_00550		LacI-family transcriptional regulator	1.16727	1.75213e-05	4.97714e-05
CCNA_01229		2-hydroxychromene-2-carboxylate isomerase	1.16822	5.68634e-07	2.47053e-06
CCNA_01519		universal stress protein family	1.16932	2.15905e-06	7.80516e-06
CCNA_03947		hypothetical protein	1.17103	0.0124627	0.0190192
CCNA_03222		ring hydroxylating dioxygenase, alpha-subunit	1.17122	1.78201e-06	6.59139e-06
CCNA_01121		MA superfamily peptidase	1.17141	1.44657e-07	7.58314e-07
CCNA_03978		hypothetical protein	1.17173	0.00103915	0.001993
CCNA_03889		hypothetical protein	1.17324	1.29849e-07	7.00598e-07
CCNA_03811	oxyR	LysR-family transcriptional regulator OxyR	1.17379	2.59495e-07	1.26351e-06
CCNA_03483		ABC transporter ATP-binding protein	1.17386	9.31933e-08	5.33807e-07
CCNA_00482		toxin protein module HipA	1.1765	2.87834e-07	1.37873e-06
CCNA_03195	rpoH	RNA polymerase sigma factor RpoH	1.17818	3.34071e-07	1.57461e-06
CCNA_03919		hypothetical protein	1.1785	0.00160666	0.00295003
CCNA_00856		beta-xylosidase	1.1821	0.00071123	0.00140197
CCNA_03573		amidohydrolase family protein	1.18582	5.16057e-07	2.27897e-06
CCNA_03407		ABC transporter permease	1.18624	8.67944e-08	5.04698e-07
CCNA_02308		hypothetical protein	1.18757	0.000114535	0.000264876
CCNA_00590		FixC-family flavoprotein dehydrogenase	1.1879	3.96348e-06	1.32816e-05
CCNA_00052		YbeY-family hydrolase	1.18895	0.0145432	0.0218977
CCNA_03596		SWIM zinc finger family protein	1.19245	0.000330815	0.000690836
CCNA_00666		response regulator receiver domain protein	1.19316	1.81688e-05	5.13822e-05
CCNA_00501		glucosyltransferase	1.19378	2.34264e-07	1.15534e-06
CCNA_00112		glyoxalase family protein	1.19825	3.13921e-06	1.08864e-05
CCNA_03006		quinolinate synthetase A	1.19852	1.77676e-06	6.58465e-06
CCNA_02373		transposase	1.1986	0.0195534	0.0287303
CCNA_02170		glutathione S-transferase	1.19966	4.73268e-06	1.55804e-05
CCNA_02896		tryptophan halogenase	1.2002	1.08465e-07	6.03248e-07
CCNA_01405		GIY-YIG domain protein	1.20121	7.07653e-07	2.94753e-06
CCNA_02172		ABC-type transporter, permease component	1.20828	2.75315e-07	1.33208e-06
CCNA_01566		hypothetical protein	1.20888	9.79439e-06	2.97638e-05
CCNA_00496		threonyl-tRNA synthetase	1.21252	8.95849e-08	5.17002e-07
CCNA_03232	relE4	toxin protein relE4	1.2147	1.37983e-06	5.31408e-06
CCNA_01910		ABC transporter substrate-binding protein	1.21475	0.000103015	0.000240409
CCNA_03746		acetylornithine deacetylase	1.2154	1.33629e-07	7.15048e-07
CCNA_02657		DUF3052 family protein	1.21832	4.53603e-08	2.89586e-07
CCNA_01889		long-chain-fatty-acid--CoA ligase	1.22005	7.74357e-05	0.000186978
CCNA_03443		hypothetical protein	1.22021	5.85877e-06	1.88821e-05
CCNA_01054		tryptophan halogenase	1.22172	4.20108e-06	1.39987e-05
CCNA_02731		acetyltransferase	1.22312	4.67796e-07	2.09415e-06
CCNA_02766		DUF2274 domain-containing protein	1.22489	1.81936e-06	6.70831e-06
CCNA_02727		PhoH family protein	1.22608	0.00265027	0.00463526
CCNA_02447		PspA/IM30 family regulatory protein	1.22861	3.79397e-06	1.28092e-05
CCNA_02929		alcohol dehydrogenase catalytic domain-containing protein	1.22862	1.99613e-05	5.5752e-05
CCNA_03667		YdbL family protein	1.23015	0.000385985	0.000796498
CCNA_00753		lysine 2,3-aminomutase	1.23035	5.70258e-06	1.84408e-05
CCNA_01282		gluconolactonase	1.2324	4.23699e-06	1.41061e-05
CCNA_00788		transporter, major facilitator superfamily	1.23671	1.29282e-07	6.99455e-07
CCNA_03976		hypothetical protein	1.24017	1.60147e-06	6.04018e-06
CCNA_03077		hypothetical protein	1.24047	5.83628e-06	1.88254e-05
CCNA_03935		hypothetical protein	1.24195	5.2816e-07	2.31834e-06
CCNA_02794		lasso peptide isopeptide bond-forming cyclase	1.244	0.000856281	0.00166646
CCNA_03010		MAPEG family protein	1.24615	9.9415e-07	3.99327e-06
CCNA_03233		aspartate aminotransferase family protein	1.24707	3.16427e-06	1.09436e-05
CCNA_03272		two-component sensor histidine kinase	1.24872	4.49094e-08	2.873e-07
CCNA_02599		antitoxin protein relB-2	1.25308	0.000364078	0.000755767
CCNA_02790		RNA polymerase ECF-type sigma factor	1.25356	3.62497e-07	1.67562e-06
CCNA_02717	malK	ABC transporter ATP-binding protein	1.2551	4.74161e-06	1.55964e-05
CCNA_00820		3-ketoacyl-CoA thiolase	1.25517	3.88896e-09	3.59964e-08
CCNA_00966		pyridoxamine 5'-phosphate oxidase	1.25747	4.09972e-07	1.86581e-06
CCNA_02894	xynA1	endo-1,4-beta-xylanase XynA1	1.25967	3.73834e-05	9.76503e-05
CCNA_01058		helix-turn-helix transcriptional regulator	1.26094	3.3784e-08	2.23207e-07
CCNA_01462		lactate 2-monooxygenase	1.2617	1.0425e-07	5.84804e-07
CCNA_00917	parD1	antitoxin protein parD1	1.26293	8.6808e-07	3.54258e-06
CCNA_02715		MASE1-family sensor histidine kinase	1.26479	9.03349e-08	5.19765e-07
CCNA_01209		L-lactate dehydrogenase	1.26597	1.00645e-07	5.68836e-07
CCNA_03420		hypothetical protein	1.26623	1.70288e-05	4.85525e-05
CCNA_01742		hypothetical protein	1.26756	2.76051e-05	7.47581e-05
CCNA_02284		DNA-3-methyladenine glycosylase II	1.26761	4.37261e-06	1.45198e-05
CCNA_03192		carboxymuconolactone decarboxylase family protein	1.26856	5.99249e-06	1.92322e-05
CCNA_02774		hypothetical protein	1.27188	3.06653e-06	1.06536e-05
CCNA_02647		PBP2-family ligand-binding transcriptional regulator	1.27351	1.18294e-07	6.49432e-07
CCNA_03903		IS4/5 transposase family protein	1.27494	0.0143434	0.0216138
CCNA_03637		inorganic triphosphatase	1.2765	3.76891e-06	1.27359e-05
CCNA_00675		VapC-like PIN domain ribonuclease	1.27872	4.80257e-06	1.57578e-05
CCNA_02760		hypothetical protein	1.28014	2.58631e-06	9.15966e-06
CCNA_03494		patatin-like phospholipase	1.28119	8.36698e-09	6.79225e-08
CCNA_03332		dihydropteroate synthase	1.28427	1.06513e-07	5.94925e-07
CCNA_03204		alanine racemase	1.28646	7.27696e-08	4.33675e-07
CCNA_03375		RNA polymerase sigma factor, SigJ family	1.28673	3.96958e-06	1.32851e-05
CCNA_01301		NAD-dependent formate dehydrogenase alpha subunit	1.28718	2.18983e-08	1.52572e-07
CCNA_01207		two-component sensor histidine kinase	1.28792	4.02806e-07	1.83975e-06
CCNA_01252	sdpA	soluble lytic murein transglycosylase SdpA	1.29541	2.82327e-08	1.91145e-07
CCNA_02469		type II toxin-antitoxin system HipA family toxin	1.29818	0.000149912	0.000337127
CCNA_00649		ABC family transporter protein	1.29911	0.000280142	0.00059474
CCNA_01356	iolC	5-dehydro-2-deoxygluconokinase IolC	1.29971	6.60162e-05	0.000161955
CCNA_02226		VOC family protein	1.29977	7.15799e-07	2.97499e-06
CCNA_02811		heavy metal translocating P-type ATPase	1.30081	2.20187e-07	1.09721e-06
CCNA_02837		RNA polymerase ECF-type sigma factor	1.30127	1.66816e-05	4.75979e-05
CCNA_03278		NAD(P)/FAD-dependent oxidoreductase	1.3031	3.87942e-09	3.59951e-08
CCNA_02862		GTA glycoside hydrolase TIM-barrel domain protein	1.30323	0.00202406	0.00362101
CCNA_03943		hypothetical protein	1.30399	0.00107567	0.00205074
CCNA_01265		hypothetical protein	1.30624	0.0157797	0.0236691
CCNA_02823		hypothetical protein	1.31089	0.000228651	0.000495303
CCNA_01783	hdaA	chromosome replication regulator protein HdaA	1.31209	4.8293e-05	0.000122232
CCNA_02522		hypothetical protein	1.31238	6.59146e-05	0.000161809
CCNA_02718	tauC	ABC transporter ATP-binding protein	1.31389	5.96227e-07	2.5585e-06
CCNA_01084		hypothetical protein	1.31394	4.44226e-07	1.99563e-06
CCNA_02436		hypothetical protein	1.31561	8.92673e-08	5.15946e-07
CCNA_03790		hypothetical protein	1.316	0.00168855	0.00307828
CCNA_02637		PAS-family sensor histidine kinase	1.31829	3.57533e-06	1.2146e-05
CCNA_02887		pyrimidine utilization protein D	1.32734	1.13393e-06	4.47039e-06
CCNA_01243		ATP-dependent helicase hrpB	1.3292	2.41314e-07	1.18858e-06
CCNA_01132	cckA	sensory transduction histidine kinase/receiver protein CckA	1.33215	9.43421e-09	7.4694e-08
CCNA_02891		GanA-family beta-galactosidase	1.33257	1.91921e-08	1.36954e-07
CCNA_01817	ntrX	nitrogen assimilation regulatory protein ntrX	1.33339	6.69922e-08	4.02061e-07
CCNA_02157		HipB-family transcriptional regulator	1.33545	8.19236e-07	3.36115e-06
CCNA_03988		hypothetical protein	1.34113	2.76587e-06	9.70586e-06
CCNA_01666	kdpD	osmosensitive K+ channel histidine kinase kdpD	1.34234	1.60921e-07	8.26606e-07
CCNA_03580	mmcB	DNA repair putative endonuclease MmcB	1.34349	1.88216e-06	6.88867e-06
CCNA_03403		DUF1192 family protein	1.34981	1.59506e-07	8.20437e-07
CCNA_00430		hypothetical protein	1.34995	0.00385516	0.00649934
CCNA_00457		phosphoenolpyruvate-protein phosphotransferase/phosphocarrier protein HPr/PTS system, glucose-specific IIA subunit	1.35016	0.00148492	0.00274624
CCNA_02481		TonB-dependent receptor	1.3509	0.0255034	0.0365889
CCNA_00405		short chain dehydrogenase	1.35294	2.75414e-05	7.46913e-05
CCNA_02770		conjugal transfer protein TrbL	1.35362	2.01078e-05	5.61201e-05
CCNA_00225		hypothetical protein	1.35473	0.00289771	0.00504042
CCNA_03276		glycerophosphoryl diester phosphodiesterase	1.35506	0.0109824	0.016915
CCNA_02692		YceI-family polyisoprenoid-binding protein	1.35547	5.41928e-09	4.67718e-08
CCNA_00893	rodZ	helix-turn-helix DNA-binding protein RodZ	1.35683	6.24227e-06	1.99503e-05
CCNA_00734		GumN superfamily protein	1.35792	2.00279e-08	1.41339e-07
CCNA_00541		hypothetical protein	1.35967	2.2683e-05	6.25782e-05
CCNA_02120		tetratricopeptide repeat family protein	1.3624	5.85476e-07	2.52367e-06
CCNA_01823		hypothetical protein	1.36699	3.46587e-07	1.61572e-06
CCNA_01078		methyltransferase	1.36807	2.30298e-06	8.27086e-06
CCNA_02926		hypothetical protein	1.36951	0.000182372	0.000403261
CCNA_02475	vanR	transcriptional regulator vanR	1.37023	5.41871e-08	3.3654e-07
CCNA_00021		putative aerobic-type carbon monoxide dehydrogenase, large subunit CoxL	1.37116	9.38179e-08	5.35783e-07
CCNA_00404		hypothetical protein	1.3727	7.57878e-06	2.3727e-05
CCNA_00767		twin transmembrane helix protein	1.37743	3.42423e-07	1.6015e-06
CCNA_02875		hypothetical protein	1.37755	0.00462337	0.00766295
CCNA_01360	iolA	malonate-semialdehyde dehydrogenase IolA	1.37757	1.29414e-07	6.99455e-07
CCNA_03070		4-oxalocrotonate tautomerase	1.38128	3.20795e-05	8.57842e-05
CCNA_03450		hypothetical protein	1.38151	0.019851	0.0291452
CCNA_00936		hypothetical protein	1.38656	0.000236289	0.000509831
CCNA_02166		uracil DNA glycosylase superfamily protein	1.38688	0.000241956	0.000520885
CCNA_02902		xylan alpha-1,2-glucuronosidase	1.38723	2.85773e-07	1.37057e-06
CCNA_00247	spdR	two-component receiver protein SpdR	1.39058	1.92638e-07	9.67481e-07
CCNA_00380		conserved hypothetical cytosolic protein	1.39062	5.65641e-08	3.45699e-07
CCNA_00870		hypothetical protein	1.39154	8.18028e-05	0.000195551
CCNA_01980		PEP phosphonomutase related enzyme	1.39263	4.71157e-08	2.98919e-07
CCNA_00821		hypothetical protein	1.39279	1.21163e-07	6.61389e-07
CCNA_03484		NfeD-related membrane protease regulator	1.39825	1.06015e-06	4.2055e-06
CCNA_00481		HipB transcriptional regulator	1.39928	1.38778e-06	5.33933e-06
CCNA_00395		feruloyl-CoA synthetase	1.39984	4.57407e-09	4.08574e-08
CCNA_01533		hypothetical protein	1.40008	1.43331e-08	1.07484e-07
CCNA_02967		PAS-family sensor histidine kinase	1.40066	4.64371e-07	2.08125e-06
CCNA_00593		hypothetical protein	1.40375	1.50511e-07	7.83639e-07
CCNA_00426		very-short-patch-repair endonuclease	1.40461	1.21001e-06	4.72174e-06
CCNA_02103		hypothetical protein	1.40903	5.4925e-07	2.39718e-06
CCNA_01388		methyltransferase	1.41232	1.76542e-07	9.00811e-07
CCNA_01788		hypothetical protein	1.41313	0.00704164	0.0112807
CCNA_00102		conserved hypothetical protein	1.4168	0.00130398	0.00244703
CCNA_01578		beta-lactamase repressor	1.41901	7.711e-08	4.57282e-07
CCNA_00076		hypothetical protein	1.41918	1.43656e-05	4.20221e-05
CCNA_02776		cobyric acid synthase CobQ	1.41995	8.00252e-08	4.6837e-07
CCNA_03806		outer membrane lipoprotein	1.42028	1.53349e-06	5.82971e-06
CCNA_01205		ABC transporter ATP-binding protein	1.42147	0.000964652	0.0018613
CCNA_03060		YegP family protein	1.42342	7.298e-07	3.02989e-06
CCNA_00480		bacteriophage P4 integrase	1.42397	3.51837e-08	2.30863e-07
CCNA_00427		hypothetical protein	1.425	0.000151476	0.000340444
CCNA_03223		TetR-family transcriptional regulator	1.4255	0.000521179	0.00104893
CCNA_00452		N-acetylglucosamine-6-phosphate deacetylase	1.42728	1.36837e-07	7.28278e-07
CCNA_03168		hypothetical protein	1.42794	1.28803e-05	3.80842e-05
CCNA_00383		ribonuclease HII	1.43427	1.02641e-07	5.79266e-07
CCNA_03564		PaaI-family thioesterase-like protein	1.43716	1.41376e-07	7.47247e-07
CCNA_00755	terB	tellurium resistance protein terB	1.43757	0.0014649	0.00271445
CCNA_03473	doc	type II toxin-antitoxin system doc family toxin	1.44485	8.97403e-09	7.16427e-08
CCNA_00384		glucan endo-1,3-beta-glucosidase	1.44488	1.34075e-09	1.49789e-08
CCNA_03986		hypothetical protein	1.44598	2.38563e-06	8.5264e-06
CCNA_00890		poly(3-hydroxyalkanoate) depolymerase	1.44681	1.12648e-06	4.44917e-06
CCNA_02330		DUF2093 domain-containing protein	1.44869	6.47569e-07	2.74501e-06
CCNA_03692		xanthine and CO dehydrogenases maturation factor, XdhC/CoxF family	1.45026	4.19276e-08	2.72779e-07
CCNA_01984		FlhB-like flagellar protein	1.45034	7.92096e-05	0.000190421
CCNA_00676		PSK-family transcription factor	1.45147	1.83006e-06	6.7366e-06
CCNA_02836		hypothetical protein	1.45228	0.0020672	0.00369129
CCNA_00738		DegQ-family trypsin-like serine prototease	1.45298	4.84949e-09	4.28186e-08
CCNA_01879		NADH:flavin oxidoreductase, old yellow enzyme family	1.45507	0.00126296	0.00237588
CCNA_00673		AraC-family transcriptional regulator	1.45604	3.65762e-07	1.68664e-06
CCNA_00568		N-acetylglucosamine-6-phosphate deacetylase	1.4576	5.81238e-07	2.51673e-06
CCNA_01270		hypothetical protein	1.46249	0.000145138	0.000327544
CCNA_01719		hypothetical protein	1.46604	3.73305e-06	1.26258e-05
CCNA_02176		hypothetical protein	1.46636	1.18124e-06	4.62835e-06
CCNA_02544		hypothetical protein	1.46875	1.42252e-07	7.48778e-07
CCNA_02560	stpC	stalk cross-band protein StpC	1.47013	1.63581e-06	6.13348e-06
CCNA_03906		UrcA family protein	1.47143	0.00168374	0.00307242
CCNA_01255		hypothetical protein	1.47397	6.29049e-08	3.80208e-07
CCNA_03435		peptidoglycan binding domain/FecR protein	1.47595	1.58695e-08	1.16498e-07
CCNA_02806		TolC family resistance protein	1.4769	0.00915456	0.0143126
CCNA_01397		4-diphosphocytidyl-2-C-methyl-D-erythritol kinase	1.47844	6.44534e-07	2.73516e-06
CCNA_00547		PurR-family transcriptional regulator	1.48132	3.43309e-05	9.10017e-05
CCNA_01303		conserved hypothetical protein	1.48286	2.5006e-06	8.88073e-06
CCNA_01880		3-ketoacyl-(acyl-carrier-protein) reductase FabG	1.48299	0.00039004	0.000804431
CCNA_01959		3-dehydroquinate dehydratase	1.48339	3.94282e-07	1.80297e-06
CCNA_03423		MmcQ/YjbR family protein	1.48348	9.3346e-10	1.1284e-08
CCNA_02899		tryptophan halogenase	1.48369	4.2014e-08	2.72877e-07
CCNA_00714		hypothetical protein	1.50394	5.47449e-06	1.77782e-05
CCNA_03676		GNAT acetyltransferase protein	1.50396	2.21668e-06	7.99089e-06
CCNA_00630	cheAII	chemotaxis histidine kinase protein cheAII	1.50425	6.37406e-07	2.71092e-06
CCNA_03846		DUF2244 domain-containing protein	1.50583	2.50991e-07	1.22835e-06
CCNA_03890		hypothetical protein	1.50648	3.67256e-09	3.4578e-08
CCNA_03297		hypothetical protein	1.50761	1.78146e-09	1.90155e-08
CCNA_02483		acyl-CoA synthetase	1.50796	3.99986e-08	2.61115e-07
CCNA_03660		Usg protein	1.5127	4.84036e-08	3.0507e-07
CCNA_03320		Acetyl-CoA carboxylase	1.5144	2.8337e-09	2.74905e-08
CCNA_02406		membrane integrity-associated transporter subunit PqiC	1.5147	1.37204e-07	7.29216e-07
CCNA_03662		hypothetical protein	1.51513	5.40483e-07	2.36971e-06
CCNA_03421		AarF/ABC1/UbiB kinase family protein	1.5225	3.32069e-09	3.17329e-08
CCNA_03318	imuB	DNA polymerase Y-family protein ImuB	1.52417	7.8393e-07	3.2232e-06
CCNA_02559		NTF2 superfamily protein	1.52473	3.14949e-06	1.09023e-05
CCNA_03625	cztR	transcriptional regulator CztR	1.52706	1.80111e-06	6.6492e-06
CCNA_01842		hypothetical protein	1.52892	0.000391548	0.000807107
CCNA_02748		hypothetical protein	1.53255	8.78442e-09	7.06061e-08
CCNA_01009		N-formylglutamate deformylase	1.53735	5.88969e-06	1.89658e-05
CCNA_02250		methylcrotonyl-CoA carboxylase biotin-containing subunit	1.53992	3.36058e-10	4.89648e-09
CCNA_02397		DeoR-family transcriptional regulator	1.54244	5.05987e-09	4.42105e-08
CCNA_03016		DNA-binding transcriptional regulator, CsgD family	1.54305	4.16773e-05	0.000107123
CCNA_01946		tyrosyl-tRNA synthetase	1.54459	6.68985e-10	8.53877e-09
CCNA_02698		nucleoside hydrolase	1.54831	1.67403e-09	1.82241e-08
CCNA_03953		hypothetical protein	1.55046	4.15312e-07	1.88787e-06
CCNA_02644	ftsL	cell division protein FtsL	1.55171	2.31382e-08	1.5947e-07
CCNA_02561	stpB	stalk cross-band protein StpB	1.55947	6.70712e-10	8.53877e-09
CCNA_03758		citrate synthase	1.5595	1.57896e-05	4.5255e-05
CCNA_01040		beta-xylosidase/alpha-L-arabinofuranosidase	1.56837	2.14559e-07	1.07196e-06
CCNA_03439		hypothetical protein	1.56908	6.42528e-05	0.000158339
CCNA_01426	cleB	single domain receiver protein CleB	1.57488	4.40231e-07	1.98001e-06
CCNA_01232		conserved hypothetical protein	1.57964	6.54817e-07	2.76046e-06
CCNA_03131		LytR/AlgR-family transcriptional regulator	1.58161	1.83792e-07	9.30372e-07
CCNA_01208		two-component response regulator	1.58191	4.58402e-06	1.51561e-05
CCNA_02697		NTF2 family protein	1.58323	2.76013e-05	7.47581e-05
CCNA_03364		DUF692 domain-containing protein	1.58466	7.78718e-05	0.000187912
CCNA_01622	spoT	Rsh ppGpp hydrolase-synthetase	1.58468	1.82849e-09	1.93557e-08
CCNA_02810		PII-like signaling protein	1.58991	3.28704e-05	8.77154e-05
CCNA_02478		alpha/beta fold hydrolase	1.59271	9.91475e-07	3.98671e-06
CCNA_00658		5-methylcytosine-specific restriction enzyme MRR	1.59517	2.81465e-09	2.74446e-08
CCNA_03105		DnaJ domain protein	1.59648	9.47994e-08	5.40582e-07
CCNA_02839	glnE	glutamate-ammonia-ligase adenylyltransferase	1.59754	1.94366e-08	1.38184e-07
CCNA_03072		TetR-family transcriptional regulator	1.59926	2.62492e-08	1.78663e-07
CCNA_00521		antitoxin protein	1.6022	2.66185e-06	9.37518e-06
CCNA_01852		major facilitator superfamily transporter	1.6041	1.54202e-06	5.85632e-06
CCNA_01344		hypothetical protein	1.60473	2.2878e-09	2.31928e-08
CCNA_01300	fdhD	formate dehydrogenase accessory protein fdhD	1.60592	1.44548e-08	1.07703e-07
CCNA_02267		serine hydrolase family protein	1.60973	1.20847e-05	3.59819e-05
CCNA_03365		hypothetical protein	1.61863	0.00231421	0.00409232
CCNA_03123		ArsR-family transcriptional regulator	1.62003	1.0052e-07	5.68836e-07
CCNA_02800		HTH/XRE-family transcriptional regulator	1.62585	5.91003e-07	2.54463e-06
CCNA_02821		hipA-related phosphatidylinositol 3/4-kinase	1.62988	2.41703e-08	1.65987e-07
CCNA_00298		conserved hypothetical protein	1.63298	0.000748763	0.00147217
CCNA_03731		HAD family hydrolase	1.6349	4.3349e-10	6.0186e-09
CCNA_03189		glutathione-dependent formaldehyde-activating enzyme	1.63653	9.36469e-06	2.85485e-05
CCNA_00838		alpha-glucosidase	1.63687	1.31933e-09	1.4826e-08
CCNA_02978		two-component sensor histidine kinase	1.63826	1.59627e-08	1.16958e-07
CCNA_01537		acetyltransferase	1.64468	5.96471e-09	5.07928e-08
CCNA_02062		DNA repair protein recN	1.64484	4.53939e-09	4.06424e-08
CCNA_01779		hypothetical protein	1.6458	6.05254e-09	5.14265e-08
CCNA_01520		hypothetical protein	1.64608	4.93211e-08	3.09834e-07
CCNA_03193		VOC family protein	1.65076	2.06986e-08	1.45004e-07
CCNA_00756		hypothetical protein	1.65148	3.71677e-05	9.71531e-05
CCNA_01680		succinylarginine dihydrolase	1.65265	1.44204e-08	1.07703e-07
CCNA_00458		PTS system, N-acetylglucosamine-specific IIBC component	1.6549	1.10293e-05	3.31486e-05
CCNA_01393	sdpB	soluble lytic murein transglycosylase SdpB	1.65918	1.80215e-09	1.91345e-08
CCNA_03055		AraC-family transcriptional regulator	1.66082	5.03057e-07	2.23115e-06
CCNA_00017	moaD	molybdopterin converting factor, small subunit	1.66229	2.43304e-07	1.19684e-06
CCNA_02643	ftsI	penicillin-binding protein FtsI	1.66229	5.97326e-10	7.89295e-09
CCNA_01357	iolD	myo-inositol catabolism protein IolD	1.66692	1.85945e-09	1.95217e-08
CCNA_01165		FkbM methyltransferase family protein	1.67101	6.20259e-10	8.11205e-09
CCNA_01968		pentapeptide envelope resistance protein	1.67337	5.41281e-07	2.3705e-06
CCNA_03317	dnaE2	DNA polymerase III alpha subunit DnaE2/ImuC	1.67776	1.16398e-08	8.95659e-08
CCNA_01230		arylsulfatase family protein	1.68198	5.28579e-08	3.30967e-07
CCNA_03374		hypothetical protein	1.68476	5.47225e-09	4.6912e-08
CCNA_01291		phosphotransferase family protein	1.6855	1.62618e-06	6.10933e-06
CCNA_02220		beta-glucosidase	1.68767	9.52361e-09	7.51912e-08
CCNA_01106	parD2	antitoxin protein parD2	1.6878	2.89804e-07	1.38507e-06
CCNA_02424		TetR-family transcriptional regulator	1.68884	1.00324e-07	5.68699e-07
CCNA_02433		hypothetical protein	1.69391	1.14136e-06	4.49505e-06
CCNA_02778		hypothetical protein	1.69501	0.000177484	0.00039336
CCNA_00661		transposase, HTH-Tnp1 superfamily	1.7003	0.00333276	0.00571415
CCNA_02974	relE3	toxin protein relE3	1.70445	3.9322e-06	1.32061e-05
CCNA_00248	spdS	sensor histidine protein kinase SpdS	1.70797	1.60936e-08	1.17468e-07
CCNA_03994		hypothetical protein	1.71359	1.88209e-07	9.47724e-07
CCNA_01501		hypothetical protein	1.71361	0.000247705	0.000531769
CCNA_03948		hypothetical protein	1.71849	2.4558e-07	1.20341e-06
CCNA_00748		ferrous iron transport protein A	1.72013	1.25145e-05	3.71172e-05
CCNA_02795		lasso peptide biosynthesis B2 protein	1.722	3.83972e-05	9.98902e-05
CCNA_00744		GIY-YIG endonuclease domain protein	1.72323	1.59077e-06	6.00573e-06
CCNA_02058		conserved hypothetical protein	1.72629	1.34414e-07	7.17374e-07
CCNA_00500		hydroxymethylglutaryl-CoA lyase	1.72868	1.36435e-07	7.27148e-07
CCNA_03009		nicotinate-nucleotide pyrophosphorylase	1.73209	2.54779e-07	1.24213e-06
CCNA_00696		O6-methylguanine-DNA methyltransferase	1.73228	0.00188519	0.00339477
CCNA_02690		urate hydroxylase	1.73924	1.18788e-07	6.50279e-07
CCNA_00815		lignostilbene-alpha,beta-dioxygenase	1.75242	5.85408e-07	2.52367e-06
CCNA_03960		hypothetical protein	1.75681	2.73447e-08	1.85789e-07
CCNA_02987		hypothetical protein	1.76707	0.000131313	0.000298631
CCNA_01231		Sulfatase-modifying factor enzyme 1	1.7769	8.64402e-09	6.97345e-08
CCNA_02645	mraW	S-adenosyl-methyltransferase MraW	1.78123	1.42861e-07	7.5095e-07
CCNA_02268		laminin G domain protein	1.79052	4.29459e-09	3.89432e-08
CCNA_01485		aldose 1-epimerase	1.79421	1.82063e-06	6.70831e-06
CCNA_01010		histidine ammonia-lyase	1.79533	2.21134e-09	2.25369e-08
CCNA_03231	relB-4	anti-toxin protein relB-4	1.80231	2.54861e-05	6.96596e-05
CCNA_00733		GumN superfamily protein	1.80316	1.83774e-09	1.94001e-08
CCNA_02506		transposase/integrase-related peptide	1.80611	0.000195574	0.000430464
CCNA_01500		conserved hypothetical protein	1.80754	7.90635e-10	9.77327e-09
CCNA_01079		hypothetical protein	1.81415	2.28575e-07	1.13312e-06
CCNA_00387		hypothetical protein	1.81806	1.83786e-05	5.19371e-05
CCNA_01027		acetyltransferase	1.81991	6.42013e-05	0.000158314
CCNA_02239		Peptidogalycan biosysnthesis/recognition protein	1.82434	1.60493e-08	1.17369e-07
CCNA_02962		type II toxin-antitoxin system HicB family antitoxin	1.82911	1.56935e-07	8.09387e-07
CCNA_02870		Lambda phage tail tube protein	1.83171	0.00135566	0.00253039
CCNA_02688		PuuE-related allantoinase	1.83355	4.89415e-09	4.31135e-08
CCNA_00873		amidophosphoribosyltransferase family protein	1.83946	2.64967e-07	1.28689e-06
CCNA_02872		phage phi-C31 gp36 major capsid-like protein	1.84137	0.000172662	0.000384006
CCNA_00495		putative membrane protein insertion efficiency factor YidD	1.84448	5.45612e-08	3.37223e-07
CCNA_01844		DNA integration/recombination/inversion protein	1.84673	1.14358e-06	4.49917e-06
CCNA_01408		phosphohydrolase, MutT/nudix family	1.84856	1.86426e-08	1.3378e-07
CCNA_02689		2-oxo-4-hydroxy-4-carboxy-5-ureidoimidazoline decarboxylase	1.84893	3.67277e-06	1.24659e-05
CCNA_00494		NifU/IscU-family protein	1.84941	3.01761e-06	1.05218e-05
CCNA_03348		CHAP domain-containing protein	1.85186	3.24293e-08	2.15371e-07
CCNA_01498		3-hydroxy-3-methylglutaryl CoA synthase	1.85247	1.06877e-09	1.24106e-08
CCNA_00580		AAA ATPase domain protein	1.85801	1.03703e-09	1.21526e-08
CCNA_02372		hypothetical protein	1.86393	8.98522e-06	2.75011e-05
CCNA_00802	ybgT	cyd operon protein YbgT	1.86435	0.000193359	0.000426079
CCNA_03369		TSPO-MBR superfamily protein	1.86803	2.44883e-08	1.67869e-07
CCNA_02002		methyltransferase	1.87091	1.62464e-08	1.18305e-07
CCNA_00274		hypothetical protein	1.87225	2.19476e-08	1.52637e-07
CCNA_01781		hypothetical protein	1.8725	0.00010241	0.000239436
CCNA_03490		hypothetical protein	1.87709	2.29858e-07	1.138e-06
CCNA_03160		molybdopterin-guanine dinucleotide biosynthesis protein A	1.88433	2.07863e-05	5.78454e-05
CCNA_01499		acetyl-CoA acetyltransferase	1.88703	3.62117e-09	3.41782e-08
CCNA_02973	relB-3	antitoxin protein relB-3	1.88721	2.48169e-06	8.82173e-06
CCNA_02376		hypothetical protein	1.88812	0.00144825	0.00268751
CCNA_01089		conserved hypothetical protein	1.88977	1.24887e-08	9.45783e-08
CCNA_02898		tryptophan halogenase	1.892	1.74546e-09	1.86832e-08
CCNA_01049		hypothetical protein	1.89522	1.90261e-05	5.35302e-05
CCNA_02765		DUF736 domain-containing protein	1.89876	1.7809e-06	6.59139e-06
CCNA_03958		hypothetical protein	1.90132	0.000614062	0.0012189
CCNA_00201		outer membrane protein	1.9019	1.18315e-08	9.0677e-08
CCNA_02036		DNA-binding protein HU	1.90208	3.30889e-08	2.19371e-07
CCNA_00557		endonuclease/exonuclease/phosphatase family protein	1.90358	7.94424e-08	4.66192e-07
CCNA_01473	fixI	E1-E2 cation pump ATPase fixI	1.90809	3.40139e-07	1.59539e-06
CCNA_03569		YgcG family protein	1.92002	2.82344e-09	2.74604e-08
CCNA_01292		hypothetical protein	1.92179	1.79402e-05	5.08107e-05
CCNA_00831		alpha-glucosidase	1.93331	8.25791e-07	3.38185e-06
CCNA_02234		EF hand domain protein	1.9373	1.7863e-10	2.96324e-09
CCNA_03125		MFS transporter	1.94284	1.34588e-09	1.49925e-08
CCNA_03121		hypothetical protein	1.94542	4.00326e-11	9.779e-10
CCNA_00415		TPR repeat family protein	1.94997	9.55588e-09	7.51912e-08
CCNA_02801		DUF2285 domain-containing protein	1.95111	2.439e-09	2.44667e-08
CCNA_00932	ribH	6,7-dimethyl-8-ribityllumazine synthase	1.95125	0.00121915	0.00229684
CCNA_03240	glnA3	glutamine synthetase	1.95149	6.30471e-12	2.54312e-10
CCNA_01110		2-dehydro-3-deoxygluconokinase	1.95923	1.48711e-11	4.78512e-10
CCNA_00335		conserved hypothetical protein	1.96109	3.29534e-05	8.78758e-05
CCNA_00166	hvyA	transglutaminase-like cysteine proteinase HvyA	1.96308	4.73131e-09	4.20659e-08
CCNA_01284		dienelactone hydrolase family protein	1.96995	2.40355e-06	8.57581e-06
CCNA_03474	phd	SpoVT-AbrB family transcription factor, phd antitoxin	1.97404	2.40703e-08	1.65597e-07
CCNA_03592		lipocalin family protein	1.97536	1.04028e-06	4.15244e-06
CCNA_01107	parE2	toxin protein parE2	1.99489	1.75344e-07	8.95892e-07
CCNA_02923		TonB-dependent receptor	2.0034	1.00117e-08	7.82954e-08
CCNA_02822		MerR-family transcriptional regulator	2.00769	9.7343e-12	3.42219e-10
CCNA_00632		chemotaxis receiver domain protein CheYII	2.00791	1.66336e-06	6.21855e-06
CCNA_03178		MerR-family transcriptional regulator	2.00989	2.17525e-09	2.23474e-08
CCNA_02808		hypothetical protein	2.01621	0.00738392	0.0117995
CCNA_02044		histidine phosphatase family protein	2.01699	5.45634e-10	7.25996e-09
CCNA_01358	iolE	myo-inositol catabolism protein IolE	2.02416	1.31936e-10	2.38481e-09
CCNA_01606		Soj/ParA-related ATPase protein	2.03468	1.40323e-10	2.47797e-09
CCNA_01679		succinylglutamic semialdehyde dehydrogenase	2.03518	5.39275e-10	7.22554e-09
CCNA_02486		AraC-family transcriptional regulator	2.0499	3.77853e-08	2.47088e-07
CCNA_01359	iolB	myo-inositol catabolism protein IolB	2.0537	5.29064e-10	7.16386e-09
CCNA_02670		ABC transporter ATP-binding protein	2.05439	3.91099e-09	3.6113e-08
CCNA_00522	brnT	BrnT-related ribonuclease toxin	2.06044	5.21502e-08	3.2707e-07
CCNA_01641		2-nitropropane dioxygenase family protein	2.07168	9.68237e-11	1.86447e-09
CCNA_02441		HTH DNA-binding protein	2.08069	0.00320339	0.00551456
CCNA_02819		hypothetical protein	2.09934	0.000275585	0.00058669
CCNA_00993		long-chain-fatty-acid--CoA ligase	2.09997	3.02463e-07	1.43623e-06
CCNA_03113		membrane-associated phospholipid phosphatase	2.10119	5.44782e-10	7.25996e-09
CCNA_01542		ice nucleation protein	2.10363	4.71955e-11	1.09608e-09
CCNA_02788		Xre-family transcriptional regulator	2.10603	9.71596e-06	2.95489e-05
CCNA_00754		Nodulin-21 / CCC1-related protein	2.10762	1.32591e-07	7.10612e-07
CCNA_01551		hypothetical protein	2.12394	3.65421e-07	1.68664e-06
CCNA_02432		NCS1 family nucleobase:cation symporter-1	2.12518	1.04832e-08	8.13192e-08
CCNA_02805		hypothetical protein	2.1343	2.97992e-05	8.01336e-05
CCNA_01793		aspartate protease	2.13959	1.3303e-09	1.49056e-08
CCNA_00662		hypothetical protein	2.15863	9.67101e-11	1.86447e-09
CCNA_01570		beta-lactamase class C family protein	2.16027	2.75686e-10	4.24268e-09
CCNA_01723		3-methyl-2-oxobutanoate hydroxymethyltransferase	2.17272	2.51726e-11	7.09276e-10
CCNA_00928		GntR family transcriptional regulator	2.17448	6.33671e-07	2.69803e-06
CCNA_00499		hypothetical protein	2.17722	1.2348e-08	9.36983e-08
CCNA_03313		hypothetical protein	2.17955	6.9488e-08	4.1541e-07
CCNA_03150		hypothetical protein	2.19518	0.000156682	0.000351526
CCNA_02474		MarR-family transcriptional regulator	2.20014	1.44384e-10	2.53798e-09
CCNA_02383		alpha/beta hydrolase family protein	2.20019	6.42381e-10	8.31198e-09
CCNA_02602		LysR-family transcriptional regulator	2.20103	3.40145e-07	1.59539e-06
CCNA_00896		hypothetical protein	2.20449	0.000436244	0.000892042
CCNA_03616		PiuB-related membrane protein	2.20659	6.16896e-08	3.74042e-07
CCNA_03015		hypothetical protein	2.2122	2.75358e-06	9.68915e-06
CCNA_00156		ArsR-family transcriptional regulator	2.23257	9.24152e-10	1.12068e-08
CCNA_02897		tryptophan halogenase	2.2377	1.95131e-08	1.38471e-07
CCNA_01045		conserved hypothetical cytosolic protein	2.245	3.85319e-10	5.48901e-09
CCNA_01642		gluconate 5-dehydrogenase	2.25378	3.41406e-11	8.78031e-10
CCNA_01707		periplasmic glucoside 3-dehydrogenase, lacC subunit	2.25412	4.85311e-11	1.10473e-09
CCNA_01786		EcsC family protein	2.2603	1.2581e-09	1.42634e-08
CCNA_02114		hypothetical protein	2.27021	5.40338e-09	4.67718e-08
CCNA_03707		DUF1150 family protein	2.28732	3.6375e-08	2.38272e-07
CCNA_00841		carboxylesterase type B	2.29181	2.75303e-08	1.86719e-07
CCNA_00127		KTSC domain protein	2.29314	4.2235e-07	1.91532e-06
CCNA_03965		hypothetical protein	2.30004	1.02389e-06	4.09984e-06
CCNA_01011		imidazolonepropionase	2.30264	1.31889e-08	9.92925e-08
CCNA_03937		hypothetical protein	2.30383	6.18831e-09	5.23479e-08
CCNA_02110		hypothetical protein	2.30463	1.00023e-09	1.18299e-08
CCNA_01640		quinone oxidoreductase	2.30608	1.70369e-11	5.27202e-10
CCNA_02405		ABC membrane transporter, periplasmic component	2.3387	3.03387e-10	4.54942e-09
CCNA_02496		DUF1501 domain-containing protein	2.34006	3.9651e-10	5.60674e-09
CCNA_01942		Rrf2 family protein	2.34472	3.53393e-07	1.63749e-06
CCNA_00554		methyltransferase	2.34559	1.31312e-06	5.09816e-06
CCNA_02924		hypothetical protein	2.36191	2.75385e-11	7.48422e-10
CCNA_00334		conserved hypothetical membrane protein	2.36234	2.76929e-07	1.33531e-06
CCNA_02724		Aldo-keto reductase	2.36395	2.70886e-09	2.64805e-08
CCNA_03911		hypothetical protein	2.36935	1.13254e-07	6.25346e-07
CCNA_03456		alpha/beta hydrolase	2.37469	1.82802e-07	9.26584e-07
CCNA_02646	mraZ	cell division protein MraZ	2.37548	1.23772e-11	4.16047e-10
CCNA_03239		spermidine/putrescine-binding protein	2.37551	3.61306e-10	5.18688e-09
CCNA_03591	phyR	anti-anti sigma factor/receiver protein PhyR	2.39399	7.09559e-10	8.91485e-09
CCNA_01286		hypothetical protein	2.39674	1.04539e-09	1.22132e-08
CCNA_02381		hypothetical protein	2.41521	2.63504e-10	4.08805e-09
CCNA_00498		hypothetical protein	2.41621	2.28049e-07	1.13197e-06
CCNA_03349		hypothetical protein	2.42416	1.77578e-05	5.03312e-05
CCNA_00434		conserved membrane-spanning protein	2.42747	5.52137e-07	2.40704e-06
CCNA_03292		long-chain-fatty-acid--CoA ligase	2.43782	3.84008e-11	9.55531e-10
CCNA_03234		gamma-glutamyl-gamma-aminobutyrate hydrolase family protein	2.45856	1.09461e-10	2.06628e-09
CCNA_03289		type II toxin-antitoxin system HicB family antitoxin	2.46018	4.9108e-09	4.3161e-08
CCNA_01418		ROS/MUCR transcriptional regulator	2.46405	3.75868e-09	3.51299e-08
CCNA_03263		TonB-dependent receptor	2.46875	4.22069e-08	2.73666e-07
CCNA_03710		nitrogen regulatory IIA protein	2.48601	4.04203e-09	3.7144e-08
CCNA_00693		ribosomal 50S subunit-recycling heat shock protein	2.48993	1.3665e-08	1.02675e-07
CCNA_02403		ABC transporter permease protein	2.4994	1.49646e-11	4.78512e-10
CCNA_03372		bacterioferritin-associated ferredoxin	2.50018	6.88013e-05	0.000167928
CCNA_03235		spermidine/putrescine transport ATP-binding protein potA	2.50213	3.3001e-11	8.54458e-10
CCNA_01843		malate synthase	2.50232	6.57668e-06	2.08797e-05
CCNA_03570		TPM domain-containing protein	2.51838	3.32644e-10	4.88388e-09
CCNA_00556		phospholipase D	2.52036	7.41399e-12	2.78533e-10
CCNA_03440		YdiU family protein	2.52912	2.47809e-06	8.81712e-06
CCNA_03678		DUF4142 domain-containing protein	2.54825	1.48389e-07	7.74696e-07
CCNA_02654		hypothetical protein	2.55077	4.65642e-11	1.08801e-09
CCNA_03350		hypothetical protein	2.5785	8.54177e-09	6.9055e-08
CCNA_00391		hypothetical protein	2.5861	5.03376e-11	1.13467e-09
CCNA_00336		lignostilbene-alpha,beta-dioxygenase	2.59333	1.50473e-09	1.65219e-08
CCNA_02382	ldpC	M23 family membrane peptidase LdpC	2.60142	1.89296e-12	1.24309e-10
CCNA_03288		type II toxin-antitoxin system HicA family toxin	2.62498	1.87899e-09	1.96729e-08
CCNA_02653		DUF2236 domain-containing protein	2.63366	0.0054078	0.00885766
CCNA_03882		phage gp6-like head-tail connector protein	2.63781	0.0283441	0.0403322
CCNA_03238		ABC-type spermidine/putrescine transport system, permease component II	2.69246	1.18899e-10	2.20106e-09
CCNA_00719	cdzB	type I secretion protein CdzB, adaptor	2.70236	8.04718e-09	6.57501e-08
CCNA_03815		GumN superfamily protein	2.70489	2.38587e-10	3.77795e-09
CCNA_02777		outer membrane porin protein	2.73259	7.89233e-05	0.00019009
CCNA_00882	osrP	stress regulated protein OsrP	2.74343	1.36323e-05	4.00605e-05
CCNA_03400		DUF465 domain-containing protein	2.75171	6.94791e-06	2.19131e-05
CCNA_03236		spermidine/putrescine transport system permease protein potC	2.7721	8.95786e-12	3.23835e-10
CCNA_03007		L-aspartate oxidase	2.7721	3.78993e-11	9.49217e-10
CCNA_03659		N-(5'-phosphoribosyl)anthranilate isomerase	2.82393	3.76156e-12	1.93621e-10
CCNA_02840		MecR1 antirepressor protein	2.82772	7.22035e-12	2.76684e-10
CCNA_01474	ccoS	cytochrome cbb3 oxidase maturation protein ccoS	2.83459	4.07173e-07	1.85562e-06
CCNA_01717		hypothetical protein	2.83586	3.57452e-11	9.1317e-10
CCNA_00607		TonB-dependent receptor	2.839	4.03272e-11	9.78062e-10
CCNA_00842		hypothetical protein	2.84253	3.22844e-12	1.79296e-10
CCNA_01569		Helix-turn-helix DNA-binding protein	2.87121	5.43286e-09	4.67836e-08
CCNA_02404		ABC transporter ATP-binding protein	2.89354	1.09353e-12	9.74511e-11
CCNA_03893		hypothetical protein	2.90129	1.83204e-10	3.00016e-09
CCNA_03312		hypothetical protein	2.90291	2.3132e-07	1.14377e-06
CCNA_03138	katG	peroxidase/catalase katG	2.91431	1.8498e-09	1.94737e-08
CCNA_02699		guanine deaminase	2.92559	6.93996e-11	1.4612e-09
CCNA_02632		SOUL domain heme-binding protein	2.92754	6.00776e-10	7.91125e-09
CCNA_01754		transglycosylase associated protein	2.98797	4.37086e-08	2.81497e-07
CCNA_03895		hypothetical protein	3.05805	0.00181498	0.00328376
CCNA_02701		xanthine dehydrogenase large subunit	3.07088	3.65297e-12	1.93621e-10
CCNA_00287	lovK	photosensory histidine protein kinase LovK	3.07119	9.29496e-12	3.29799e-10
CCNA_00931		GTP cyclohydrolase II/3,4-dihydroxy-2-butanone-4-phosphate synthase	3.07552	9.26561e-06	2.8269e-05
CCNA_00275		transposase, DDE family	3.10263	6.9115e-07	2.89136e-06
CCNA_02892		hypothetical protein	3.11024	4.25838e-09	3.88285e-08
CCNA_01611		transporter, drug/metabolite exporter family	3.16494	1.83083e-10	3.00016e-09
CCNA_01595		hypothetical protein	3.16689	1.05553e-07	5.90479e-07
CCNA_01721		RNA polymerase ECF sigma factor	3.32724	5.22828e-12	2.22609e-10
CCNA_03298		TonB-dependent outer membrane receptor	3.33041	4.84597e-09	4.28186e-08
CCNA_03590	nepR	anti-sigma factor NepR	3.40611	6.26474e-12	2.54312e-10
CCNA_01716		hypothetical protein	3.42107	1.55272e-10	2.63612e-09
CCNA_00930		riboflavin synthase alpha chain	3.43633	4.66357e-06	1.54059e-05
CCNA_03242		NAD-dependent succinate-semialdehyde dehydrogenase	3.52323	1.91394e-12	1.24309e-10
CCNA_01236		general stress protein GsiB	3.53984	1.04035e-10	1.99332e-09
CCNA_03487		zonular occludens toxin, zot-like protein	3.57814	3.73834e-09	3.50252e-08
CCNA_03589	sigT	RNA polymerase EcfG family sigma factor sigT	3.58139	1.34174e-12	1.07581e-10
CCNA_01718		RNA polymerase ECF sigma factor	3.62945	1.53116e-12	1.10307e-10
CCNA_02841		hypothetical protein	3.63648	6.99887e-12	2.70906e-10
CCNA_03945		hypothetical protein	3.65084	2.47313e-09	2.46797e-08
CCNA_00286	lovR	two-component receiver domain protein LovR	3.74467	1.33356e-12	1.07581e-10
CCNA_01601		hypothetical protein	3.78053	3.4244e-07	1.6015e-06
CCNA_01874		transposase	3.80133	1.18487e-07	6.49558e-07
CCNA_00929		riboflavin biosynthesis protein RibD	3.87557	5.1677e-06	1.68533e-05
CCNA_02700		xanthine dehydrogenase accessory protein XdhC	3.94787	4.41406e-11	1.05717e-09
CCNA_01072		hypothetical protein	3.99796	1.71841e-08	1.24715e-07
CCNA_01722		hypothetical protein	4.15144	1.20099e-13	3.28418e-11
CCNA_01237		hypothetical protein	4.27528	3.49856e-10	5.07822e-09
CCNA_03241		glutamate-1-semialdehyde 2,1-aminomutase	4.39555	1.73308e-11	5.31294e-10
CCNA_03669		outer membrane protein	4.3977	3.00163e-12	1.74277e-10
CCNA_02989		hypothetical protein	4.41752	9.54132e-13	8.70532e-11
CCNA_01007		hypothetical protein	4.44535	4.47928e-11	1.06613e-09
CCNA_03333		PAS-family sensor histidine kinase	4.527	4.15293e-14	2.7212e-11
CCNA_03970		hypothetical protein	4.81051	6.73622e-14	2.78152e-11
CCNA_00535		hypothetical protein	5.02745	2.67913e-12	1.63598e-10
CCNA_00987		stress response protein CsbD	5.1871	3.0942e-12	1.74557e-10
CCNA_03587		entericidin A/B family lipoprotein	5.39127	1.90547e-09	1.98959e-08
CCNA_03579		hypothetical protein	5.53794	2.50922e-13	4.08578e-11
CCNA_00282		conserved hypothetical lipoprotein	6.1036	1.94369e-10	3.15602e-09
CCNA_02977	sigU	RNA polymerase ECF-type sigma factor sigU	6.11009	2.55283e-13	4.08578e-11
CCNA_00709		hypothetical protein	6.29112	3.97412e-12	1.93621e-10
CCNA_02412		TonB protein	6.50342	1.48829e-12	1.10307e-10
CCNA_03668		hypothetical protein	6.84718	2.63597e-11	7.3585e-10

## Sheet: Putative direct targets
Genes that are > 2-fold differentially regulated and correspond to peaks > 2-fold enriched in the binding profile of WT CdnL in M2G compared to the ∆cdnL control
Locustag	Gene	Description	logFC	Group (ChIP-seq)
CCNA_00737	ileS	isoleucyl-tRNA synthetase	-3.01305	1
CCNA_02326		aspartate aminotransferase family protein	-2.13454	1
CCNA_01297		23S rRNA Gm2251 methyltransferase	-1.3258	1
CCNA_00530		LSU ribosomal protein L10P	-4.80703	1
CCNA_02256		Mg2+ transporter mgtE	-1.23474	1
CCNA_00198	trmD	tRNA (guanine-N1)-methyltransferase	-1.523	1
CCNA_01741		SSU ribosomal protein S6P	-3.56856	1
CCNA_00048	metK	S-adenosylmethionine synthetase	-3.05416	1
CCNA_01098		LSU ribosomal protein L35P	-2.05856	1
CCNA_00698		hypothetical protein	-1.41203	1
CCNA_00257		adenosylhomocysteinase	-4.02663	1
CCNA_00515	metE	5-methyltetrahydropteroyltriglutamate-- homocysteine methyltransferase	-4.91635	1
CCNA_00678		LSU ribosomal protein L11P	-3.70089	1
CCNA_02994		carbamoyl-phosphate synthase large chain	-2.74899	1
CCNA_00408		antiporter protein	-1.48651	1
CCNA_02033	nuoA	NADH-quinone oxidoreductase chain A	-1.0528	1
CCNA_01762		LPS export ABC transporter permease LptF	-1.85405	1
CCNA_00374		putative ATP synthase protein I	-1.26999	1
CCNA_01922		SAM-dependent methyltransferase	1.11365	1
CCNA_00290		autotransporter outer membrane beta-barrel domain-containing protein	-1.1191	1
CCNA_03909		hypothetical protein	-1.8011	1
CCNA_02436		hypothetical protein	1.31561	1
CCNA_03958		hypothetical protein	1.90132	1
CCNA_01742		hypothetical protein	1.26756	1
CCNA_03599		aspartate-semialdehyde dehydrogenase	-2.86366	1
CCNA_03312		hypothetical protein	2.90291	1
CCNA_00001		pyruvate, phosphate dikinase regulatory protein	-1.02061	1
CCNA_03030		cytochrome c2	-2.15267	1
CCNA_03358		glyceraldehyde 3-phosphate dehydrogenase	-1.99945	1
CCNA_01923	rhlB	ATP-dependent RNA helicase RhlB	-2.34415	1
CCNA_03567		acyl-CoA dehydrogenase	1.05201	1
CCNA_03858		protein translocase subunit secB	-1.26909	1
CCNA_01175		uroporphyrin-III C-methyltransferase	-3.66318	1
CCNA_03105		DnaJ domain protein	1.59648	2
CCNA_00130		Kup system potassium uptake protein	-1.99564	2
CCNA_00321		LSU ribosomal protein L21P	-1.3302	2
CCNA_00782		aminobenzoyl-glutamate transport protein	-1.90623	2
CCNA_03692		xanthine and CO dehydrogenases maturation factor, XdhC/CoxF family	1.45026	2
CCNA_01959		3-dehydroquinate dehydratase	1.48339	2
CCNA_00322		hypothetical protein	-3.32988	2
CCNA_00536		DNA-directed RNA polymerase beta chain	-3.09598	3
CCNA_03811	oxyR	LysR-family transcriptional regulator OxyR	1.17379	3
CCNA_00999	mopJ	PAS-family motility and cell cycle regulatory protein MopJ	1.1122	3
CCNA_02339		class I SAM-dependent methyltransferase	-1.55131	3
CCNA_03779		DUF2794 domain-containing protein	1.03671	3
CCNA_01304		hypothetical protein	-1.1625	3
CCNA_02805		hypothetical protein	2.1343	3
CCNA_02924		hypothetical protein	2.36191	3
CCNA_00324		ExbD-family protein	-1.13845	3
CCNA_01775		phosphoribosylformylglycinamidine cyclo-ligase	-1.18469	3
CCNA_01328	rpsM	SSU ribosomal protein S13P	-1.0509	3
CCNA_00419		fasciclin domain cell surface protein	1.08553	3
CCNA_00007		SSU ribosomal protein S20P	-1.09306	3
